# Supplementary material for: A novel super-enhancer-related gene signature predicts prognosis and immune microenvironment for breast cancer
Source: BMC Cancer. 2023 Aug 18;23:776. doi: 10.1186/s12885-023-11241-2 (PMC10439574; doi:10.1186/s12885-023-11241-2)
Supplement: Supplementary file 1 — Supplementary Material 1 [file 12885_2023_11241_MOESM1_ESM.xlsx]

## Sheet: Sheet1
official_name	TCGA-BH-A0B6-01A-11R-A19W-07	TCGA-BH-A208-11A-51R-A157-07	TCGA-E9-A22B-01A-11R-A157-07	TCGA-A2-A0EW-01A-21R-A115-07	TCGA-AR-A1AY-01A-21R-A12P-07	TCGA-A8-A09I-01A-22R-A034-07	TCGA-D8-A1JN-01A-11R-A13Q-07	TCGA-B6-A0RE-01A-11R-A056-07	TCGA-E2-A1LS-11A-32R-A157-07	TCGA-EW-A1J5-01A-11R-A13Q-07	TCGA-AC-A6IW-01A-12R-A33J-07	TCGA-A2-A0YE-01A-11R-A109-07	TCGA-BH-A0BS-11A-11R-A12P-07	TCGA-E9-A1RA-01A-11R-A14D-07	TCGA-A7-A13G-01B-04R-A22O-07	TCGA-LL-A7SZ-01A-32R-A352-07	TCGA-B6-A0RO-01A-22R-A084-07	TCGA-AN-A0XN-01A-21R-A109-07	TCGA-D8-A1JD-01A-11R-A13Q-07	TCGA-BH-A0HA-11A-31R-A12P-07	TCGA-A2-A0YI-01A-31R-A10J-07	TCGA-BH-A0HO-01A-11R-A034-07	TCGA-EW-A1OY-01A-11R-A144-07	TCGA-AQ-A04J-01A-02R-A034-07	TCGA-E2-A107-01A-11R-A10J-07	TCGA-AC-A6IV-01A-12R-A33J-07	TCGA-AR-A24P-01A-11R-A169-07	TCGA-A2-A0ST-01A-12R-A084-07	TCGA-C8-A12O-01A-11R-A115-07	TCGA-BH-A0EE-01A-11R-A034-07	TCGA-A2-A0CX-01A-21R-A00Z-07	TCGA-E2-A153-01A-12R-A12D-07	TCGA-BH-A0B1-01A-12R-A056-07	TCGA-AR-A24T-01A-11R-A169-07	TCGA-BH-A1ET-11B-23R-A137-07	TCGA-AR-A1AR-01A-31R-A137-07	TCGA-AO-A03M-01B-11R-A10J-07	TCGA-AO-A03N-01B-11R-A10J-07	TCGA-A8-A08C-01A-11R-A00Z-07	TCGA-A8-A09G-01A-21R-A00Z-07	TCGA-A8-A09Q-01A-11R-A00Z-07	TCGA-EW-A1PH-01A-11R-A14M-07	TCGA-BH-A1FG-11B-12R-A13Q-07	TCGA-AQ-A7U7-01A-22R-A352-07	TCGA-C8-A27A-01A-11R-A169-07	TCGA-AO-A0JL-01A-11R-A056-07	TCGA-A2-A0YD-01A-11R-A109-07	TCGA-E9-A1RB-01A-11R-A157-07	TCGA-C8-A131-01A-11R-A115-07
ASCL1	1.65942	0.0200531	8.5797	0	0.306977	0.0257948	0.0322942	0	0	0	0.0892206	0	0	0.0923604	0.0404008	0.148592	0.248651	0	0	0.0283952	0.0198783	0	9.51847	0.0161393	4.49381	0.0671723	32.8091	0.0668164	0	0	0.0212063	0.205067	0.0240564	0.0237972	0.0182819	0.0525783	1.176	0	0	0	0.36145	2.84037	0.0967652	48.3962	239.929	0.153636	0	0.290227	0
ASCL2	45.8679	0.695923	0.791226	5.97139	0.856739	1.56657	37.2	0.689705	0.0861957	3.00909	13.5762	6.12504	1.67563	0.945148	1.53689	38.0476	20.2731	1.81688	12.6533	1.09913	3.05131	1.30269	2.29561	2.21886	32.5074	2.77946	0.791606	3.98358	1.30459	4.08717	13.3886	3.60396	4.68803	1.87406	2.53783	1.84808	42.8097	3.99047	0.506135	23.5358	1.66446	12.1882	0.236793	9.35435	1.25892	25.1779	11.0316	0.731731	37.2249
BACH1	11.1481	39.6466	9.97901	24.0456	20.239	21.1117	10.3345	21.778	9.0605	41.2213	20.8464	35.898	23.5248	11.43	14.3005	3.12565	12.3127	35.9472	18.9776	30.9351	18.4089	11.5434	11.8638	15.0341	4.37471	16.3819	29.6771	28.6306	21.71	20.9867	16.3305	22.3673	16.3599	33.7774	33.7731	44.7505	13.3504	5.8368	15.1672	23.0251	35.0941	18.7498	14.0985	24.4487	13.7527	3.46688	37.9445	9.8547	18.9983
BCL6B	8.71604	5.84924	13.9415	22.334	7.44602	6.89703	7.06487	3.2826	16.9673	12.0392	5.00317	6.54426	7.10956	14.8277	5.41262	3.75187	7.74246	18.0197	7.2077	6.56504	17.0353	12.5936	5.93382	19.6881	8.73613	22.9096	12.7395	8.62425	11.8317	2.47922	12.2993	21.9865	11.8309	45.8721	31.0965	18.0907	7.71544	8.94657	8.73129	9.37266	8.24443	4.02	7.09278	36.3873	6.84911	12.0237	43.7714	6.10673	10.5905
CTCF	55.2912	69.4065	52.4409	66.5689	62.9392	91.3921	45.0292	45.2973	27.2355	69.6838	34.4701	59.7237	78.6325	57.3132	31.243	18.3759	86.5332	55.5827	84.2125	89.1897	76.7423	50.1391	63.3652	72.3347	54.8188	49.3273	67.4544	56.9512	66.7528	42.999	47.0226	46.2807	68.7864	77.633	79.9622	61.9699	92.1074	29.7484	62.4037	53.2722	56.0699	73.1239	42.2031	59.5834	108.616	23.871	76.177	57.2614	44.8034
CTCFL	0.00638144	0.0111047	0	0.0144034	0	0.0071421	0.00894167	0	0.00357604	0.0152243	0.0395257	0	0	0	0	0	0.0172117	0.00876483	0.030699	0	0.0275198	0	0	0.013406	0.0121391	0.0681956	0	0.00616675	0.013201	0	0	0	0.0333039	0.013178	0.0253096	0.00485266	0.00493352	0	0.00699942	0.0102245	0	0.314578	0	0.0219672	0.0351545	0	0	0.00892872	0.00622728
EBF1	5.39487	24.9461	9.30653	22.917	2.21095	2.32228	2.00289	2.14632	104.892	4.91358	1.72787	2.60972	17.8785	5.29704	9.04462	1.10985	1.89036	8.91708	3.38645	9.49844	7.83461	5.54228	1.9933	8.36286	2.65769	21.3319	8.62763	7.22742	6.36223	1.29542	4.79418	8.7934	7.11337	13.3307	55.5218	6.83739	3.28673	6.10591	4.20787	4.77255	4.67144	2.44982	27.2773	12.095	10.6613	9.53533	18.6825	1.75483	5.63351
EGR1	152.456	3391.38	208.502	2130.86	129.244	78.9845	42.8158	126.846	2272.34	107.133	238.869	79.1243	245.987	23.8404	58.433	30.1612	209.752	341.288	144.465	1379.77	203.291	65.1731	97.2209	158.594	102.351	209.565	406.275	285.477	101.164	55.6436	56.1641	540.582	110.142	227.564	3536.29	307.055	129.037	28.0716	24.7534	21.4248	25.6975	350.133	5027.85	793.619	99.6617	51.0203	1531.53	97.9171	323.253
EHF	44.6461	449.452	5.03784	276.933	336.468	169.203	110.082	64.7501	5.35027	51.671	12.9536	249.717	241.14	119.415	66.7399	3.08472	240.181	46.3877	174.763	411.076	258.032	51.5052	57.9925	217.374	75.8223	10.0705	95.2753	159.91	94.2251	26.085	46.9719	62.7976	97.526	16.4167	168.334	4.79079	47.7622	19.4772	263.029	235.495	144.68	13.1627	59.6827	26.6953	17.8081	14.2971	45.5447	200.652	15.4901
ELF1	59.8085	91.4493	60.1253	120.646	50.8343	77.1957	110.995	43.577	31.0056	117.557	35.3507	63.8749	85.9471	65.1068	73.9443	8.40192	142.714	51.3859	42.9503	92.7454	84.813	76.7467	30.5796	59.2054	55.9988	70.4169	116.246	60.8739	79.8846	34.2017	55.0187	72.6046	73.4661	113.683	112.268	74.0583	93.1571	17.9862	120.097	60.6591	40.4828	57.9192	55.9555	80.5855	94.4013	7.06666	110.664	41.3793	27.7417
ELF2	10.7557	23.6332	11.7938	22.8268	14.6918	17.539	25.7307	8.83247	11.5213	23.1884	7.20405	17.8126	19.6169	12.4915	21.5375	3.50441	18.6338	22.397	21.586	26.2568	22.9336	16.1464	16.1759	16.5411	14.3638	17.4391	28.7424	14.0536	14.9113	14.5952	11.8501	17.0555	16.951	30.4029	31.6455	22.1077	16.8365	6.96825	22.704	10.5894	16.3357	13.3064	16.068	19.5436	34.5444	6.71431	23.0016	12.1529	10.1582
ELF3	91.8817	104.299	55.1642	85.9255	143.853	62.8691	59.5154	158.268	1.93577	147.8	131.197	131.627	106.736	110.109	35.5054	38.6594	178.725	26.7697	63.2001	72.0184	93.9325	41.5376	93.5555	51.5418	203.854	27.4172	131.87	53.579	50.21	216.638	68.9703	82.6902	137.616	72.9053	84.1199	76.6659	73.619	43.9924	26.279	87.0634	53.5779	86.9369	32.1056	66.7473	77.0728	27.2815	274.334	51.6527	77.972
ESR1	96.1848	42.555	125.379	126.399	3.10789	83.1622	316.291	3.07943	6.07194	138.912	1.32374	0.215472	75.4685	96.8999	414.831	18.2999	359.967	44.0324	104.864	24.8243	276.105	95.1067	325.846	2.18963	152.968	60.8732	181.395	13.1168	89.0101	2.92738	2.80784	55.9036	244.899	127.516	55.5783	11.1768	36.3515	26.5986	494.319	6.78152	288.211	0.24805	66.0476	45.7272	114.91	1.2385	217.322	87.0678	0.72204
ESR2	0.201363	0.514984	0.0454301	0.302993	0.125604	0.13317	0.28215	0.130289	3.30997	0.203804	0.26456	0.10484	0.467769	0.187471	1.67931	0.262268	0.126176	0.0335236	0.112525	0.323262	0.447343	0.173916	0.0785061	0.354653	0.145092	0.243049	0.201877	0.3479	0.176718	0.240675	0.0954455	0.0723897	0.146487	0.16381	0.619544	0.176323	0.415132	0.0675224	0.160628	0.498608	0.196175	0.339791	0.23484	0.721171	0.196885	0.153663	0.120081	0.149408	0.154817
ESRRA	40.8404	25.6199	12.3576	41.1668	42.1202	15.6466	24.7398	48.6603	16.5219	9.71946	58.6832	46.6734	38.1033	35.6412	10.1024	24.3667	56.2428	23.3208	25.7497	28.5405	18.634	43.5632	22.1839	15.6162	33.7473	37.5028	13.8587	25.6023	21.2573	25.372	24.7058	21.8609	32.3047	14.0174	25.0276	22.8919	24.3491	12.0566	29.6368	47.3292	33.2041	27.8418	5.71036	31.9753	14.8421	11.824	26.3544	43.3043	29.2298
ETV1	2.86763	18.6768	3.41667	4.29937	2.56115	4.01513	0.904909	2.39102	1.52396	5.23469	0.371564	3.50903	13.9008	2.7463	1.35017	0.904038	3.57958	18.0983	9.18733	35.1038	4.44584	2.60543	1.7685	3.88342	1.81456	6.60217	5.68457	3.22347	8.12607	1.46775	6.50915	8.73345	5.64618	15.7527	11.8105	2.21218	6.21579	1.75928	2.10556	2.16439	3.67028	1.92551	4.39054	6.00989	3.30123	1.9616	9.0168	4.14909	24.8499
FLI1	16.0421	7.20031	6.23351	17.2858	3.46956	5.27081	5.67572	2.47857	10.8259	12.5799	10.0453	3.78381	10.5344	6.11857	5.35895	5.51369	3.20921	10.3609	9.12261	12.4805	15.8326	8.54453	3.6507	11.6779	4.62183	19.1273	8.64322	17.3484	9.47542	2.6003	5.57449	9.02568	9.91123	13.8572	33.5517	14.5687	9.91207	3.20166	3.86936	7.86953	9.75835	6.87997	13.3525	23.4235	4.13146	3.70761	15.656	3.48244	4.93924
FOXA2	0	0.0190439	0	0	0.159015	0	0.0306689	0	0.0122654	0	0.0169461	0	0	0.0292374	0.0191838	0	0	0.0300624	0	0	0	0	0.0281602	0	0	0.0850557	0	0.0423025	0	0	0.0201391	0	0	0	0	0.0166441	0	0.0941904	0.144043	0.210413	0.017163	0	0	0	0	0	0	0	0
FOXC1	2.07519	44.8868	6.89517	19.8327	136.742	4.41773	2.29774	182.926	8.25415	4.65078	41.504	606.704	25.8356	2.15172	1.89515	1.2007	6.05375	8.37137	1.978	43.303	7.15937	2.61169	1.75504	68.4314	4.20978	12.181	11.8828	41.8184	4.72815	2.84183	3.73871	5.01418	11.2391	9.58966	40.4502	84.3316	4.51011	2.42662	1.33704	1.44158	1.66138	233.251	48.8541	7.47661	4.05429	74.1432	14.3425	7.85786	9.78543
FOXD2	3.36357	0.381724	0.89909	1.73291	0.383666	1.5549	3.38109	0.299248	0.266342	1.97706	0.584997	0.566578	0.295022	0.74884	4.16573	0.222618	3.50611	3.24727	0.781692	0.465451	2.64879	0.645077	3.32403	0.640048	3.52372	2.45079	1.91517	0.518181	1.04623	1.07942	1.53622	2.9277	2.39142	1.44707	0.754019	2.73385	1.95029	0.576888	0.387644	0.566255	0.993844	0.100127	0.349638	5.69143	2.70461	0.25274	3.23767	3.29946	0.249741
FOXD3	2.73123	0.0475275	0.0369721	4.22274	4.03466	0.198692	3.86527	1.6329	0.0306106	0.347518	2.32606	14.5196	0.0550986	0.145935	0.526644	0.410872	0	0.262592	2.8468	0.0336496	2.23789	0.0222416	2.03809	0.420766	0.727367	0.212272	0.0502004	1.66279	0.480248	0.264592	0	0.0405023	0.142539	1.60744	0	2.34692	0.147807	0.268651	0	1.02837	0.299834	0	0.0955591	2.38181	0	0	2.29924	5.2545	0
FOXG1	0	0.0101373	0.0394293	0.0262972	0.211614	0.0195597	0	1.46777	0.00652902	0.0185307	0	0.376812	0	0	0	0.0125194	0.0104749	0.0640102	0.0186831	0.0287088	0.0200979	0.00948792	0	0	0	0.0339571	0.0107074	1.40738	0	0.0161244	0	0	0	0	0.00924189	1.58591	0	0.00716265	0.0383379	0.00933377	0	0	0	0.106952	0.00916913	0.241628	0	0	0
FOXJ1	0.366736	0.262778	0.11681	1.58246	0.0261212	0.28973	0.0302277	0.0921248	0.33849	2.84781	0.167023	0.0654089	1.89311	25.6469	0.699587	21.1175	90.3222	0.592597	6.91861	0.106313	0.130244	0.281081	23.0922	1.37469	43.6629	2.494	38.6795	0.0625408	0.423952	2.26902	1.58795	8.06169	1.95898	0.133646	0.188232	0.0492138	0.73383	64.2286	2.2952	0.674004	0.16916	11.757	0.0754776	4.03485	0.101864	0	0.872651	1.38846	0.0421031
FOXJ2	16.207	37.824	15.9429	28.2983	58.3905	24.2612	22.5318	23.9109	19.4269	38.8814	25.152	43.6069	29.7288	24.3691	13.3008	7.35106	18.0855	22.6579	31.9021	40.9162	30.4155	20.6335	15.6591	36.937	28.6953	19.8859	32.3169	20.0866	33.7889	7.06329	17.0272	23.363	28.383	37.6169	43.1255	20.5406	28.9282	7.4657	28.0296	11.802	15.5966	20.933	17.7427	29.105	28.0944	8.35125	31.6884	26.7154	11.6475
FOXJ3	16.6052	58.2082	20.7942	56.8437	58.3474	30.8555	46.0828	31.0966	33.6777	48.6862	27.9331	27.6171	46.7213	28.6843	32.4185	8.7216	47.7072	39.4952	41.6774	72.5759	66.0561	35.8352	33.7634	32.8813	31.6265	36.1425	41.6563	27.9477	32.6663	37.7026	62.5825	27.3945	52.9021	39.3173	63.9308	59.1258	42.3339	12.1646	48.5929	51.5618	27.1305	24.8092	29.792	41.1614	41.9815	11.3868	45.4987	46.6347	23.2132
FOXK1	7.0798	14.5423	3.17201	13.205	49.0379	4.8604	11.664	35.1304	9.20035	11.8347	24.0043	19.4123	17.8904	33.0391	11.6667	3.19355	8.36422	18.4858	10.697	20.9137	11.7922	16.0346	10.318	9.20239	6.17503	17.4551	17.1958	13.124	10.6355	2.73407	5.59735	7.76929	8.66599	13.9327	18.2732	38.4206	7.73412	1.78431	47.1605	18.6605	14.6313	14.3562	4.39992	18.5144	14.4583	4.6959	7.78784	14.9866	10.0128
FOXL1	0.639467	1.4307	1.38089	2.02752	3.04188	0.443047	0.256006	3.08841	0.435134	0.447991	22.1496	1.26181	1.52039	0.854198	0.707262	0.523527	0.150573	5.70895	0.537126	2.96379	1.61521	0.781118	0.881494	6.09853	0.506844	1.52353	1.53915	2.13341	1.77953	0.526779	1.13474	3.04806	0.778702	1.9808	1.17149	1.15779	0.694479	1.05769	0.801593	0.256142	0.214899	7.24141	0.500738	2.09646	10.041	3.60865	1.99749	0.979935	1.30747
FOXO1	19.5696	43.8642	15.3557	44.845	37.9536	8.66326	6.05844	10.3207	43.7889	17.5742	5.46544	17.3904	65.2608	16.6328	15.9405	7.91192	28.2863	32.5749	14.2755	67.8979	20.4388	7.50511	11.7817	25.4647	6.71415	39.4622	26.2471	21.1757	22.4015	3.20224	13.4235	22.1143	19.6485	33.245	63.7646	23.0304	13.6968	4.15892	16.4535	8.45923	14.7995	19.2074	46.2888	26.1228	10.0692	4.19735	31.7713	13.8484	13.4903
FOXO3	34.3715	72.2156	27.9088	86.1979	104.368	57.9424	88.0615	26.7613	21.3618	34.6922	13.8371	106.05	88.8403	41.1032	27.4156	7.23919	27.8434	42.3441	45.4967	186.151	41.3047	37.9172	27.1331	84.6498	23.2097	38.74	41.1087	43.7972	26.9498	39.3629	51.7024	43.278	30.9159	67.7256	66.241	49.9121	60.248	24.1744	62.7337	60.8109	36.4993	28.2786	40.6108	28.2463	52.6941	13.3575	50.0502	38.3866	24.137
FOXP1	15.4683	32.5915	13.5283	33.8562	8.85359	25.5845	119.647	9.30145	13.4028	33.7713	6.97199	18.5192	31.0743	24.9067	47.3008	7.19204	20.5069	27.2172	20.4602	44.7231	42.7391	18.9084	21.8376	18.1741	21.6151	19.6373	27.7586	15.0448	36.4438	22.4632	31.881	29.8137	27.4428	40.0925	42.1287	17.3641	20.7498	33.1286	18.5482	59.1593	26.7205	8.7358	30.9624	23.2994	20.0168	7.06613	45.8845	28.0888	12.4592
GABPA	16.3606	28.7803	14.0141	34.1557	31.0304	19.362	24.2185	21.6457	19.7713	24.1518	14.2594	28.4885	34.9316	16.4854	13.4657	6.21333	34.6166	22.0675	21.599	40.947	25.7056	20.8606	17.3228	18.6878	12.0575	21.1348	33.0318	21.4284	18.4853	22.7148	14.9184	19.1728	24.5362	43.0174	53.7835	63.7858	20.6805	9.66439	31.5274	23.8173	25.9049	26.077	32.656	25.9981	27.0641	8.4646	30.4386	14.4777	14.6545
GABPB1	8.70198	16.3433	11.2272	12.3921	13.043	12.0449	10.3414	9.32144	5.83212	15.44	8.91542	10.4841	14.835	13.7659	9.28783	5.81605	10.8551	10.6574	15.7422	16.6653	12.949	8.73633	9.10169	9.54368	15.7954	12.1594	12.8196	10.2357	17.0918	9.95859	6.69693	7.87525	11.6592	15.8078	16.3181	12.4993	8.80479	5.03605	9.77386	10.2487	9.41814	9.03504	11.2401	11.4124	18.8051	5.42328	9.51909	16.557	7.68573
GATA1	0.151929	0.198285	0.154247	0.943017	0.0919814	0.0637647	0.372546	0.0811005	0.0851384	1.26861	0.20585	0.115163	0.0383119	0.101473	0.932127	0.12244	0.0682961	0.156505	0.791789	0.140386	0.720709	0.0618612	0	0.0797926	0.61414	0.6642	0.244342	0.146818	0.510721	0	0.17474	0.619577	0.23787	1.25497	0.482057	0.144415	0.088093	0	0.0416606	0.0912843	0.148917	0	0.0265782	0.828077	0.358696	0.0843973	0.332205	0.0531437	0.0741295
GLI1	0.907998	0.589571	0.55036	4.08354	0.557927	0.113757	0.569681	0.217027	1.15435	1.19628	0.335761	0.465693	0.751839	2.75165	1.14029	0.247559	1.69359	0.279207	0.521562	0.567688	3.42479	0.662168	0.802058	1.95496	0.670271	3.10718	2.29164	0.995316	1.62602	0.281333	0.561131	0.341649	2.12181	3.34433	2.13924	0.237028	0.366705	0.583201	0.133782	0.673124	0.967042	1.12582	0.493125	6.31352	4.38345	0.180679	2.71141	0.189618	0.185147
HBP1	36.9507	75.4924	19.8365	63.6993	37.2575	25.2609	55.1063	22.2864	53.6338	48.3182	21.649	31.4972	59.1237	45.476	15.2849	4.29918	66.8846	39.0092	37.9337	79.1785	49.325	45.6727	25.207	22.3196	29.2318	36.9	52.392	35.2741	30.258	16.5555	27.6431	36.3706	50.9841	79.4543	75.3285	55.1124	49.1232	8.2338	80.261	46.8136	38.893	37.3105	35.8749	36.604	40.3893	6.15272	46.8316	30.8834	17.298
HIC1	6.14144	7.04316	2.34472	7.41457	1.48046	1.41166	1.0929	3.72844	4.89063	2.03404	16.4408	2.98277	2.21848	6.58925	2.51278	3.24674	1.79416	5.57843	3.21136	2.33746	5.70302	1.53928	1.94373	2.20935	3.00752	11.5847	5.04992	2.75012	5.51645	0.325779	2.90946	5.97083	3.82856	10.172	9.26375	2.90148	3.92224	4.1125	2.34302	2.34741	2.88174	1.43689	2.04548	15.9485	1.41567	3.54431	12.9908	1.78937	2.87311
HNF4A	0	0	0.052745	0.070356	0	0.00436087	0.0218387	0	0.00436697	0	0.17497	0.015752	0	0.0208193	0.0204905	0	0	0	0.00624814	0	0.0134426	0	0.0100261	0.0109141	0.0148239	0.355827	0.00716168	0.0301227	0	0	0	0	0.00813396	0	0.00618148	0	0.0240987	0.0287447	0.00854751	0.0124859	0	0	0.0163592	0	0.165586	0	0	0.0163553	0
IKZF1	23.5021	3.92658	2.67616	10.6263	4.13183	5.05412	3.33718	2.57377	0.943057	15.5733	10.8158	5.16728	6.13797	4.38708	5.17523	4.59275	1.54964	7.54211	7.60557	7.5545	17.2369	5.46755	2.43488	19.1041	1.9994	11.2126	7.12284	26.5942	7.77573	1.85758	3.79878	3.03099	2.59532	7.9185	6.27267	17.5796	11.7769	0.826948	2.66979	10.109	9.83548	4.3271	3.61429	28.7183	1.76434	0.508937	11.4531	2.11429	2.24457
IRF1	109.41	18.8776	22.6753	19.4893	13.1886	49.5139	36.5735	19.1703	14.1356	50.6639	71.5815	11.5326	13.6319	33.0513	13.8044	18.5096	14.39	18.3816	19.7035	16.0655	53.7199	19.1319	15.367	18.2114	18.0305	25.2939	31.4463	115.719	25.1464	46.2788	19.0626	30.7662	22.8445	24.8008	24.7723	37.5638	52.4785	6.79489	20.9692	43.9742	17.6318	14.8382	6.02175	71.326	16.2124	3.13825	44.4142	18.1938	8.26222
IRF2	67.688	53.4688	41.5443	62.357	33.4304	37.9703	59.8991	43.4718	25.6563	78.5904	41.9306	40.3404	66.763	31.3603	30.3202	13.6743	64.8659	37.971	56.7044	69.1568	61.2191	51.101	36.3447	51.8934	60.5711	41.3526	54.8628	82.9031	31.6963	53.873	31.3422	47.016	56.1658	76.4783	63.1481	55.2263	63.6949	26.2803	39.5882	35.1105	34.5674	36.2036	50.4226	69.13	77.731	23.2526	70.4843	33.0912	31.5633
IRF3	55.2616	28.64	23.936	32.0975	41.0753	19.0084	30.5943	38.1401	9.94665	36.4109	83.3731	71.6659	41.1545	49.4662	16.0572	89.9581	25.692	26.5654	25.6213	32.8764	17.7829	22.9412	30.043	30.7372	37.6208	56.984	20.2729	48.0186	24.075	38.0006	25.23	33.3586	44.5143	17.5053	35.3776	33.013	49.8164	10.3765	18.6945	37.2331	25.9173	39.7685	6.77764	75.9027	12.1488	20.5209	42.5873	26.2742	40.9432
IRF7	104.712	10.1859	32.0322	41.5922	4.43632	86.0023	22.7221	26.6632	3.77826	184.661	101.011	82.6476	15.9633	36.8362	12.2938	103.547	56.1337	34.5109	52.7199	14.2363	36.3309	66.981	96.9259	12.7674	34.002	55.2236	32.1367	77.6828	47.0224	220.988	33.7711	56.4538	106.67	19.8999	14.2044	36.4005	86.8862	28.4948	33.6233	49.3067	29.4095	63.3504	3.80772	175.775	33.423	8.36586	104.075	48.5786	33.0663
JUN	103.18	551.808	45.5008	1097.91	91.5332	87.7485	67.7213	142.854	559.523	101.123	153.702	206.968	388.866	111.341	72.7307	70.9217	137.619	169.038	136.111	773.095	205.594	108.467	151.199	83.2187	296.11	148.007	263.674	267.74	111	266.458	190.348	454.492	210.437	106.253	1123.39	87.5302	252.172	58.5042	137.904	73.2724	116.711	147.289	458.823	266.226	74.6904	64.2873	978.439	117.434	466.058
KLF1	0.465236	0.124551	0.0484446	0.161549	0.909992	0.160213	0	0.49669	0	0.227677	0.7204	0.289355	0.0721958	0.334632	0.250932	0.461457	0.41827	0.245768	0.172161	0.0881822	0.123466	0.204002	0.690651	0.325786	0.340382	0.278141	0.263111	0.172917	0.444191	0.371459	0.164642	0.265351	0.112062	0.110854	0.0567749	0.163283	0.359676	0	0.274771	0.114679	0.280623	0.0980093	0	0.410644	0.253476	0.424107	0.469511	0.450654	0.349228
KLF11	15.8791	64.8886	11.3358	26.0325	36.079	24.0941	15.6566	36.7153	33.1235	24.3174	12.6209	33.2139	28.0264	13.7483	10.2395	2.85488	11.0391	22.4066	18.8633	43.4863	22.1443	13.8612	9.82353	20.1351	10.97	24.1108	24.8389	22.8913	15.7436	10.1546	16.4155	13.2927	18.9456	32.4963	75.5446	39.7558	15.8467	2.21341	24.3754	23.4825	15.6446	25.1268	33.3776	21.6538	21.1435	4.00009	26.8075	18.0311	10.5888
KLF15	1.34032	11.8184	1.50294	18.6704	2.71294	0.14553	2.32654	3.50259	22.9362	1.03406	2.10641	1.41528	21.2074	1.06889	1.06954	2.14958	1.87047	0.686907	0.577417	22.7733	0.793682	6.67919	2.00754	6.4019	0.837187	18.0743	0.606689	1.10191	0.227606	0.733666	2.13517	0.088997	0.584651	0.76425	14.6781	0.654127	0.804219	0.282859	6.12182	0.689119	1.03531	1.62532	6.59322	2.75454	1.00757	3.63015	3.58683	0.643771	0.409951
KLF16	23.4835	20.8182	9.46103	19.4957	51.7571	14.2634	16.0203	42.4028	2.69029	13.8759	110.269	12.2568	19.9728	32.0388	6.0328	27.4091	12.6192	16.2066	22.7396	13.2785	17.1281	30.6323	23.1934	11.4896	29.3958	29.52	12.6867	19.0975	14.4182	30.3786	25.8651	24.1884	14.6505	10.9292	10.9044	17.1246	16.1429	10.0157	36.0988	14.3491	14.6801	12.2501	1.86182	29.8665	13.747	19.9783	33.5578	13.2994	33.7346
KLF2	46.4145	33.7516	56.0275	193.177	11.8965	53.4006	16.5755	14.92	156.454	51.8636	51.3896	6.79109	70.5676	19.3091	29.694	44.8076	34.0127	39.165	31.5324	79.4454	75.7057	30.2332	26.4799	52.7865	62.2983	110.481	39.6455	54.4838	23.5659	50.4622	45.4082	51.9152	65.6852	53.4045	339.976	25.2691	33.4387	23.9519	45.6759	19.4284	17.0908	13.1443	130.724	150.543	24.0627	20.7856	260.451	13.2135	44.7146
KLF4	21.8147	67.1968	8.18873	99.933	11.2369	12.8348	57.3371	18.502	231.655	25.0994	7.9445	7.53801	42.3745	31.8647	10.8496	19.5422	24.9881	15.8472	15.4431	35.1636	40.9606	24.4596	10.4973	12.9208	19.0305	33.688	21.2928	15.8595	29.1023	28.1324	7.69354	39.854	24.5573	16.8489	264.487	14.5283	19.6217	6.6911	3.65484	52.8022	8.62003	28.7983	157.028	46.7752	6.01667	1.79912	148.631	19.0847	16.8204
KLF5	12.5567	117.529	13.4516	25.0051	75.0642	11.6621	36.3988	73.6217	3.07541	10.1369	16.7129	77.5791	115.231	7.0377	2.89889	4.85922	22.0519	6.99508	4.68183	138.222	7.16956	0.977258	4.46246	66.0293	28.0201	6.52598	19.7439	42.682	17.5441	86.079	15.5394	16.1032	17.6432	16.0628	64.0106	25.4961	17.3335	13.8464	0.802605	27.7276	3.59192	59.5186	67.0053	4.6852	126.864	9.04024	12.1921	8.49781	46.5428
KLF6	51.3494	314.869	73.2292	414.477	185.832	158.217	33.2771	202.015	241.046	160.079	127.863	35.5207	395.31	91.44	59.3872	23.0659	95.0432	137.907	109.271	535.349	75.3058	44.1664	73.5877	69.8039	81.2435	145.241	136.25	116.158	113.107	84.4804	58.5703	121.578	131.256	126.939	413.059	186.905	127.397	25.2749	83.104	52.8688	48.4958	158.683	319.152	221.788	150.455	44.2677	265.621	72.7361	96.6497
KLF7	3.55546	26.0594	7.82728	29.2743	13.9283	13.2493	2.03414	11.0592	9.59323	6.78979	5.67219	16.3133	24.0122	9.12898	12.9879	2.52494	3.24078	18.0719	21.2421	35.0131	11.0035	3.53655	6.91699	15.4856	7.5064	14.5994	28.6556	7.66823	19.2147	6.04005	12.9782	19.4207	9.30341	32.0618	36.5319	12.7887	11.2613	2.58663	6.65256	12.1867	18.2473	8.82187	13.1542	14.1308	22.8445	4.2554	26.1609	7.98275	8.17569
KLF9	15.9195	92.3125	20.544	236.636	11.7843	15.5992	33.7991	14.0339	47.3135	22.2467	9.81089	11.9503	137.801	42.1776	25.2909	9.41663	21.0233	33.3877	46.3157	230.057	34.7536	29.8637	14.6461	59.6633	57.0265	70.11	38.5079	20.2141	32.636	17.3238	33.4691	33.5176	41.2767	63.7373	119.309	44.5217	30.4197	12.8866	32.2175	65.9981	15.7464	23.0956	122.93	54.1061	16.15	14.001	52.6232	24.4692	24.5379
MAF	22.2389	15.9245	11.0666	33.4018	14.3787	9.51078	4.53171	17.6303	16.8879	14.4834	21.246	4.97731	14.9683	10.615	7.1009	7.62616	5.4629	55.1334	22.624	27.0368	31.663	13.4878	5.31685	20.2627	5.88029	38.4181	25.2789	21.3408	24.8439	8.57318	13.1581	31.0895	9.3003	45.8571	57.2749	35.0894	17.4961	8.30949	9.379	17.4299	17.4	17.5579	44.5592	32.453	16.7689	11.3905	24.9029	15.4552	16.5373
MAFB	99.8085	40.1332	33.1066	112.296	84.1943	55.2515	44.186	34.4552	16.6645	106.252	91.1984	55.053	59.0261	79.5592	20.501	40.8494	39.9299	84.4333	124.089	45.8644	87.2139	44.673	62.4129	60.4265	43.4245	139.378	57.7292	77.8388	71.6426	22.9945	61.3522	73.2825	89.8408	184.975	79.1574	83.1249	104.748	37.0899	23.3167	72.7342	59.3958	41.924	40.5252	156.433	24.5262	17.2998	117.05	50.7708	59.0054
MAFK	13.7641	23.8293	6.93733	17.7688	16.8055	6.53667	5.26478	35.7475	9.23144	9.90914	25.5877	21.9709	16.5391	24.9074	5.91428	8.51421	9.06554	8.44312	7.66459	13.6985	6.97738	14.5391	10.0135	5.7276	14.3069	29.0035	9.2198	14.1903	11.236	5.08499	6.73796	16.5261	16.5276	6.74302	20.8426	7.09442	6.03688	2.52201	24.1665	11.6818	21.6361	11.8884	1.565	36.6614	10.6008	4.52466	23.5992	7.51022	15.6515
MAZ	74.4687	31.3498	35.2493	52.8282	159.609	75.1656	51.4666	67.9078	12.7106	83.801	79.9883	112.501	34.1133	149.082	25.1672	60.0843	104.651	31.4216	118.542	38.1614	39.1123	70.7194	66.4187	38.6439	155.7	114.001	92.3456	39.1713	118.262	51.0692	104.784	58.23	65.0679	52.7827	30.9669	60.0658	137.155	13.5343	135.771	77.1644	52.988	49.9768	6.21219	49.8891	108.868	22.4722	82.1447	154.563	52.5507
MEF2A	15.3849	40.3513	25.4982	40.6206	34.2191	26.6937	15.5512	21.1418	28.7273	34.231	23.7147	55.295	36.3396	26.024	37.1288	3.76602	39.9569	47.9006	31.4583	54.3603	54.6031	33.4587	20.6619	29.6471	17.1448	36.5989	30.9769	21.7365	33.8599	19.6068	17.4488	27.5729	46.0368	42.2277	66.3176	31.325	20.2773	7.85479	21.4499	24.4985	20.4506	17.4018	30.0688	42.2268	97.2947	7.23318	42.536	18.6828	13.6644
MITF	3.55639	11.7019	3.8385	13.0238	10.1086	10.0217	1.68697	5.69102	12.5923	5.94612	3.83278	1.88123	6.38354	10.0091	9.12902	2.34054	2.64193	34.7148	12.0408	3.82534	7.39856	12.8422	3.45462	3.87149	1.72518	9.88036	26.5326	3.96488	12.207	1.9512	9.40143	12.1804	5.00177	10.9589	23.9378	10.3116	3.88231	3.21378	4.21355	5.78696	7.80713	4.59148	10.3312	10.4974	3.29125	1.38452	18.722	4.98153	6.00569
MTF1	6.91577	17.6316	6.02649	17.805	25.1304	10.887	16.3861	11.6284	8.88494	24.8616	10.8353	14.0509	14.7322	16.2377	13.6414	3.50962	10.501	14.6577	17.6595	21.3186	17.6189	14.5941	11.3186	9.27798	7.24634	11.0024	20.2937	10.6216	17.435	8.75056	13.2754	10.0661	14.7334	11.2609	20.6139	21.3167	17.4067	2.40952	23.6521	21.1658	11.6198	9.39867	8.60544	12.9462	8.3818	1.50409	13.9497	19.1987	7.09515
MYOD1	0	0	0	0	0	0	0	0.168866	0	0	0.0489846	0	0	0	0	0	0	0	0	0.0389745	62.2631	0	0	0.132914	0	0.0307329	0.116289	0	0.229042	0	0	0.140735	0	0	0	0	0	0	0.277583	0	0	0	0	0	0.0248956	0	0	0	0
MZF1	8.46385	10.9203	8.71403	14.8562	6.95944	6.54229	14.8185	3.32717	2.19494	14.1049	10.7788	6.16177	7.98761	20.5873	20.6428	6.55111	4.55494	3.37991	8.19935	15.9038	6.43342	7.80084	9.69534	4.10233	11.152	13.7651	9.23385	4.9124	5.15224	3.85934	4.48929	9.26828	8.56771	7.95666	14.5622	4.41598	15.6411	2.63829	15.1207	7.53085	7.97223	2.9849	2.53229	22.8923	7.57894	3.36782	12.8561	5.19444	4.91907
NANOG	0	0.0183835	0.0143007	0.0119222	0	0.0177354	0	0.0112786	0	0.0252036	0.00817924	0.0213542	0.010656	0.0141118	0.120371	0	0	0.01451	0.0169405	0.0520623	0.0182234	0.017206	0	0.0295912	0.010048	0.0102633	0.0388348	0.0102089	0.010927	0.0146205	0.00972039	0	0	0.0109079	0.0167598	0.0321339	0	0	0.0115874	0.00846322	0	0.0675082	0	0.0484884	0.0166279	0	0.0230997	0.022172	0.0206183
NEUROD1	0	0.0149671	0.0116431	0	0.0208291	0	0	0.0183652	0	0	0.0133184	0	0	0.0229785	0	0	0	0	0	0	0	0.126076	0	0	0	0	0	0.0166234	0	0	0	0	0	0	0	0	0	0	0	0	0	0.0157036	0	0.0197387	0	0	0	0	0
NFAT5	4.22759	24.7025	6.66797	19.7739	32.8253	8.47941	4.66303	5.09567	12.0419	15.6164	2.38828	10.5185	14.3275	9.28516	24.1502	0.556171	6.90518	11.3888	14.3884	35.4624	15.6847	6.12163	8.12073	11.5279	3.05619	8.02526	13.4657	11.4806	12.6978	2.4879	3.56065	6.7174	7.81368	14.1139	42.5062	18.0288	8.73625	1.47567	11.0114	5.80789	11.5113	6.24402	9.02549	10.5111	17.0753	1.56949	12.6278	5.40478	4.7153
NFE2	0.853794	0.722787	4.1545	0.312499	0.447054	6.18536	0.194001	0.147814	0.362071	5.81714	0.964753	0.373149	0.186206	0.277418	0.1618	0.223159	1.80491	0.190164	1.36911	0.284297	8.49837	0.169122	2.01882	0.743309	0.438954	2.84708	1.06033	1.00346	0.739898	1.35725	1.29516	0.376414	1.75825	1.78696	0.439298	0.47378	0.820631	0.624186	0.0253102	0.129403	0.560928	9.37407	0.11303	2.09177	0.49032	0.0341828	2.19485	1.30761	0.562952
NFE2L2	59.9655	104.979	58.2846	96.9664	41.4678	75.1973	84.8115	62.6769	53.3717	68.3366	28.9497	93.7736	84.3419	49.7565	29.2897	12.2563	55.7711	133.025	85.0572	108.77	83.6822	60.1541	45.8147	84.8572	51.4245	52.2858	90.9168	59.7253	59.6192	41.9562	43.9875	65.0721	89.2757	87.2018	105.495	163.009	58.5371	37.2983	72.0124	37.9473	42.4037	54.2285	92.8502	72.1864	57.683	15.4495	92.5524	62.2432	40.5518
NFIB	8.19325	129.138	16.2881	66.6999	137.874	34.8723	100.036	48.3699	65.2051	58.5931	34.5661	31.8906	125.447	29.9165	14.348	7.19686	12.6618	24.7023	30.2087	187.273	15.9046	271.695	14.1806	126.303	13.4415	24.4953	13.3811	49.7312	17.8066	47.006	9.39848	17.0117	30.5821	25.838	129.17	69.9604	32.6599	36.0381	3.477	27.9479	22.584	76.7738	151.821	24.8963	23.6638	101.892	22.2814	23.0905	43.5724
NFKB1	42.696	45.5386	20.6152	47.0844	47.0565	58.71	38.072	23.3017	20.5226	57.2482	31.6677	22.5191	49.2109	42.0846	38.6427	9.60811	39.3764	38.3446	46.3372	48.8109	56.0661	73.7945	25.0234	57.5713	35.5774	34.9421	51.3131	49.6276	34.6305	18.7638	36.3193	30.5706	29.2157	62.0984	51.9172	86.3998	32.1004	9.58341	53.1826	29.7837	27.0108	19.9828	21.1729	50.1515	43.9771	8.2954	64.5184	40.7305	22.7382
NHLH1	0.333438	0.754302	0.496505	0.150519	0.538323	0.422942	0.280328	0.261053	0.124568	0.424262	0.516317	0.292064	0.0896884	0.267243	0.720878	0.406063	0.0599556	0.183189	0.338635	0.0547741	0.479314	0.126715	0.257398	0.389156	0.295998	0.194362	0.204288	0.171851	0.137954	1.30747	0.102267	0.164822	0.278427	0.20657	0.31739	0.371884	0.189041	0.122992	0.146292	0.213697	0.104585	0.527611	0.544422	0.510141	0.857204	0.740904	0.170121	0.668703	0.238614
NR2C2	5.96677	22.5022	5.30425	20.8049	28.5842	13.3452	15.8974	11.7781	12.2214	22.3031	9.83263	16.0845	18.2063	18.7929	29.0462	1.42938	9.26859	21.137	18.912	28.0511	18.8185	13.3132	11.1183	14.0672	6.44068	16.1869	21.5221	13.8934	14.6065	5.27612	11.6144	9.7989	10.9266	22.404	33.0468	34.9865	6.1481	1.80149	32.3424	19.904	19.1989	14.2246	7.17685	17.9184	23.6645	4.88349	15.7447	15.6248	7.13953
NR2F1	22.1737	48.5682	7.4627	26.692	5.94453	101.726	349.825	14.3485	14.2345	17.5795	2.28901	10.8282	26.2784	6.55796	4.33859	4.82356	9.24216	12.0145	13.766	16.7086	17.721	2.92667	6.07208	9.56334	5.2628	30.7383	14.4202	6.9984	6.62096	10.7171	172.939	8.6881	17.0149	42.051	51.4753	3.58889	13.1584	4.42715	4.32869	304.828	10.2303	2.32752	11.6252	25.0543	11.3347	8.25691	8.89623	4.45922	30.0947
NR2F6	113.266	33.6032	92.2977	49.2075	93.554	73.1769	81.651	91.67	20.7716	79.0005	99.0182	99.9071	44.1102	102.184	22.9337	82.4273	71.3204	74.4217	110.342	39.5819	64.6927	57.6135	111.76	50.8991	136.14	98.8895	58.4637	39.6672	70.8429	126.788	70.3662	61.4399	50.6006	74.8962	33.3035	53.2004	70.2999	46.1246	74.9377	45.1646	45.1093	83.8462	14.8385	49.8127	79.3696	62.8249	99.2984	144.418	108.847
PAX4	0	0	0	0	0	0.0122813	0.0307516	0.0234304	0	0	0.0169918	0	0	0	0	0	0	0	0	0	0	0	0	0	0	0	0	0.0212083	0	0	0	0	0	0	0	0.016689	0	0	0	0.0351634	0	0	0	0.0251828	0	0	0	0	0
PAX5	6.84927	0.159342	0.190062	2.01853	0.0665247	0.208381	0.0598756	0.0521379	0.181306	1.77192	1.14849	0.123394	0.812789	0.823594	0.39593	0.229583	0	0.0335379	0.0440503	0.150419	1.22151	0.109366	0.212057	10.1013	0.0464492	0.260945	0.252454	12.2525	0.107339	0.185863	0.0449348	0	0.165665	0.0945461	0.217902	0.784511	1.32616	0.0075057	0.0133914	1.20304	1.44561	0.462536	0	6.42328	5.88027	0.0497359	0.607334	0.0213532	0.0774416
PITX2	0.485828	0.325836	0.308276	1.21077	0.637285	0.277533	0.86511	0.172892	0.192843	0.177077	0.619069	0.286425	0.643183	0.283923	0.150809	0.0761307	0.081897	1.73771	0.527484	0.785603	0.715832	0.0412115	1.25012	0.262243	0.346562	0.727643	0.809245	0.127152	0.764228	0.252135	0.661213	1.48593	0.19016	0.647939	0.586086	0.25399	0.211273	0.472895	0.333048	0.194601	0.166669	3.585	0.332876	0.882655	0.22303	0.0899598	0.863119	0.26199	0.987691
PLAG1	0.320035	0.80372	0.182151	2.51999	5.37234	0.142459	0.397475	0.5591	1.30838	0.618909	2.11177	0.602795	0.726327	0.369206	0.592875	0.195391	0.359659	0.779227	0.536521	1.12015	0.677524	0.136232	1.19782	0.443123	0.0968522	1.15887	0.995979	0.864544	0.406253	0.0503309	0.127157	0.47459	1.0325	0.458116	3.43865	0.442482	2.39548	0.14756	1.26849	0.367095	0.342208	1.59357	1.94425	1.11002	0.19462	0.280139	0.421459	0.610614	0.205836
PLAGL1	2.44387	27.8074	1.56565	9.47598	13.6959	2.47921	1.35509	6.93433	12.1973	4.45853	11.9497	64.8396	8.68049	3.17722	6.96999	0.688101	1.65668	9.19033	6.16124	23.9827	5.41609	2.21364	1.11814	7.60496	1.37974	8.92558	4.46784	13.0017	5.67733	0.393383	1.82176	4.7869	5.29948	7.43513	19.5305	58.6986	2.67744	1.0083	1.32593	2.41324	3.21268	9.07898	9.73019	13.6837	1.81529	4.00255	7.96555	1.87426	4.62937
POU1F1	0.036312	0.0631882	0.0737321	0.122938	0.0439682	0.121921	0.0508803	0.038767	0.0406971	0.115507	0.0562277	0.0366996	0.0732541	0.0970108	0.381915	0.195092	0	0.0498741	0	0	0.0939566	0.206993	0.0934367	0	0.0345372	0.0705545	0.100113	0	0.112676	0.150762	0	0	0.0758029	0.037493	0.489661	0.138064	0	0	0.238971	0.17454	0.0284737	0.0662973	0.152456	0.0416664	0.114307	0.0268952	0.0396995	0.0254033	0.106304
POU2F1	6.18451	6.90088	7.43184	10.4692	13.6369	17.7596	8.19445	4.05812	3.71092	19.69	6.16871	10.8854	7.88345	9.69127	14.1029	2.28899	5.61872	9.29412	12.3646	11.5674	16.3922	8.16707	9.61341	7.53707	6.20215	7.64212	15.7745	8.12587	8.09142	6.87477	11.4375	8.64025	8.65605	16.0538	11.8167	12.0543	8.94742	5.57409	16.7007	11.6474	11.3071	8.52146	4.31497	8.10905	16.7559	6.16652	14.4956	11.1049	7.1786
POU2F2	6.76412	2.5167	1.25176	4.83867	1.50323	2.65	2.35826	1.42106	0.455432	5.14501	7.56565	2.90398	2.27212	2.70979	2.7315	5.61796	0.609855	4.40351	3.42229	2.33372	7.25802	2.6369	1.93483	6.52018	1.07124	4.36434	3.71095	18.1379	3.48161	2.47093	4.49853	4.99164	1.99716	2.86105	3.41116	3.35774	4.5318	1.25498	0.954595	3.68603	4.89254	1.7292	1.08367	12.3142	1.25904	1.12334	4.31674	1.40127	6.38839
POU3F1	1.53567	0.26723	0.350799	0.324949	0.278919	0.0859363	0.40346	0.184444	0.0537852	2.18295	0.401276	0.23281	1.18111	0.794897	0.201895	18.399	0.207097	2.32015	0.338599	0.922348	0.9106	0.156321	0.493943	0.416707	0.200835	0.708659	0.246977	2.18891	0.258114	0.159397	0.194287	1.73644	0.360651	0.297304	0.563388	0.233555	1.33564	0.011801	0.631646	0.815038	0.39136	0.350474	0.577592	2.68723	0.211495	0.0142179	0.776507	4.21676	0.0749287
POU3F2	0.0348888	0.0303559	0.0472283	0	0.0985717	0.22127	0	0.0248318	0.0195511	0.00924835	0.0540241	0.223321	0.0234611	0	0.0203859	0.0249928	0.0104556	0.0958388	0	0.014328	0.0300914	0.255703	0.0299249	0.0162875	0	0.0225965	0.0855016	0.0112384	0	0.040237	0	0.103476	0.0121387	0.0120079	0.0368996	0.097279	0.0269727	0.042897	0.0255117	0.00931662	0.036477	0.042466	0	0.0133445	3.46872	0	0.13986	0.0325436	0.0226973
POU3F3	0.229685	0.729428	0.015546	0.233287	0.876058	0	0	0	0.128712	0.00913276	0.0355659	0.0116069	0.0231678	0.0153406	0.0201312	0.0370207	0.0206499	0	0.0828706	5.23512	0.00990512	0.00935213	0.0147755	0.329722	0	0.0223141	0.0105541	0.765755	0.0831496	0	0.0528342	0.0170304	0.11987	1.26878	3.00617	0.0436651	0.0355142	0	0	0.0184004	0.0180106	0	0.0321445	0.105422	0.0090379	15.8468	0.0502225	0	0
PPARG	3.32322	22.2004	7.8439	25.0448	2.50641	4.54674	2.78206	1.27784	167.912	13.7513	1.83158	1.02469	30.8645	6.28251	5.29468	2.57227	2.8738	4.87385	3.82738	8.72642	11.4286	4.04789	2.66319	9.16057	3.28133	37.4153	10.1586	4.00066	4.93748	0.526175	3.79626	4.38518	3.24822	11.7769	68.3924	9.88348	3.58163	1.82658	5.56023	4.42208	5.86321	18.5365	38.3892	5.1705	1.3409	5.16271	31.0057	6.71849	2.04745
PRDM1	8.89176	12.6166	8.77314	25.3391	7.72289	10.4522	3.55975	5.67284	3.3135	15.6788	10.1464	5.20757	16.1693	6.48846	6.82113	10.5061	3.15262	25.2487	14.9255	28.5445	14.9987	7.56147	4.75324	20.4462	4.55189	17.0943	15.1347	23.8242	18.9029	3.60878	12.9965	13.04	10.2707	22.703	12.3182	22.2575	19.3019	3.79455	3.59109	7.47445	10.1429	8.91745	4.99514	43.6446	8.10291	2.71651	17.1834	6.28939	13.417
RARA	50.892	43.452	69.0217	60.5048	23.1412	311.464	48.4117	26.3435	10.838	147.884	18.6195	28.4561	38.8464	47.6802	34.6096	18.1162	93.003	56.4853	84.2828	36.3947	74.6385	27.6453	172.709	18.4429	171.443	105.775	133.471	24.3106	85.9837	219.245	80.8437	165.743	93.8079	83.4216	36.3663	24.1302	117.569	31.9974	64.9213	19.9606	53.495	11.0815	10.9296	97.1981	162.744	57.0498	126.907	73.3465	52.0129
RARB	7.70536	20.3675	3.35865	16.2437	27.225	4.70862	4.46986	16.5349	6.32147	5.58839	20.1881	2.35186	26.8608	3.47897	4.79499	2.20239	10.9455	4.82595	6.14093	34.3845	18.9273	19.4143	3.52924	10.0901	4.66109	5.32989	4.36207	14.5497	7.90612	1.74887	5.47333	4.84485	3.61919	12.475	15.9281	5.88285	3.43126	1.23162	3.43133	3.22223	2.52559	61.7174	12.6385	8.55863	4.64501	2.52256	6.99208	3.55777	2.09034
RARG	43.1829	35.948	41.1266	33.3836	84.7155	47.0742	31.5931	36.9081	18.1834	49.0634	39.198	46.2495	41.9212	43.1068	14.2979	19.7618	29.8421	38.8438	47.8006	45.2209	26.3667	28.6049	45.7649	28.2472	66.8403	35.1187	48.6111	48.1948	44.6424	5.6518	15.5416	51.8594	45.1892	43.1188	42.3633	35.3644	24.7595	10.3771	40.0151	27.6595	32.6067	55.926	13.6779	43.7615	19.1959	9.49819	56.1288	68.5287	18.4998
REST	19.2156	28.1474	19.6518	35.8461	34.8529	36.7479	29.7047	16.9134	13.453	36.6676	13.5742	23.4452	22.7704	27.725	27.3562	4.77138	27.3721	32.4519	46.2084	27.7595	40.5777	25.8079	23.5983	26.8968	20.0952	22.4601	44.1448	22.1888	24.2162	12.479	20.6591	21.6663	28.6535	46.6841	37.5177	75.3863	39.927	11.725	41.0688	31.5221	26.9511	31.8338	22.0761	25.969	26.333	10.8905	38.1717	32.4775	16.2004
RREB1	10.9727	17.6691	9.14542	24.9413	12.1907	14.0638	21.7276	12.1728	8.93746	23.4258	4.90346	12.6049	14.6584	16.4966	38.0405	3.37785	15.0454	9.34276	15.4165	17.9856	15.832	10.2908	9.15521	14.031	16.3188	12.9826	14.6875	10.6067	13.8836	10.8466	13.5476	14.7146	14.617	16.8495	20.8965	13.6095	16.3024	8.23768	20.4886	28.7254	15.2896	8.99192	9.87092	16.3493	10.5505	7.12197	21.036	9.79235	10.5046
SMAD3	14.9733	31.8598	15.0261	23.9534	11.6049	31.2771	34.8479	8.10961	17.787	29.6715	7.5462	22.1531	29.5253	33.2213	18.3566	7.79944	12.1914	14.3144	24.4416	35.2544	27.3493	13.3847	16.988	20.9091	17.1908	42.6863	28.9747	13.8714	31.1686	20.0906	7.62199	18.5515	16.5227	45.277	38.5228	20.2859	18.652	4.22395	13.2141	10.2123	24.1049	14.1426	13.8549	29.2116	17.3483	3.17196	34.613	22.1836	22.9575
SOX1	0	0	0	0	0	0	0	0	0.0449358	0	0	0.0405219	0	0	0	0	0	0	0	0.0246985	0	0	0	0	0	0.0194757	0	0	0	0	0	0	0	0	0	0	0	0.0369726	0	0	0	0	0.0280558	0	0	0	0.0219171	0	0
SOX10	0	0	0	0	0	0	0	0	0	0	0	0	0	0	0	0	0	0	0	0	0	0	0	0	0	0	0	0	0	0	0	0	0	0	0	0	0	0	0	0	0	0	0	0	0	0	0	0	0
SOX11	0.313651	0.386608	0.946466	0.63419	14.6612	0.515588	0.0915601	45.1499	0.0988675	0.976928	15.4051	52.6747	0.698657	0.724476	0.807534	0.0280858	0.24674	3.44637	1.02163	0.821159	0.253615	0.654513	0.479202	10.1262	0.180236	0.74274	1.17701	15.7927	2.48721	4.67085	55.0675	2.28686	0.327381	2.61107	0.92262	22.9964	0.762819	1.26138	0.924569	10.0142	0.163964	10.4152	1.35802	0.464872	1.06449	11.5527	1.40737	0.639992	46.6062
SOX15	0.702463	4.53571	0.500478	2.9624	2.90986	0.744818	0.207219	1.89463	0.787295	1.02905	0.830116	2.65301	8.24166	0.790188	1.49061	0.794548	0.897466	1.67575	0.889295	5.60269	1.3074	0.270969	0.665941	3.21035	1.68791	3.08897	0.679547	1.39339	0.994265	1.02334	0.272146	2.30272	2.43118	1.56515	4.66298	4.72325	5.68803	1.13645	9.61086	0.503515	18.4963	1.28254	8.14937	3.01206	0.901978	0.794134	8.20542	0.827677	1.47922
SOX17	5.93575	4.74122	5.21952	14.3034	1.59063	1.9467	4.15859	0.934976	14.7502	2.80513	3.12654	1.91775	32.8072	4.45191	0.916832	3.68574	2.75575	4.14317	2.0675	12.558	5.47624	3.50644	2.47258	6.33707	3.58636	11.9823	4.44896	6.08868	2.86846	1.29618	2.26073	4.25686	8.557	8.54015	27.6907	3.68129	2.82108	3.63414	2.72163	2.86481	2.40353	1.08817	24.8021	12.8125	1.03382	6.84692	11.4364	1.25938	4.08314
SOX18	34.0496	6.35596	12.9298	13.9355	3.33087	8.92843	14.176	12.1063	9.69454	10.622	15.7842	6.827	8.69417	13.9635	2.14315	20.6913	10.9919	17.3381	5.34242	5.04606	28.7612	9.1846	7.74695	6.16424	9.82608	32.337	11.6572	35.651	7.39778	2.11503	28.6015	21.8472	11.9318	21.7444	43.9806	9.15765	11.7914	26.8515	14.8516	12.5859	6.42326	5.88743	23.6124	43.5596	4.97922	19.2429	35.9228	6.50042	16.017
SOX2	13.3535	0.0197259	0	0.127928	0.549034	0.0761218	0.0317673	4.74404	0.0635235	0.0180293	0.017553	0.045827	0.274419	0.0302845	0.119225	0.0487226	17.7534	0	1.09065	0	0	0.0369247	0.0583375	0.0635039	18.7817	0.0660764	0.0625058	0.153361	0.0937991	193.058	0	0.0336203	9.03961	0.374542	0.0539508	0.0517205	5.18812	12.8784	0	0.0363248	0.479996	0	0.0634576	1.0666	0.999154	0	0.0247865	1.55434	0.0884952
SOX21	0	0	0.208217	0.0925797	0.670491	0.0114767	0	0.328431	0	0	0.0158786	0.0414554	0	0.0273956	0.0898765	0.0220374	0.0184385	0.0845058	0.0328871	0.0252675	0.0176887	0.0501036	0.0263863	0.100531	0.0195064	0.378564	0.0188478	0.0396377	0.0212129	0.0425747	0.0188704	0.182479	0.535164	0.0635276	0.26029	0	0.0634219	0.0378244	0	0.0492896	0.0321636	0.0187222	0	0	0.0322801	0.0303806	0.0448441	0.0143477	0
SOX4	39.4462	118.696	85.5136	150.857	486.074	148.852	72.9274	125.029	17.0848	148.057	94.7425	348.737	81.2073	103.225	34.4879	56.3859	108.914	134.023	109.309	101.565	102.394	14.5904	64.3186	132.494	134.199	102.886	90.0064	140.432	103.013	144.766	109.055	100.92	71.6637	201.132	104.381	129.507	200.072	179.688	84.0759	117.799	100.735	225.073	101.007	63.4639	150.466	178.661	120.51	65.1104	126.939
SOX7	2.63963	20.5313	5.41976	10.4762	6.52107	2.37928	3.30148	2.34526	19.9345	3.63476	2.1397	9.54322	7.63021	4.47258	1.73904	0.456865	3.1536	5.66941	3.02546	12.1354	6.43272	2.84204	1.89179	11.2891	2.15677	7.38344	6.0239	4.17719	5.64373	0.809078	2.36356	7.11946	7.30398	21.621	27.7115	9.44356	2.86247	6.08805	2.00142	1.93014	1.45861	1.84365	24.1237	7.68395	1.84033	3.7265	19.0971	1.68553	3.99345
SOX8	0.655606	7.7399	0.374134	1.01551	4.74746	0.0719367	19.2373	45.8249	0.381797	0.235125	0.199055	8.66582	10.7104	0.30909	0.315476	0.221011	2.33458	0.194219	0.154603	14.2382	0.864816	0.544357	0.198469	4.41992	0.183401	1.28634	0.36623	6.16158	0.186149	0.0978488	0.189249	0.324073	0.228101	0.544199	4.07877	0.283486	0.805001	0.213377	0.267899	1.54475	0.252004	3.67311	0.881541	1.79957	0.283266	91.3193	0.801092	0.0629523	0.125445
SOX9	104.623	149.268	8.06516	107.401	166.303	23.9908	500.614	442.889	5.858	63.2234	202.629	845.067	197.596	106.412	30.6338	33.6048	44.1017	36.2129	44.647	308.296	159.818	38.8853	54.5614	91.726	146.868	23.7435	167.922	106.14	133.164	143.61	28.589	51.8092	82.3174	123.229	114.607	155.572	17.1485	78.9339	48.3093	122.08	43.1766	104.814	208.556	78.9478	27.8821	103.421	64.4096	102.81	168.162
SP1	52.3073	102.975	41.1858	82.5523	98.7893	83.6088	74.0535	41.1849	51.1589	102.953	37.8458	34.5361	84.826	76.5663	71.6999	15.8901	76.1962	70.7592	92.0384	113.457	86.3327	64.7465	46.5126	50.2714	77.4586	55.6445	104.07	52.121	73.7874	46.833	50.9239	62.1925	76.9625	108.207	115.775	81.7179	65.0262	28.6989	109.813	88.4271	69.9062	56.656	55.0043	69.2405	78.9793	12.895	93.7987	94.3855	33.1258
SP2	30.6161	54.4442	28.437	35.4197	34.5797	30.6507	21.9135	27.146	20.8066	58.1571	27.7215	30.3823	54.6703	28.4437	14.8834	16.2279	20.64	28.5582	38.7506	67.0625	33.3511	28.4	33.6117	26.8523	59.9242	35.1327	44.9591	26.6638	40.1437	14.0907	31.1832	36.3	34.4216	41.0714	45.9167	25.894	44.3647	9.20736	42.04	27.4369	29.0164	29.1578	32.6551	49.1336	38.0636	9.62192	44.2905	26.6386	12.8865
SP3	32.4681	46.2553	21.2047	55.4005	34.8411	40.6125	67.958	27.5942	18.4331	74.7424	14.7818	57.6515	45.2377	25.5247	35.7534	5.15313	47.8436	56.3792	53.8184	55.399	51.8662	37.2286	28.7137	37.3394	33.8781	30.4725	75.2613	31.9055	37.7998	26.1465	22.1462	35.3295	66.5452	78.3365	61.4942	60.5791	35.331	18.9492	46.3135	20.1561	29.6958	25.9614	38.8467	44.3465	51.3883	11.5628	48.6134	27.3501	26.874
SP4	7.60377	12.6035	3.14854	9.62283	12.5268	4.56704	3.38073	5.25905	2.64777	10.7419	2.80202	19.0184	13.6802	6.04298	10.0047	1.01149	5.90771	7.2428	5.12198	18.9388	8.06376	4.00401	4.56221	7.23817	1.59941	5.69127	10.2131	7.02119	5.00058	5.69165	2.74135	5.4211	4.25448	11.1161	17.1449	13.4547	6.38017	2.33165	9.56309	5.57165	4.8373	7.09989	9.18981	9.74221	26.5541	12.7868	10.5613	5.97803	3.31763
SP9	0	0.0194092	0	0	0.027011	0	0.0625147	0.0476315	0.487529	0.0177399	0.0172712	1.12728	0.0225011	0.0297983	0.0586555	0	0.0200556	0	0	0.137418	0.0577204	0.018166	0	0.0156211	0	0.108359	0.0205008	0	0	0	0.0205255	0	0.069852	0.0230331	0.10617	0.0339268	0.0172461	0	0	0.0893542	0	0	0.59317	0.0511938	0	0	0.0487772	0	0
SPI1	106.677	9.10442	26.559	34.0284	19.3721	41.1127	13.2345	21.7549	3.20966	53.7604	238.014	17.6168	15.2211	40.1307	11.7538	63.1136	10.695	64.9393	56.5427	8.92255	76.7133	58.819	27.3506	28.9243	24.436	95.0233	27.8624	106.84	46.5966	8.76516	34.3315	53.6573	13.7675	40.4308	17.3651	66.7981	47.8572	8.71825	17.1253	27.7294	45.9276	12.946	4.3933	101.143	10.9438	8.42341	52.8353	26.3535	27.0596
SPIB	15.9302	0.393698	0.0630537	1.6521	11.4735	0.57345	0.223774	212.939	0.0447469	3.37611	7.50118	0.457317	4.96685	1.97329	0.594885	1.21553	0.16751	0.255906	0.277431	0.606667	2.90405	0.281779	0.821877	16.7469	0.962006	1.07313	0.819448	100.326	0.220245	0.985374	0.244906	0.0592066	0.500076	0.247344	0.211132	6.33524	3.73484	0.0572711	0.364931	3.20913	1.40882	1.00837	0.046563	9.8497	0.115208	0.147858	2.66265	0.121035	0.532465
SREBF1	73.5547	40.1878	51.3598	73.3926	32.4656	121.042	199.688	31.2156	38.193	120.677	51.5705	21.6057	101.574	99.0596	20.8821	149.306	100.741	80.7082	423.796	58.5932	129.61	207.407	328.997	34.282	318.857	185.281	72.5398	30.0172	191.348	91.0487	126.707	295.034	108.411	33.0469	40.3246	21.29	194.249	84.3662	358.182	290.302	256.607	34.3475	15.9072	104.054	107.905	29.1817	106.325	111.855	64.1963
SREBF2	40.523	90.6148	44.874	40.0652	129.008	131.512	54.5413	73.7358	27.8331	129.915	51.0451	50.5868	89.3539	47.6751	40.3078	31.416	55.8854	64.2939	131.243	86.8287	93.7658	120.131	66.0069	67.6289	46.6381	49.952	67.8859	49.9714	174.277	47.8286	90.0894	58.2482	42.407	57.2074	78.5029	35.7053	87.376	8.12021	124.858	207.845	92.2472	36.6075	16.1221	56.5939	78.585	16.4506	38.1215	41.3293	58.1279
SRF	39.2252	139.111	26.5767	75.8951	137.857	36.5941	27.1867	83.407	45.9224	74.6573	89.8904	63.1863	90.9611	45.1884	31.171	19.2314	43.8593	67.9727	52.9311	91.8423	48.3324	39.5944	36.9994	65.057	37.7336	46.788	41.3564	43.841	45.0735	28.5502	37.7134	51.3522	39.1449	73.3442	77.7162	55.2743	43.732	22.6973	57.5386	29.6859	44.1542	74.7725	24.8293	69.0306	52.381	50.4435	100.207	46.9529	47.8966
SRY	0	0	0	0	0	0	0	0	0	0	0	0	0	0	0	0	0	0	0	0	0	0	0	0	0	0	0	0	0	0	0	0	0	0	0	0	0	0	0	0	0	0	0	0	0	0	0	0	0
STAT1	840.097	72.5919	225.663	139.97	101.388	680.232	234.904	100.508	48.1884	831.511	380.745	399.456	76.4656	87.559	37.2804	66.9849	164.946	223.316	233.925	75.0287	226.172	424.899	133.076	138.975	59.7841	150.212	164.136	592.117	249.23	227.205	213.828	113.967	381.159	210.456	98.7552	276.775	1107.91	30.3441	141.779	318.816	143.65	514.157	60.8975	566.252	513.311	14.8912	350.155	91.9633	51.4087
STAT2	86.1084	67.0659	43.214	61.9811	75.8745	165.21	74.8655	41.5194	32.068	183.826	104.655	93.2013	53.3193	52.7963	49.2488	46.1179	61.9041	81.7878	88.13	72.7553	66.8275	70.4863	36.5726	51.7104	46.1967	95.3789	65.2153	100.93	85.119	48.8398	71.7382	56.5649	74.3415	97.7586	87.1454	78.5572	110.264	15.6751	56.0668	109.559	45.5308	147.594	25.236	176.572	55.6995	11.736	99.2292	59.3463	29.96
STAT3	93.7295	146.07	97.8619	159.151	149.919	62.2704	116.504	101.834	55.4989	262.406	71.3269	238.965	121.516	119.823	96.3857	21.9883	158.374	145.831	154.852	125.578	203.695	145.732	91.5432	109.036	135.743	112.697	308.26	117.817	158.143	53.3157	70.2689	170.615	176.965	172.755	147.605	136.434	124.577	46.7826	193.302	333.008	82.8762	95.0964	55.1726	163.013	88.4631	15.4773	233.186	105.176	65.5153
STAT5A	54.3199	93.1204	19.2474	53.3011	15.9337	10.4391	8.46317	32.2415	94.1272	57.3865	35.6243	16.592	76.5239	54.3871	17.6865	22.4814	15.3203	20.4131	29.5008	110.95	29.8132	32.503	14.7774	29.0867	32.8486	59.0535	61.4496	59.0276	30.8472	5.63203	22.5395	47.5593	18.2929	37.3059	62.7704	26.3606	22.2376	3.96881	51.8911	38.987	16.3669	20.4914	12.8734	54.0925	3.452	7.04777	39.4364	17.6222	14.4066
TAL1	1.23942	2.52204	1.38011	6.45222	0.605141	0.458658	1.13444	0.266778	3.80882	1.97923	0.410152	0.464694	2.95405	1.01473	1.58567	0.590719	1.17721	1.63369	1.51466	2.19199	2.48283	1.31862	0.771591	3.16371	1.5401	7.2829	1.12985	1.46818	1.62314	0.262828	0.873701	1.34884	2.05528	4.02498	16.0157	1.48976	1.00457	0.239647	0.624909	0.888821	0.901342	0.720844	4.44835	4.46152	0.668622	1.07347	2.93958	0.53843	0.507202
TBX2	7.23863	3.40396	6.83739	7.94509	1.9452	4.81223	1.97294	3.01655	4.12524	3.14876	3.09484	3.65795	3.33617	4.34236	4.22409	4.70141	3.45785	6.63244	4.65969	3.9119	6.43888	4.09398	3.62311	8.05999	4.69175	11.843	4.49859	2.63001	6.91044	1.20319	5.05179	8.82855	7.22012	6.01048	8.20802	1.98334	3.42641	5.60615	3.04732	3.83064	2.69726	3.45067	0.991887	16.0265	14.4499	8.76309	8.51313	2.36013	5.41309
TBX5	1.98487	2.04511	2.52778	3.4042	1.31236	2.19954	0.182973	1.15712	4.28814	1.88998	0.161763	1.86088	0.737612	1.43035	1.76256	1.52945	0.657445	7.98128	7.73725	1.23879	2.07234	1.25481	1.44485	2.07574	1.09297	3.70438	4.39226	1.29976	4.86238	0.234937	2.97976	5.9643	2.53517	6.35052	3.07638	1.20153	2.96806	3.36366	1.50391	1.01473	1.74073	2.68217	1.79097	7.02742	0.966005	0.5513	5.61067	2.87766	1.37623
TCF12	17.805	46.7216	23.2286	52.4664	34.2009	41.0022	34.3969	24.6109	22.2974	52.1283	14.4483	47.2796	37.7502	42.0084	39.13	5.55425	26.1587	49.3075	60.6667	49.6241	38.7662	38.1885	17.429	24.4759	22.9525	35.2339	54.3268	21.0412	52.3913	22.7922	22.4983	36.8594	36.7469	69.7063	52.3598	38.6004	25.9261	12.6664	46.3951	33.2097	37.9167	22.7896	33.2368	35.7671	38.4243	7.92955	50.9531	33.2838	23.3371
TCF3	35.9458	33.3301	16.2556	52.4736	200.173	39.9211	48.5684	130.354	8.28629	45.874	111.401	69.8745	34.2539	67.2678	11.3504	40.2662	26.9253	52.46	59.1438	43.455	30.7444	18.566	36.9881	31.5168	58.1728	52.0545	40.406	50.5652	35.7453	57.5411	41.36	48.6777	21.8406	38.5856	30.6612	58.2031	63.8746	21.4991	38.8409	30.7184	27.3929	58.0325	9.97337	75.4818	23.8713	39.4432	59.2867	42.0998	118.464
TCF4	8.1828	15.1555	9.93403	22.5368	13.1912	7.36835	6.02212	3.75144	21.9033	12.1606	4.65816	4.84066	8.98608	13.2976	10.6543	3.06548	5.93462	28.4192	28.6998	10.0415	19.5205	8.30684	4.90882	12.425	5.51065	18.5627	21.6053	10.4783	17.1865	1.82163	9.70376	21.0119	18.5854	38.1352	34.0584	12.5314	17.2051	5.56379	12.4325	6.80247	10.2449	16.1765	11.9193	24.8069	8.61914	3.59214	29.4909	12.1874	6.52979
TFAP2A	45.7515	55.7157	60.6654	96.0433	68.3167	39.9641	70.3909	56.5392	0.429822	53.8636	3.96434	24.6319	46.0649	42.8569	32.7593	21.7333	44.4442	19.5607	38.799	57.8826	33.876	77.5985	27.9513	20.1683	41.8328	55.3836	27.9799	34.1358	18.5615	28.0344	112.906	33.6926	4.91174	63.7068	56.0402	53.6762	133.053	44.8172	152.35	55.7283	48.208	72.6504	41.313	6.61278	69.738	32.0034	31.0498	25.8	60.1622
TFAP2B	18.3364	11.8184	0.232036	32.8646	0.830211	66.3883	530.088	0.217622	0.514029	52.057	0.903877	0.458855	29.2993	113.136	0.129934	1.00556	3.89018	47.379	42.9315	23.6412	2.50931	0.150906	4.19613	3.58801	117.225	1.95332	67.0305	3.45615	1.37045	55.299	4.85942	47.8979	11.0347	59.0944	32.8528	3.14242	2.70769	20.2724	0.0101628	157.183	31.2705	2.08075	26.7381	40.9322	60.631	3.80879	45.4932	146.856	27.9749
TFAP2C	39.7771	237.661	21.4561	44.676	84.7347	75.4142	52.2556	128.796	4.22859	60.0383	97.6306	62.9853	206.177	65.0374	14.7064	38.6062	45.0515	44.0609	33.4278	392.1	43.6285	14.4978	76.7405	100.849	32.8559	23.6135	72.2224	50.3847	79.3634	101.086	42.6529	116.034	72.6867	46.9634	105.259	35.9284	137.152	40.2471	14.8273	26.0335	10.1393	187.445	114.521	43.8803	75.1263	126.947	151.047	29.8569	34.8754
TFAP4	7.23484	7.30303	4.8282	4.47878	15.5914	4.75378	4.30259	9.0693	2.40659	4.86077	13.1766	10.3789	7.47294	11.3282	3.52918	5.36949	3.29457	6.01789	6.70076	9.53811	4.06007	7.1891	11.4326	5.65456	10.1806	8.09108	8.26617	7.79626	7.52815	5.68285	10.7749	8.63457	5.66932	6.57284	7.15778	5.45205	4.46792	3.65079	19.1039	2.79643	8.97252	7.75493	3.95277	6.09121	11.9174	8.74333	4.89313	13.7706	5.16607
THRB	7.43815	33.5996	9.12573	19.0402	10.0837	16.353	0.329995	7.84326	25.5774	14.7696	1.45871	1.5207	31.3635	6.75498	14.0248	1.99638	8.61053	13.9451	12.3366	39.5173	7.35199	7.11202	14.4683	4.11378	11.679	5.98052	13.8819	3.38217	14.3314	3.38154	19.9901	7.53784	19.2011	9.53762	41.1608	25.734	9.31606	2.48544	19.6607	21.4139	20.4986	2.09618	24.2802	5.09695	5.88457	2.77157	14.662	7.41871	9.84393
TP53	54.7443	82.6186	68.5512	64.0679	20.9798	82.2007	42.6537	36.9805	16.1419	48.6919	194.9	10.5917	98.8751	105.688	27.467	30.5166	84.1988	86.5628	53.9086	123.658	74.7576	70.5133	11.9561	123.723	118.483	80.2266	67.7635	115.835	64.9779	9.26508	65.9671	63.0653	50.7044	81.1406	64.7695	35.1572	26.8576	53.9173	152.671	76.9979	22.837	31.0661	43.8682	69.3276	112.298	11.3859	108.261	112.353	100.36
VDR	28.9185	29.5033	35.1841	33.7007	87.6126	33.1354	2.63103	25.4708	1.07473	26.1833	26.0746	18.9469	22.657	50.0705	11.2649	16.152	13.3336	47.2907	31.865	50.3747	24.8554	23.5169	20.9026	25.3272	22.1282	25.646	45.5396	24.6853	57.7557	5.42656	26.9594	43.0777	23.1623	41.7716	25.9656	27.9082	38.6202	17.4695	51.202	14.0611	26.7311	31.4225	9.9352	37.3881	7.52289	5.28041	53.2756	42.8644	38.0871
WT1	0.401709	0.0723139	0.515658	0.0781626	15.1961	0.418587	0.0194095	0.561966	0	0.253361	4.50437	1.21799	0.0279445	0.296056	0.0485635	0.238152	0.0249074	21.7653	4.60911	0.0170661	0.250893	0.270728	10.7822	7.87644	0	0.834355	0.343714	0.829933	1.57603	1.74452	0.943164	1.21196	0.954254	0.886761	0.0109878	2.18045	1.67062	2.25668	0.197515	0.011097	0.238963	2.07384	0	2.24114	0.479657	10.8651	5.78512	42.3192	0.148692
ZBTB14	12.1138	18.1801	11.5873	22.9252	21.7675	15.1441	14.8037	21.3037	12.7088	22.9287	10.8564	13.9482	19.7092	20.4671	14.0958	5.36417	21.185	12.5166	16.2652	23.3068	14.7776	17.7814	9.34056	17.0625	16.7564	17.0215	22.8499	15.3811	11.3282	18.2767	9.70826	15.2365	14.3905	31.8263	25.931	18.8336	12.4763	6.5205	27.1957	14.0471	9.72661	13.1288	17.05	18.8507	31.1465	9.15669	20.8182	15.4304	11.9156
ZBTB7A	29.2082	20.9368	34.1837	38.0501	38.1261	31.4925	44.9426	30.3118	18.1523	46.4393	43.1552	13.9503	25.848	51.4057	29.6385	15.837	27.9328	32.6268	32.8338	26.8266	31.2174	34.5315	21.6254	12.2511	46.5409	40.3064	41.9147	25.4559	33.5151	18.8341	19.0917	41.0264	19.362	34.0834	41.459	28.6282	37.2068	16.2983	45.8557	30.056	27.8664	11.256	14.2408	35.5249	31.3663	13.4888	53.5844	26.602	27.5121
ZBTB7C	10.8986	17.8438	10.8758	34.931	2.06561	6.35729	27.1288	1.24069	1.82845	25.2012	0.213401	5.68438	16.0351	26.6686	0.568041	13.0076	17.9224	11.1117	4.31238	21.2837	20.4576	0.855364	4.26504	17.6372	25.0042	9.54585	13.3773	1.90769	3.23618	61.7962	4.92828	28.3246	9.55615	4.55352	11.83	1.53517	2.45343	11.6141	12.3952	28.6696	3.61	14.5463	8.58022	14.8648	4.32072	4.46926	33.0989	5.56071	27.5296
ZEB1	9.00378	14.6765	13.4677	36.0656	10.5114	9.43202	4.90985	4.19098	30.7938	18.385	2.34577	5.67162	9.07527	13.5669	21.452	2.54788	7.87576	35.1819	25.5439	11.1416	23.1267	10.2232	6.42338	14.7916	7.88087	26.9455	29.1153	8.6054	28.3133	1.45847	15.2175	20.2771	19.0433	48.7818	43.2806	13.4982	13.993	8.41014	10.1575	11.7878	13.511	4.12475	15.0436	31.6443	19.4536	4.11742	39.2597	7.09146	6.98017
ZFX	13.9896	27.9973	19.8165	30.6933	20.634	22.7555	19.7878	10.998	15.7992	54.1716	7.56085	16.8661	27.1982	23.9086	34.8945	4.23398	27.6487	19.8294	39.8873	39.8462	36.9048	61.6234	19.767	23.416	19.3741	23.4703	40.3368	16.8454	31.4111	13.9863	13.6725	15.1081	17.629	45.1826	40.9721	29.7859	17.5026	7.38722	29.2504	18.5003	36.4243	11.4702	20.4343	23.8291	31.8875	7.10704	27.4532	25.656	8.9514
ZIC1	0.00837106	0.145669	0.0453269	0.179494	9.47722	0.0234222	9.82936	11.4573	0.248623	0.00665702	8.57455	17.2762	0.422185	0.0223641	0.102718	0.05397	0.0301041	4.36907	0	0.195955	0.1083	0.00681692	3.65105	8.95703	0.0159238	0.0650603	0.315416	4.49773	0	1.37863	0.00770233	0.980684	0.0786374	0.276587	0.265606	14.9592	2.87344	2.52166	1.01917	8.15469	0	4.90605	0.0937226	0.182503	5.19124	0.0186006	5.06105	5.62788	2.80191
ZIC2	0.757351	0.119809	2.84263	0.1554	4.21003	10.8843	8.80314	0.0551288	0.279722	0.109505	0.0399794	0.0869813	0.0520857	0	0.135776	2.12698	4.16276	2.78966	0.0828039	0.0212063	0.237531	0.18222	0.0664361	0.0602663	0.0491137	0.0334441	1.2022	0.781772	0.72994	3.9186	16.2968	0.1021	1.72473	4.14096	1.32438	0.013089	0.0133071	3.23799	0.283191	1.98564	0.715343	0.0628523	0.252934	1.7183	0.406378	0.0254977	0.0564548	2.99837	0.0167967
ZIC3	0	0	0.130529	0.0155456	0.884009	0	0.579047	2.04418	0.00771927	0.0328634	0	0	0	0	0	0	0	0	0	0	0	0	0	0	0	0	0.101275	0.851941	0.0427437	0	0	0	0.028756	0.128008	0.0218534	0.0314249	0.0106495	0	0	0	0	0	0.0192782	0.110644	0.422786	0.0816221	0	0.0192736	0
ZKSCAN5	7.29102	12.712	5.5143	14.5665	15.9365	8.58128	10.5062	7.37217	5.66734	16.8258	6.24221	13.7298	12.7443	15.6834	6.20069	3.38651	9.66757	9.58773	15.4706	17.5714	12.0901	9.76031	9.79204	10.2639	10.4781	9.02088	14.6114	9.08218	13.0684	6.21048	6.69126	12.0398	14.7785	19.4275	14.0966	15.5528	9.5788	7.20056	19.2756	11.9607	10.918	10.8985	6.97809	12.3927	19.4866	3.99967	13.3093	12.1627	6.38963
ZNF135	3.62187	8.14858	1.05748	9.82782	6.80402	0.496765	9.22948	6.29294	2.43755	8.86669	0.274918	10.856	7.32451	3.50998	12.2699	0.78218	7.50214	4.77952	6.2207	13.1462	7.6182	0.74459	2.30708	4.55656	0.616358	6.57163	1.66426	4.58949	1.42319	0.350137	3.16101	5.87123	8.11677	10.4858	8.51326	8.68111	14.7348	2.43398	7.94524	12.5306	2.81917	0.235011	2.77046	12.6919	7.23764	2.47879	8.23978	5.91843	2.27829
ZNF148	18.3572	27.589	14.9339	34.7386	33.0055	19.9815	28.0776	15.6694	12.4881	30.9535	12.0351	18.7491	27.06	20.9371	21.7375	3.60117	41.2237	27.4187	37.6492	34.977	29.6211	20.7628	16.0966	22.3214	20.0582	16.5097	41.7526	15.3444	24.2539	12.8033	19.3645	17.6502	40.0198	38.3591	38.0767	37.4572	22.823	8.81762	45.1513	25.2771	28.223	15.8136	20.6047	18.7023	39.2186	7.51466	29.6657	24.8631	10.4895
ZNF219	18.2206	13.1591	6.32209	20.6685	3.31555	4.28185	4.54198	5.33668	10.9849	5.11483	7.10631	12.2422	19.8414	12.3518	4.58308	7.53448	13.8428	5.06139	7.46859	19.1904	11.3229	5.42525	9.97615	4.10372	22.8714	27.3974	7.87855	5.97636	4.13802	3.38815	3.893	8.14645	4.96823	8.32327	15.5695	1.84222	8.47428	4.17431	12.8649	4.64007	5.2441	6.65021	2.62041	12.9105	4.4441	12.9584	16.6936	2.35125	8.37411
ZNF24	63.0386	68.0981	74.4384	98.8549	60.7733	101.389	48.6316	29.3777	28.7949	85.9128	23.1852	29.6939	62.6878	89.5341	48.7742	22.8583	158.877	47.6035	83.0895	73.5084	53.1326	81.7393	46.5889	59.9822	42.5268	47.6009	111.459	31.6858	61.313	44.7574	31.9218	43.4973	66.0068	100.961	95.2295	80.3841	66.6325	22.5457	137.651	52.0764	37.0409	35.148	49.3259	49.3021	184.61	36.0096	63.8651	48.4405	28.5224
ZNF263	20.6811	27.1089	19.4558	22.9505	30.3559	25.561	25.0471	11.3331	7.38755	26.5518	15.8976	23.8203	25.3703	27.9983	16.4222	13.3635	21.1231	15.5829	24.2312	33.3429	16.5213	14.8975	20.0641	14.5971	33.7383	27.1131	32.1015	13.0408	26.7282	19.732	22.1841	26.1553	31.6303	23.3019	23.797	15.6892	17.2317	14.1967	51.3334	16.9425	19.9929	17.8984	7.42237	19.6547	34.7979	9.28431	26.5567	36.4488	9.79054
ZNF35	7.65922	9.6983	7.0955	16.1768	31.6823	7.63835	13.61	21.3334	4.48391	13.543	10.7502	16.3252	10.5095	13.0604	10.5196	3.60929	9.48271	12.283	11.9218	11.4924	13.5073	9.65203	11.5333	9.9179	7.32556	7.98138	11.915	8.72472	4.75772	11.9916	5.68906	9.26415	11.0315	10.6255	11.0309	27.7062	8.08814	8.878	16.8488	12.2718	14.0417	16.4449	8.39862	11.5381	17.0728	6.22759	15.6013	15.087	4.13377
ZNF384	14.3506	27.6416	11.0379	21.6928	27.1364	14.5227	22.6504	23.6798	9.32973	22.0111	18.9265	47.3123	19.0894	18.1853	11.0261	3.344	15.3834	13.2158	22.7916	33.2065	15.8107	18.3757	9.8612	26.5898	21.2844	13.5143	22.1927	16.1738	21.19	5.24286	12.7691	15.818	20.3964	24.8091	24.6419	11.7405	18.2613	4.09001	21.4695	16.7381	14.0122	13.9939	7.61025	24.9334	15.5169	3.07876	21.5924	22.6484	5.80545
ZNF460	2.1619	3.83275	1.37524	2.05456	4.13326	1.56455	2.39152	1.44037	1.48476	3.03775	1.06973	6.85065	4.21376	2.88786	43.7522	0.29693	2.13364	2.23259	2.20255	5.68754	2.46748	1.90614	1.23388	2.74323	0.541115	1.48442	2.77854	1.79072	1.41229	0.539903	0.927295	1.30167	1.90024	3.50778	3.00426	4.6971	7.35155	0.229838	4.38595	5.92501	4.66508	1.0684	2.78673	2.27552	2.05956	0.240791	2.84341	1.21677	0.634489
ZNF682	4.88541	3.51229	1.75422	4.86625	5.6933	6.98229	9.15938	4.70148	1.12464	8.60006	1.46503	3.82487	3.38931	5.92846	7.19681	1.81146	2.16518	3.90632	2.83202	7.41774	7.33924	1.34481	3.71817	2.28071	5.34471	4.2337	2.85614	2.69299	1.67251	6.17391	5.63474	3.41829	1.62793	4.96142	3.80246	4.77895	2.30517	2.64382	4.10065	10.2713	4.80204	6.7316	2.37534	7.31647	5.21655	11.518	3.76138	4.54899	2.79776
ZNF740	15.3953	21.1073	8.70971	23.9507	24.0077	13.3538	35.2868	5.20805	9.07114	29.3752	14.6257	12.9802	22.6942	27.6776	20.5075	8.5585	23.7996	11.898	34.0068	29.5162	22.2572	16.5455	18.5457	8.13069	29.1243	18.8958	23.8369	13.4863	19.1294	4.38481	9.54969	10.0774	16.522	28.1962	25.4562	11.4825	14.3225	5.77379	27.953	20.7437	20.9056	17.8016	6.66434	24.5975	15.7125	3.11962	11.7457	32.399	5.91981
ZSCAN4	0	0.0440828	0.0171462	0.114356	0	0.0141762	0.141985	0.0540911	0.113568	0	0	0	0.204421	0.0338395	0.0222034	0	0	0	0.0203113	0.0936323	0	0.0206296	0	0.0354792	0.0722839	0.0492219	0.023281	0	0	0.0175296	0	0	0	0.183097	0.723407	0.0192639	0.117509	0	0	0	0.0397289	0.0462519	0.389986	0.0290683	0.518347	0.0187633	0.193872	0.0177225	0.0988833
[truncated: 1,173 more columns]
