# Supplementary material for: A novel super-enhancer-related gene signature predicts prognosis and immune microenvironment for breast cancer
Source: BMC Cancer. 2023 Aug 18;23:776. doi: 10.1186/s12885-023-11241-2 (PMC10439574; doi:10.1186/s12885-023-11241-2)
Supplement: Supplementary file 2 — Supplementary Material 2 [file 12885_2023_11241_MOESM2_ESM.xlsx]

## Sheet: Sheet1
Gene primer	Primer sequence (5' to 3')
ZIC2-F(homo)	AAGCCGTTCCAGTGTGAGTT
ZIC2-R(homo)	TGTAGGACTTGTCGCACATCTT
GAPDH-F(homo)	GGTGTGAACCATGAGAAGTATGA
GAPDH-R(homo)	GAGTCCTTCCACGATACCAAAG
