# Supplementary material for: A novel super-enhancer-related gene signature predicts prognosis and immune microenvironment for breast cancer
Source: BMC Cancer. 2023 Aug 18;23:776. doi: 10.1186/s12885-023-11241-2 (PMC10439574; doi:10.1186/s12885-023-11241-2)
Supplement: Supplementary file 4 — Supplementary Material 4 [file 12885_2023_11241_MOESM4_ESM.xlsx]

## Sheet: Sheet1
gene_name	gene_id	gene_biotype	baseMean	log2FoldChange	lfcSE	stat	pvalue	padj
ASCL1	ENSG00000139352	protein_coding	228.09	-6.17338	0.382181	-16.153	1.0812e-58	3.06456e-57
ASCL2	ENSG00000183734	protein_coding	270.717	-2.53472	0.16922	-14.9789	1.0094e-50	2.25326e-49
EBF1	ENSG00000164330	protein_coding	1158.97	3.06526	0.105373	29.0896	4.85504e-186	3.33805e-183
ESR2	ENSG00000140009	protein_coding	48.0653	2.04209	0.109023	18.7308	2.77918e-78	1.41992e-76
FLI1	ENSG00000151702	protein_coding	1280.4	1.17708	0.0808653	14.5561	5.34465e-48	1.08902e-46
FOXA2	ENSG00000125798	protein_coding	3.74573	-1.3332	0.417135	-3.19609	0.00139304	0.00289183
FOXD2	ENSG00000186564	protein_coding	151.731	-1.85339	0.122971	-15.0718	2.48102e-51	5.66346e-50
FOXD3	ENSG00000187140	protein_coding	36.2789	-3.07679	0.235614	-13.0586	5.67843e-39	8.3601e-38
FOXG1	ENSG00000176165	protein_coding	10.576	-3.93514	0.402292	-9.78179	1.348e-22	1.00615e-21
FOXJ1	ENSG00000129654	protein_coding	383.516	-4.49359	0.251722	-17.8514	2.81937e-71	1.15481e-69
FOXO1	ENSG00000150907	protein_coding	2097.75	1.84758	0.0811715	22.7614	1.10576e-114	1.43445e-112
IRF7	ENSG00000185507	protein_coding	2501.94	-1.9445	0.100625	-19.3243	3.35646e-83	1.96043e-81
JUN	ENSG00000177606	protein_coding	14591.8	1.40293	0.100023	14.026	1.08007e-44	1.94907e-43
KLF11	ENSG00000172059	protein_coding	1655.68	1.2334	0.0696295	17.7137	3.28784e-70	1.311e-68
KLF15	ENSG00000163884	protein_coding	233.836	3.3825	0.143946	23.4985	4.22715e-122	6.60533e-120
KLF2	ENSG00000127528	protein_coding	2141.69	1.51944	0.107189	14.1752	1.30388e-45	2.44271e-44
KLF4	ENSG00000136826	protein_coding	2514.72	2.571	0.112675	22.8179	3.04631e-115	4.0613e-113
MAF	ENSG00000178573	protein_coding	2303.11	1.14235	0.0782314	14.6022	2.721e-48	5.57498e-47
MITF	ENSG00000187098	protein_coding	979.02	1.1301	0.0912269	12.3878	3.04421e-35	3.89452e-34
MYOD1	ENSG00000129152	protein_coding	0.724494	-1.51173	0.43576	-3.46918	0.000522048	0.00114195
NEUROD1	ENSG00000162992	protein_coding	1.68102	-2.71575	0.688434	-3.94483	7.98575e-05	0.000191738
NFE2	ENSG00000123405	protein_coding	80.0901	-1.31818	0.17105	-7.7064	1.29419e-14	6.49565e-14
NFIB	ENSG00000147862	protein_coding	8139.85	1.59888	0.127651	12.5254	5.42125e-36	7.12296e-35
NR2F6	ENSG00000160113	protein_coding	3927.2	-1.25538	0.0701347	-17.8995	1.1891e-71	4.95061e-70
PAX5	ENSG00000196092	protein_coding	163.524	-2.00155	0.230706	-8.67578	4.1072e-18	2.46873e-17
POU3F2	ENSG00000184486	protein_coding	9.10537	-1.9009	0.241817	-7.8609	3.81385e-15	1.96861e-14
POU3F3	ENSG00000198914	protein_coding	30.9704	1.66519	0.306142	5.43925	5.35052e-08	1.73023e-07
PPARG	ENSG00000132170	protein_coding	1036.02	3.38733	0.121232	27.9408	8.52474e-172	3.79887e-169
RARA	ENSG00000131759	protein_coding	7063.16	-1.23472	0.101288	-12.1903	3.50286e-34	4.31607e-33
SOX11	ENSG00000176887	protein_coding	949.885	-3.04401	0.222414	-13.6862	1.22681e-42	2.05085e-41
SOX17	ENSG00000164736	protein_coding	271.369	2.19547	0.109992	19.9602	1.22122e-88	8.50579e-87
SOX2	ENSG00000181449	protein_coding	111.237	-3.12413	0.298544	-10.4646	1.25647e-25	1.07677e-24
SOX7	ENSG00000171056	protein_coding	356.915	1.88323	0.101184	18.6119	2.57523e-77	1.28303e-75
SPIB	ENSG00000269404	protein_coding	250.146	-2.44541	0.220731	-11.0787	1.59179e-28	1.54393e-27
STAT5A	ENSG00000126561	protein_coding	3666.35	1.43808	0.0811581	17.7195	2.96554e-70	1.18346e-68
TAL1	ENSG00000162367	protein_coding	199.095	1.95243	0.0964751	20.2376	4.56617e-91	3.38614e-89
THRB	ENSG00000151090	protein_coding	1836.01	1.47165	0.0993032	14.8198	1.09145e-49	2.35557e-48
WT1	ENSG00000184937	protein_coding	304.127	-4.7556	0.256054	-18.5726	5.35107e-77	2.65501e-75
ZEB1	ENSG00000148516	protein_coding	2333.07	1.03893	0.0949447	10.9425	7.22097e-28	6.79967e-27
ZIC1	ENSG00000152977	protein_coding	241.106	-2.42411	0.278914	-8.69125	3.58465e-18	2.16139e-17
ZIC3	ENSG00000156925	protein_coding	5.55756	-2.56531	0.400582	-6.40395	1.51405e-10	5.91847e-10
ZSCAN4	ENSG00000180532	protein_coding	3.46253	1.76442	0.219938	8.02234	1.0375e-15	5.53702e-15
EGR1	ENSG00000120738	protein_coding	21867.2	2.67745	0.142031	18.8511	2.87548e-79	1.51413e-77
ESR1	ENSG00000091831	protein_coding	29129.9	-1.69598	0.187338	-9.05304	1.39036e-19	8.96989e-19
ETV1	ENSG00000006468	protein_coding	894.955	1.04588	0.104448	10.0134	1.33123e-23	1.04246e-22
HNF4A	ENSG00000101076	protein_coding	2.97504	-1.10809	0.261779	-4.23292	2.3068e-05	5.88505e-05
KLF1	ENSG00000105610	protein_coding	7.94943	-1.71885	0.140179	-12.2618	1.45227e-34	1.81357e-33
KLF6	ENSG00000067082	protein_coding	12743.4	1.32799	0.0752182	17.6551	9.28943e-70	3.63777e-68
KLF9	ENSG00000119138	protein_coding	3545.24	1.71929	0.0809888	21.2288	5.18105e-100	4.79526e-98
MAZ	ENSG00000103495	protein_coding	4285.78	-1.2785	0.056797	-22.51	3.31013e-112	4.0434e-110
NFAT5	ENSG00000102908	protein_coding	2850.11	1.07206	0.0966532	11.0918	1.37448e-28	1.33828e-27
PLAGL1	ENSG00000118495	protein_coding	985.5	1.67742	0.116776	14.3644	8.6611e-47	1.68625e-45
SOX2	ENSG00000181449	protein_coding	111.237	-3.12413	0.298544	-10.4646	1.25647e-25	1.07677e-24
SREBF1	ENSG00000072310	protein_coding	18926.3	-1.18668	0.104794	-11.3239	9.98903e-30	1.02528e-28
STAT1	ENSG00000115415	protein_coding	22057.1	-1.20824	0.101013	-11.9613	5.66647e-33	6.63543e-32
