# Supplementary material for: A novel super-enhancer-related gene signature predicts prognosis and immune microenvironment for breast cancer
Source: BMC Cancer. 2023 Aug 18;23:776. doi: 10.1186/s12885-023-11241-2 (PMC10439574; doi:10.1186/s12885-023-11241-2)
Supplement: Supplementary file 9 — Supplementary Material 9 [file 12885_2023_11241_MOESM9_ESM.xlsx]

## Sheet: GSEA for 5073 DEGs in TCGA-BRCA
ID	Description	setSize	enrichmentScore	NES	pvalue	p.adjust	qvalue	rank	leading_edge	core_enrichment
REACTOME_CELL_CYCLE_MITOTIC	REACTOME_CELL_CYCLE_MITOTIC	184	-0.569047	-3.6998	1e-10	1.72373e-09	1.2132e-09	1137	tags=62%, list=23%, signal=50%	H2BC21/H2AC19/TYMS/PTK6/H4C9/TUBB4A/H2BC12/GINS2/H2AC8/MAD2L1/CDC25A/H3C13/CENPI/H3C14/H2AC20/ORC1/CENPU/H2BC8/CCNE2/KIF18A/LMNB1/H4C11/CDT1/GINS1/H4C12/UBE2S/ORC6/CCNB1/H2AC18/ZWINT/E2F2/H2BC11/CENPE/H4C3/KIF23/H4C8/H4C13/E2F1/H2BC5/H2BC4/TUBA4B/ESCO2/ESPL1/CDKN2A/NCAPH/CCNE1/SPC25/CENPM/KNL1/H2BC13/ERCC6L/CCNA2/H4C14/CDC45/H4C2/BUB1B/CDC6/CDCA8/H4C5/HMMR/H3C8/GTSE1/H2AC4/CCNB2/H4C1/NCAPG/TK1/CD…
REACTOME_HCMV_EARLY_EVENTS	REACTOME_HCMV_EARLY_EVENTS	70	-0.665861	-3.63801	1e-10	1.72373e-09	1.2132e-09	1137	tags=80%, list=23%, signal=63%	H2BC21/H2AC19/H4C9/TUBB4A/H2AW/H2BC12/H2AC8/H3C13/H3C14/H2AC20/H2AC11/EZH2/H2BC8/H4C11/H4C12/H2AC21/H2AC18/H2BC11/H4C3/H4C8/H4C13/H2AC12/H2BC5/H2BC4/TUBA4B/H2BC18/H2BC13/H4C14/H4C2/H4C5/H3C8/H2AC4/H4C1/H3C7/TUBA3E/TUBA3D/H2BU1/H2BC10/TUBA3C/H2BC6/H3C4/H2BC9/H2AC16/H2BC3/H4C4/H2AC7/H2BC7/TUBB3/H3C11/H2AC14/H2AC17/H2BC14/H3C10/H3C12/H2BC17/H2AC13
REACTOME_HCMV_INFECTION	REACTOME_HCMV_INFECTION	71	-0.661139	-3.63586	1e-10	1.72373e-09	1.2132e-09	1137	tags=79%, list=23%, signal=62%	H2BC21/H2AC19/H4C9/TUBB4A/H2AW/H2BC12/H2AC8/H3C13/H3C14/H2AC20/H2AC11/EZH2/H2BC8/H4C11/H4C12/H2AC21/H2AC18/H2BC11/H4C3/H4C8/H4C13/H2AC12/H2BC5/H2BC4/TUBA4B/H2BC18/H2BC13/H4C14/H4C2/H4C5/H3C8/H2AC4/H4C1/H3C7/TUBA3E/TUBA3D/H2BU1/H2BC10/TUBA3C/H2BC6/H3C4/H2BC9/H2AC16/H2BC3/H4C4/H2AC7/H2BC7/TUBB3/H3C11/H2AC14/H2AC17/H2BC14/H3C10/H3C12/H2BC17/H2AC13
REACTOME_CELL_CYCLE	REACTOME_CELL_CYCLE	214	-0.548765	-3.62961	1e-10	1.72373e-09	1.2132e-09	1255	tags=63%, list=25%, signal=49%	TUBB8/CENPK/H2AX/NUP210/SYCE3/GINS4/BLM/H2BC21/H2AC19/TYMS/PTK6/H4C9/TUBB4A/H2BC12/GINS2/H2AC8/MAD2L1/CDC25A/H3C13/BRIP1/CENPI/H3C14/H2AC20/ORC1/SMC1B/PIF1/CENPU/H2BC8/CCNE2/KIF18A/OIP5/LMNB1/H4C11/CDT1/GINS1/TEX15/H4C12/UBE2S/ORC6/CCNB1/H2AC18/ZWINT/RAD51/E2F2/H2BC11/CENPE/H4C3/KIF23/H4C8/H4C13/E2F1/RMI2/H2BC5/MND1/H2BC4/TUBA4B/ESCO2/ESPL1/CDKN2A/NCAPH/CCNE1/TERT/SPC25/CENPM/KNL1/H2BC13/ERCC6L/C…
REACTOME_HDACS_DEACETYLATE_HISTONES	REACTOME_HDACS_DEACETYLATE_HISTONES	58	-0.697282	-3.62101	1e-10	1.72373e-09	1.2132e-09	1137	tags=84%, list=23%, signal=66%	H2BC21/H2AC19/H4C9/H2AW/H2BC12/H2AC8/H3C13/H3C14/H2AC20/H2AC11/H2BC8/H4C11/H4C12/H2AC21/H2AC18/H2BC11/H4C3/H4C8/H4C13/H2AC12/H2BC5/H2BC4/H2BC18/H2BC13/H4C14/H4C2/H4C5/H3C8/H2AC4/H4C1/H3C7/H2BU1/H2BC10/H2BC6/H3C4/H2BC9/H2AC16/H2BC3/H4C4/H2AC7/H2BC7/H3C11/H2AC14/H2AC17/H2BC14/H3C10/H3C12/H2BC17/H2AC13
REACTOME_M_PHASE	REACTOME_M_PHASE	132	-0.588013	-3.6123	1e-10	1.72373e-09	1.2132e-09	1255	tags=68%, list=25%, signal=52%	TUBB8/CENPK/H2AX/NUP210/H2BC21/H2AC19/H4C9/TUBB4A/H2BC12/H2AC8/MAD2L1/H3C13/CENPI/H3C14/H2AC20/CENPU/H2BC8/KIF18A/LMNB1/H4C11/H4C12/UBE2S/CCNB1/H2AC18/ZWINT/H2BC11/CENPE/H4C3/KIF23/H4C8/H4C13/H2BC5/H2BC4/TUBA4B/ESPL1/NCAPH/SPC25/CENPM/KNL1/H2BC13/ERCC6L/H4C14/H4C2/BUB1B/CDCA8/H4C5/H3C8/H2AC4/CCNB2/H4C1/NCAPG/CDCA5/H3C7/TUBA3E/SPC24/TUBA3D/CDK1/H2BU1/H2BC10/NDC80/PTTG1/CENPF/SGO1/CENPA/BUB1/TUBA3C…
REACTOME_HCMV_LATE_EVENTS	REACTOME_HCMV_LATE_EVENTS	58	-0.692603	-3.59671	1e-10	1.72373e-09	1.2132e-09	1137	tags=84%, list=23%, signal=66%	H2BC21/H2AC19/H4C9/H2AW/H2BC12/H2AC8/H3C13/H3C14/H2AC20/H2AC11/H2BC8/H4C11/H4C12/H2AC21/H2AC18/H2BC11/H4C3/H4C8/H4C13/H2AC12/H2BC5/H2BC4/H2BC18/H2BC13/H4C14/H4C2/H4C5/H3C8/H2AC4/H4C1/H3C7/H2BU1/H2BC10/H2BC6/H3C4/H2BC9/H2AC16/H2BC3/H4C4/H2AC7/H2BC7/H3C11/H2AC14/H2AC17/H2BC14/H3C10/H3C12/H2BC17/H2AC13
REACTOME_CELL_CYCLE_CHECKPOINTS	REACTOME_CELL_CYCLE_CHECKPOINTS	110	-0.597818	-3.57176	1e-10	1.72373e-09	1.2132e-09	992	tags=64%, list=20%, signal=52%	MAD2L1/CDC25A/BRIP1/CENPI/ORC1/CENPU/H2BC8/CCNE2/KIF18A/H4C11/H4C12/UBE2S/ORC6/CCNB1/ZWINT/H2BC11/CENPE/H4C3/H4C8/H4C13/RMI2/H2BC5/H2BC4/CDKN2A/CCNE1/SPC25/CENPM/KNL1/H2BC13/ERCC6L/CCNA2/CLSPN/H4C14/CDC45/H4C2/BUB1B/CDC6/CDCA8/H4C5/GTSE1/CCNB2/H4C1/MCM10/SPC24/CDK1/H2BU1/H2BC10/NDC80/CENPF/SGO1/CENPA/BUB1/KIF2C/SKA1/CDC25C/AURKB/H2BC6/PLK1/EXO1/H2BC9/CDC20/BIRC5/H2BC3/H4C4/H2BC7/NUF2/PKMYT1/H2BC1…
REACTOME_HATS_ACETYLATE_HISTONES	REACTOME_HATS_ACETYLATE_HISTONES	61	-0.675646	-3.56767	1e-10	1.72373e-09	1.2132e-09	1137	tags=80%, list=23%, signal=63%	H2BC21/H2AC19/H4C9/H2AW/H2BC12/H2AC8/H3C13/H3C14/H2AC20/H2AC11/H2BC8/H4C11/H4C12/H2AC21/H2AC18/H2BC11/H4C3/H4C8/H4C13/H2AC12/H2BC5/H2BC4/H2BC18/H2BC13/H4C14/H4C2/H4C5/H3C8/H2AC4/H4C1/H3C7/H2BU1/H2BC10/H2BC6/H3C4/H2BC9/H2AC16/H2BC3/H4C4/H2AC7/H2BC7/H3C11/H2AC14/H2AC17/H2BC14/H3C10/H3C12/H2BC17/H2AC13
REACTOME_ASSEMBLY_OF_THE_ORC_COMPLEX_AT_THE_ORIGIN_OF_REPLICATION	REACTOME_ASSEMBLY_OF_THE_ORC_COMPLEX_AT_THE_ORIGIN_OF_REPLICATION	53	-0.66901	-3.38781	1e-10	1.72373e-09	1.2132e-09	1137	tags=81%, list=23%, signal=63%	H2BC21/H2AC19/H4C9/H2BC12/H2AC8/H3C13/H3C14/H2AC20/ORC1/H2BC8/H4C11/H4C12/ORC6/H2AC18/H2BC11/H4C3/H4C8/H4C13/H2BC5/H2BC4/H2BC13/H4C14/H4C2/H4C5/H3C8/H2AC4/H4C1/H3C7/H2BU1/H2BC10/H2BC6/H3C4/H2BC9/H2BC3/H4C4/H2AC7/H2BC7/H3C11/H2AC14/H2BC14/H3C10/H3C12/H2BC17
REACTOME_CONDENSATION_OF_PROPHASE_CHROMOSOMES	REACTOME_CONDENSATION_OF_PROPHASE_CHROMOSOMES	57	-0.650197	-3.38321	1e-10	1.72373e-09	1.2132e-09	1137	tags=77%, list=23%, signal=60%	H2BC21/H2AC19/H4C9/H2BC12/H2AC8/H3C13/H3C14/H2AC20/H2BC8/H4C11/H4C12/CCNB1/H2AC18/H2BC11/H4C3/H4C8/H4C13/H2BC5/H2BC4/H2BC13/H4C14/H4C2/H4C5/H3C8/H2AC4/H4C1/H3C7/CDK1/H2BU1/H2BC10/H2BC6/PLK1/H3C4/H2BC9/H2BC3/H4C4/H2AC7/H2BC7/H3C11/H2AC14/H2BC14/H3C10/H3C12/H2BC17
REACTOME_MEIOTIC_RECOMBINATION	REACTOME_MEIOTIC_RECOMBINATION	58	-0.64632	-3.35636	1e-10	1.72373e-09	1.2132e-09	1161	tags=78%, list=23%, signal=60%	BLM/H2BC21/H2AC19/H4C9/H2BC12/H2AC8/H3C13/H3C14/H2AC20/H2BC8/H4C11/TEX15/H4C12/H2AC18/RAD51/H2BC11/H4C3/H4C8/H4C13/H2BC5/MND1/H2BC4/H2BC13/H4C14/H4C2/H4C5/H3C8/H2AC4/H4C1/H3C7/H2BU1/H2BC10/H2BC6/H3C4/H2BC9/H2BC3/H4C4/H2AC7/H2BC7/H3C11/H2AC14/H2BC14/H3C10/H3C12/H2BC17
REACTOME_MITOTIC_PROPHASE	REACTOME_MITOTIC_PROPHASE	63	-0.62654	-3.33736	1e-10	1.72373e-09	1.2132e-09	1248	tags=76%, list=25%, signal=58%	H2AX/NUP210/H2BC21/H2AC19/H4C9/H2BC12/H2AC8/H3C13/H3C14/H2AC20/H2BC8/LMNB1/H4C11/H4C12/CCNB1/H2AC18/H2BC11/H4C3/H4C8/H4C13/H2BC5/H2BC4/H2BC13/H4C14/H4C2/H4C5/H3C8/H2AC4/CCNB2/H4C1/H3C7/CDK1/H2BU1/H2BC10/H2BC6/PLK1/H3C4/H2BC9/H2BC3/H4C4/H2AC7/H2BC7/H3C11/H2AC14/H2BC14/H3C10/H3C12/H2BC17
REACTOME_DNA_DAMAGE_TELOMERE_STRESS_INDUCED_SENESCENCE	REACTOME_DNA_DAMAGE_TELOMERE_STRESS_INDUCED_SENESCENCE	53	-0.658475	-3.33446	1e-10	1.72373e-09	1.2132e-09	1248	tags=83%, list=25%, signal=63%	H2AX/HMGA2/H2BC21/H2AC19/H4C9/H2BC12/H2AC8/H2AC20/H1-2/H2BC8/CCNE2/LMNB1/H4C11/H1-4/H4C12/H2AC18/H2BC11/H4C3/H4C8/H4C13/H2BC5/H2BC4/H1-1/CCNE1/H2BC13/CCNA2/H4C14/H4C2/H1-3/H4C5/H2AC4/H4C1/H2BU1/H2BC10/H1-5/H2BC6/H2BC9/H2BC3/H4C4/H2AC7/H2BC7/H2AC14/H2BC14/H2BC17
REACTOME_DNA_REPLICATION_PRE_INITIATION	REACTOME_DNA_REPLICATION_PRE_INITIATION	69	-0.609224	-3.32046	1e-10	1.72373e-09	1.2132e-09	1137	tags=71%, list=23%, signal=56%	H2BC21/H2AC19/H4C9/H2BC12/H2AC8/H3C13/H3C14/H2AC20/ORC1/H2BC8/H4C11/CDT1/H4C12/UBE2S/ORC6/H2AC18/H2BC11/H4C3/H4C8/H4C13/H2BC5/H2BC4/H2BC13/H4C14/CDC45/H4C2/CDC6/H4C5/H3C8/H2AC4/H4C1/H3C7/MCM10/H2BU1/H2BC10/H2BC6/H3C4/H2BC9/H2BC3/H4C4/H2AC7/H2BC7/H3C11/H2AC14/H2BC14/UBE2C/H3C10/H3C12/H2BC17
REACTOME_ERCC6_CSB_AND_EHMT2_G9A_POSITIVELY_REGULATE_RRNA_EXPRESSION	REACTOME_ERCC6_CSB_AND_EHMT2_G9A_POSITIVELY_REGULATE_RRNA_EXPRESSION	51	-0.664877	-3.31795	1e-10	1.72373e-09	1.2132e-09	1137	tags=80%, list=23%, signal=63%	H2BC21/H2AC19/H4C9/H2BC12/H2AC8/H3C13/H3C14/H2AC20/H2BC8/H4C11/H4C12/H2AC18/H2BC11/H4C3/H4C8/H4C13/H2BC5/H2BC4/H2BC13/H4C14/H4C2/H4C5/H3C8/H2AC4/H4C1/H3C7/H2BU1/H2BC10/H2BC6/H3C4/H2BC9/H2BC3/H4C4/H2AC7/H2BC7/H3C11/H2AC14/H2BC14/H3C10/H3C12/H2BC17
REACTOME_SIRT1_NEGATIVELY_REGULATES_RRNA_EXPRESSION	REACTOME_SIRT1_NEGATIVELY_REGULATES_RRNA_EXPRESSION	51	-0.664877	-3.31795	1e-10	1.72373e-09	1.2132e-09	1137	tags=80%, list=23%, signal=63%	H2BC21/H2AC19/H4C9/H2BC12/H2AC8/H3C13/H3C14/H2AC20/H2BC8/H4C11/H4C12/H2AC18/H2BC11/H4C3/H4C8/H4C13/H2BC5/H2BC4/H2BC13/H4C14/H4C2/H4C5/H3C8/H2AC4/H4C1/H3C7/H2BU1/H2BC10/H2BC6/H3C4/H2BC9/H2BC3/H4C4/H2AC7/H2BC7/H3C11/H2AC14/H2BC14/H3C10/H3C12/H2BC17
REACTOME_CELLULAR_SENESCENCE	REACTOME_CELLULAR_SENESCENCE	85	-0.584277	-3.31772	1e-10	1.72373e-09	1.2132e-09	1137	tags=68%, list=23%, signal=54%	H2BC21/H2AC19/H4C9/H2BC12/H2AC8/H3C13/H3C14/H2AC20/H1-2/EZH2/H2BC8/CCNE2/LMNB1/H4C11/H1-4/H4C12/UBE2S/H2AC18/E2F2/H2BC11/H4C3/H4C8/H4C13/E2F1/H2BC5/H2BC4/CBX2/CDKN2A/H1-1/CCNE1/H2BC13/CCNA2/H4C14/H4C2/H1-3/H4C5/H3C8/H2AC4/H4C1/H3C7/H2BU1/H2BC10/H1-5/H2BC6/IFNB1/H3C4/H2BC9/H2BC3/H4C4/H2AC7/H2BC7/H3C11/H2AC14/H2BC14/UBE2C/H3C10/H3C12/H2BC17
REACTOME_PRC2_METHYLATES_HISTONES_AND_DNA	REACTOME_PRC2_METHYLATES_HISTONES_AND_DNA	54	-0.651184	-3.31735	1e-10	1.72373e-09	1.2132e-09	1137	tags=78%, list=23%, signal=61%	H2BC21/H2AC19/H4C9/H2BC12/H2AC8/H3C13/H3C14/H2AC20/EZH2/H2BC8/H4C11/H4C12/H2AC18/H2BC11/H4C3/H4C8/H4C13/H2BC5/H2BC4/H2BC13/H4C14/H4C2/H4C5/H3C8/H2AC4/H4C1/H3C7/H2BU1/H2BC10/H2BC6/H3C4/H2BC9/H2BC3/H4C4/H2AC7/H2BC7/H3C11/H2AC14/H2BC14/H3C10/H3C12/H2BC17
REACTOME_RHO_GTPASE_EFFECTORS	REACTOME_RHO_GTPASE_EFFECTORS	133	-0.53894	-3.30988	1e-10	1.72373e-09	1.2132e-09	1255	tags=63%, list=25%, signal=49%	TUBB8/CENPK/H2AX/CIT/H2BC21/H2AC19/H4C9/TUBB4A/H2BC12/H2AC8/MAD2L1/H3C13/CENPI/H3C14/H2AC20/DIAPH3/RHPN1/CENPU/H2BC8/KIF18A/S100A9/H4C11/H4C12/H2AC18/ZWINT/H2BC11/S100A8/CENPE/H4C3/H4C8/H4C13/PRC1/H2BC5/H2BC4/TUBA4B/SPC25/CENPM/KNL1/H2BC13/ERCC6L/H4C14/H4C2/BUB1B/CDCA8/H4C5/H3C8/H2AC4/H4C1/H3C7/TUBA3E/SPC24/TUBA3D/H2BU1/H2BC10/NDC80/CENPF/SGO1/CENPA/BUB1/TUBA3C/KIF2C/SKA1/CDC25C/AURKB/H2BC6/PLK1/…
REACTOME_MEIOSIS	REACTOME_MEIOSIS	66	-0.61397	-3.30769	1e-10	1.72373e-09	1.2132e-09	1248	tags=74%, list=25%, signal=56%	H2AX/SYCE3/BLM/H2BC21/H2AC19/H4C9/H2BC12/H2AC8/H3C13/H3C14/H2AC20/SMC1B/H2BC8/LMNB1/H4C11/TEX15/H4C12/H2AC18/RAD51/H2BC11/H4C3/H4C8/H4C13/H2BC5/MND1/H2BC4/H2BC13/H4C14/H4C2/H4C5/H3C8/H2AC4/H4C1/H3C7/H2BU1/H2BC10/H2BC6/H3C4/H2BC9/H2BC3/H4C4/H2AC7/H2BC7/H3C11/H2AC14/H2BC14/H3C10/H3C12/H2BC17
REACTOME_DISEASES_OF_PROGRAMMED_CELL_DEATH	REACTOME_DISEASES_OF_PROGRAMMED_CELL_DEATH	64	-0.618873	-3.30672	1e-10	1.72373e-09	1.2132e-09	1137	tags=72%, list=23%, signal=56%	H2BC21/H2AC19/H4C9/H2BC12/H2AC8/CDC25A/H3C13/H3C14/H2AC20/EZH2/H2BC8/LMNB1/H4C11/H4C12/H2AC18/H2BC11/H4C3/H4C8/H4C13/H2BC5/H2BC4/CDKN2A/H2BC13/H4C14/H4C2/H4C5/H3C8/H2AC4/H4C1/H3C7/H2BU1/H2BC10/CDC25C/H2BC6/H3C4/H2BC9/H2BC3/H4C4/H2AC7/H2BC7/H3C11/H2AC14/H2BC14/H3C10/H3C12/H2BC17
REACTOME_DNA_METHYLATION	REACTOME_DNA_METHYLATION	55	-0.644201	-3.30497	1e-10	1.72373e-09	1.2132e-09	1137	tags=76%, list=23%, signal=60%	H2BC21/H2AC19/H4C9/H2BC12/H2AC8/H3C13/H3C14/H2AC20/H2BC8/H4C11/H4C12/H2AC18/H2BC11/H4C3/H4C8/H4C13/H2BC5/H2BC4/H2BC13/H4C14/H4C2/H4C5/H3C8/H2AC4/H4C1/H3C7/H2BU1/H2BC10/UHRF1/H2BC6/H3C4/H2BC9/H2BC3/H4C4/H2AC7/H2BC7/H3C11/H2AC14/H2BC14/H3C10/H3C12/H2BC17
REACTOME_RNA_POLYMERASE_I_PROMOTER_ESCAPE	REACTOME_RNA_POLYMERASE_I_PROMOTER_ESCAPE	52	-0.658072	-3.30016	1e-10	1.72373e-09	1.2132e-09	1137	tags=79%, list=23%, signal=62%	H2BC21/H2AC19/H4C9/H2BC12/H2AC8/H3C13/H3C14/H2AC20/H2BC8/H4C11/H4C12/H2AC18/H2BC11/H4C3/H4C8/H4C13/H2BC5/H2BC4/H2BC13/H4C14/H4C2/H4C5/H3C8/H2AC4/H4C1/H3C7/H2BU1/H2BC10/H2BC6/H3C4/H2BC9/H2BC3/H4C4/H2AC7/H2BC7/H3C11/H2AC14/H2BC14/H3C10/H3C12/H2BC17
REACTOME_FORMATION_OF_THE_BETA_CATENIN_TCF_TRANSACTIVATING_COMPLEX	REACTOME_FORMATION_OF_THE_BETA_CATENIN_TCF_TRANSACTIVATING_COMPLEX	58	-0.634934	-3.29724	1e-10	1.72373e-09	1.2132e-09	1137	tags=74%, list=23%, signal=58%	H2BC21/H2AC19/LEF1/H4C9/H2BC12/H2AC8/H3C13/H3C14/H2AC20/H2BC8/H4C11/H4C12/H2AC18/H2BC11/H4C3/H4C8/H4C13/H2BC5/H2BC4/TERT/H2BC13/H4C14/H4C2/H4C5/H3C8/H2AC4/H4C1/H3C7/H2BU1/H2BC10/H2BC6/H3C4/H2BC9/H2BC3/H4C4/H2AC7/H2BC7/H3C11/H2AC14/H2BC14/H3C10/H3C12/H2BC17
REACTOME_TRANSCRIPTIONAL_REGULATION_BY_SMALL_RNAS	REACTOME_TRANSCRIPTIONAL_REGULATION_BY_SMALL_RNAS	53	-0.651021	-3.29671	1e-10	1.72373e-09	1.2132e-09	1248	tags=81%, list=25%, signal=61%	H2AX/NUP210/H2BC21/H2AC19/H4C9/H2BC12/H2AC8/H3C13/H3C14/H2AC20/H2BC8/H4C11/H4C12/H2AC18/H2BC11/H4C3/H4C8/H4C13/H2BC5/H2BC4/H2BC13/H4C14/H4C2/H4C5/H3C8/H2AC4/H4C1/H3C7/H2BU1/H2BC10/H2BC6/H3C4/H2BC9/H2BC3/H4C4/H2AC7/H2BC7/H3C11/H2AC14/H2BC14/H3C10/H3C12/H2BC17
REACTOME_CHROMATIN_MODIFYING_ENZYMES	REACTOME_CHROMATIN_MODIFYING_ENZYMES	80	-0.58557	-3.29276	1e-10	1.72373e-09	1.2132e-09	1137	tags=66%, list=23%, signal=52%	H2BC21/H2AC19/H4C9/PADI3/H2AW/H2BC12/H2AC8/H3C13/PADI6/H3C14/H2AC20/ACTL6B/H2AC11/EZH2/H2BC8/H4C11/H4C12/H2AC21/H2AC18/H2BC11/H4C3/H4C8/H4C13/H2AC12/H2BC5/H2BC4/H2BC18/H2BC13/H4C14/H4C2/H4C5/H3C8/H2AC4/H4C1/H3C7/H2BU1/H2BC10/H2BC6/H3C4/H2BC9/H2AC16/H2BC3/H4C4/H2AC7/H2BC7/H3C11/H2AC14/H2AC17/H2BC14/H3C10/H3C12/H2BC17/H2AC13
REACTOME_B_WICH_COMPLEX_POSITIVELY_REGULATES_RRNA_EXPRESSION	REACTOME_B_WICH_COMPLEX_POSITIVELY_REGULATES_RRNA_EXPRESSION	53	-0.649107	-3.28702	1e-10	1.72373e-09	1.2132e-09	1137	tags=77%, list=23%, signal=60%	H2BC21/H2AC19/H4C9/H2BC12/H2AC8/H3C13/H3C14/H2AC20/H2BC8/H4C11/H4C12/H2AC18/H2BC11/H4C3/H4C8/H4C13/H2BC5/H2BC4/H2BC13/H4C14/H4C2/H4C5/H3C8/H2AC4/H4C1/H3C7/H2BU1/H2BC10/H2BC6/H3C4/H2BC9/H2BC3/H4C4/H2AC7/H2BC7/H3C11/H2AC14/H2BC14/H3C10/H3C12/H2BC17
REACTOME_POSITIVE_EPIGENETIC_REGULATION_OF_RRNA_EXPRESSION	REACTOME_POSITIVE_EPIGENETIC_REGULATION_OF_RRNA_EXPRESSION	53	-0.649107	-3.28702	1e-10	1.72373e-09	1.2132e-09	1137	tags=77%, list=23%, signal=60%	H2BC21/H2AC19/H4C9/H2BC12/H2AC8/H3C13/H3C14/H2AC20/H2BC8/H4C11/H4C12/H2AC18/H2BC11/H4C3/H4C8/H4C13/H2BC5/H2BC4/H2BC13/H4C14/H4C2/H4C5/H3C8/H2AC4/H4C1/H3C7/H2BU1/H2BC10/H2BC6/H3C4/H2BC9/H2BC3/H4C4/H2AC7/H2BC7/H3C11/H2AC14/H2BC14/H3C10/H3C12/H2BC17
REACTOME_REPRODUCTION	REACTOME_REPRODUCTION	69	-0.601115	-3.27626	1e-10	1.72373e-09	1.2132e-09	1248	tags=72%, list=25%, signal=55%	H2AX/SYCE3/BLM/H2BC21/H2AC19/H4C9/H2BC12/H2AC8/H3C13/H3C14/H2AC20/SMC1B/H2BC8/LMNB1/H4C11/TEX15/H4C12/H2AC18/RAD51/H2BC11/H4C3/H4C8/H4C13/H2BC5/MND1/H2BC4/H2BC13/H4C14/H4C2/H4C5/H3C8/H2AC4/H4C1/H3C7/H2BU1/H2BC10/H2BC6/H3C4/H2BC9/H2BC3/H4C4/H2AC7/H2BC7/H3C11/H2AC14/ZP4/H2BC14/H3C10/H3C12/H2BC17
REACTOME_GENE_SILENCING_BY_RNA	REACTOME_GENE_SILENCING_BY_RNA	62	-0.616834	-3.26648	1e-10	1.72373e-09	1.2132e-09	1248	tags=74%, list=25%, signal=56%	H2AX/NUP210/H2BC21/H2AC19/H4C9/H2BC12/MAEL/MYBL1/H2AC8/H3C13/H3C14/H2AC20/H2BC8/H4C11/H4C12/H2AC18/H2BC11/H4C3/H4C8/H4C13/H2BC5/H2BC4/H2BC13/H4C14/H4C2/H4C5/H3C8/H2AC4/H4C1/H3C7/H2BU1/H2BC10/H2BC6/H3C4/H2BC9/H2BC3/ASZ1/H4C4/H2AC7/H2BC7/H3C11/H2AC14/H2BC14/H3C10/H3C12/H2BC17
REACTOME_ACTIVATED_PKN1_STIMULATES_TRANSCRIPTION_OF_AR_ANDROGEN_RECEPTOR_REGULATED_GENES_KLK2_AND_KLK3	REACTOME_ACTIVATED_PKN1_STIMULATES_TRANSCRIPTION_OF_AR_ANDROGEN_RECEPTOR_REGULATED_GENES_KLK2_AND_KLK3	53	-0.644698	-3.26469	1e-10	1.72373e-09	1.2132e-09	1137	tags=77%, list=23%, signal=60%	H2BC21/H2AC19/H4C9/H2BC12/H2AC8/H3C13/H3C14/H2AC20/H2BC8/H4C11/H4C12/H2AC18/H2BC11/H4C3/H4C8/H4C13/H2BC5/H2BC4/H2BC13/H4C14/H4C2/H4C5/H3C8/H2AC4/H4C1/H3C7/H2BU1/H2BC10/H2BC6/H3C4/H2BC9/H2BC3/H4C4/H2AC7/H2BC7/H3C11/H2AC14/H2BC14/H3C10/H3C12/H2BC17
REACTOME_EPIGENETIC_REGULATION_OF_GENE_EXPRESSION	REACTOME_EPIGENETIC_REGULATION_OF_GENE_EXPRESSION	59	-0.625772	-3.26364	1e-10	1.72373e-09	1.2132e-09	1137	tags=73%, list=23%, signal=57%	H2BC21/H2AC19/H4C9/H2BC12/H2AC8/H3C13/H3C14/H2AC20/EZH2/H2BC8/H4C11/H4C12/H2AC18/H2BC11/H4C3/H4C8/H4C13/H2BC5/H2BC4/H2BC13/H4C14/H4C2/H4C5/H3C8/H2AC4/H4C1/H3C7/H2BU1/H2BC10/UHRF1/H2BC6/H3C4/H2BC9/H2BC3/H4C4/H2AC7/H2BC7/H3C11/H2AC14/H2BC14/H3C10/H3C12/H2BC17
REACTOME_NEGATIVE_EPIGENETIC_REGULATION_OF_RRNA_EXPRESSION	REACTOME_NEGATIVE_EPIGENETIC_REGULATION_OF_RRNA_EXPRESSION	55	-0.635733	-3.26152	1e-10	1.72373e-09	1.2132e-09	1137	tags=75%, list=23%, signal=58%	H2BC21/H2AC19/H4C9/H2BC12/H2AC8/H3C13/H3C14/H2AC20/H2BC8/H4C11/H4C12/H2AC18/H2BC11/H4C3/H4C8/H4C13/H2BC5/H2BC4/H2BC13/H4C14/H4C2/H4C5/H3C8/H2AC4/H4C1/H3C7/H2BU1/H2BC10/H2BC6/H3C4/H2BC9/H2BC3/H4C4/H2AC7/H2BC7/H3C11/H2AC14/H2BC14/H3C10/H3C12/H2BC17
REACTOME_OXIDATIVE_STRESS_INDUCED_SENESCENCE	REACTOME_OXIDATIVE_STRESS_INDUCED_SENESCENCE	66	-0.603805	-3.25293	1e-10	1.72373e-09	1.2132e-09	1137	tags=71%, list=23%, signal=56%	H2BC21/H2AC19/H4C9/H2BC12/H2AC8/H3C13/H3C14/H2AC20/EZH2/H2BC8/H4C11/H4C12/H2AC18/E2F2/H2BC11/H4C3/H4C8/H4C13/E2F1/H2BC5/H2BC4/CBX2/CDKN2A/H2BC13/H4C14/H4C2/H4C5/H3C8/H2AC4/H4C1/H3C7/H2BU1/H2BC10/H2BC6/IFNB1/H3C4/H2BC9/H2BC3/H4C4/H2AC7/H2BC7/H3C11/H2AC14/H2BC14/H3C10/H3C12/H2BC17
REACTOME_RNA_POLYMERASE_I_TRANSCRIPTION	REACTOME_RNA_POLYMERASE_I_TRANSCRIPTION	54	-0.637632	-3.24831	1e-10	1.72373e-09	1.2132e-09	1137	tags=76%, list=23%, signal=59%	H2BC21/H2AC19/H4C9/H2BC12/H2AC8/H3C13/H3C14/H2AC20/H2BC8/H4C11/H4C12/H2AC18/H2BC11/H4C3/H4C8/H4C13/H2BC5/H2BC4/H2BC13/H4C14/H4C2/H4C5/H3C8/H2AC4/H4C1/H3C7/H2BU1/H2BC10/H2BC6/H3C4/H2BC9/H2BC3/H4C4/H2AC7/H2BC7/H3C11/H2AC14/H2BC14/H3C10/H3C12/H2BC17
REACTOME_DNA_REPLICATION	REACTOME_DNA_REPLICATION	83	-0.570395	-3.23642	1e-10	1.72373e-09	1.2132e-09	1137	tags=66%, list=23%, signal=52%	GINS4/H2BC21/H2AC19/H4C9/H2BC12/GINS2/H2AC8/H3C13/H3C14/H2AC20/ORC1/H2BC8/CCNE2/H4C11/CDT1/GINS1/H4C12/UBE2S/ORC6/H2AC18/H2BC11/H4C3/H4C8/H4C13/H2BC5/H2BC4/CCNE1/H2BC13/CCNA2/H4C14/CDC45/H4C2/CDC6/H4C5/H3C8/H2AC4/H4C1/H3C7/MCM10/H2BU1/H2BC10/H2BC6/H3C4/H2BC9/H2BC3/H4C4/H2AC7/H2BC7/H3C11/H2AC14/H2BC14/UBE2C/H3C10/H3C12/H2BC17
REACTOME_SENESCENCE_ASSOCIATED_SECRETORY_PHENOTYPE_SASP	REACTOME_SENESCENCE_ASSOCIATED_SECRETORY_PHENOTYPE_SASP	62	-0.610811	-3.23458	1e-10	1.72373e-09	1.2132e-09	1137	tags=73%, list=23%, signal=57%	H2BC21/H2AC19/H4C9/H2BC12/H2AC8/H3C13/H3C14/H2AC20/H2BC8/H4C11/H4C12/UBE2S/H2AC18/H2BC11/H4C3/H4C8/H4C13/H2BC5/H2BC4/CDKN2A/H2BC13/CCNA2/H4C14/H4C2/H4C5/H3C8/H2AC4/H4C1/H3C7/H2BU1/H2BC10/H2BC6/H3C4/H2BC9/H2BC3/H4C4/H2AC7/H2BC7/H3C11/H2AC14/H2BC14/UBE2C/H3C10/H3C12/H2BC17
REACTOME_TRANSCRIPTIONAL_REGULATION_OF_GRANULOPOIESIS	REACTOME_TRANSCRIPTIONAL_REGULATION_OF_GRANULOPOIESIS	60	-0.612098	-3.20353	1e-10	1.72373e-09	1.2132e-09	1137	tags=72%, list=23%, signal=56%	H2BC21/H2AC19/LEF1/H4C9/H2BC12/H2AC8/H3C13/H3C14/H2AC20/H2BC8/H4C11/H4C12/H2AC18/H2BC11/H4C3/H4C8/H4C13/E2F1/H2BC5/H2BC4/H2BC13/H4C14/H4C2/H4C5/H3C8/H2AC4/H4C1/H3C7/H2BU1/H2BC10/H2BC6/H3C4/H2BC9/H2BC3/H4C4/H2AC7/H2BC7/H3C11/H2AC14/H2BC14/H3C10/H3C12/H2BC17
REACTOME_MITOTIC_METAPHASE_AND_ANAPHASE	REACTOME_MITOTIC_METAPHASE_AND_ANAPHASE	65	-0.587539	-3.16274	1e-10	1.72373e-09	1.2132e-09	834	tags=57%, list=17%, signal=48%	CENPU/KIF18A/LMNB1/UBE2S/CCNB1/ZWINT/CENPE/TUBA4B/ESPL1/SPC25/CENPM/KNL1/ERCC6L/BUB1B/CDCA8/CCNB2/CDCA5/TUBA3E/SPC24/TUBA3D/CDK1/NDC80/PTTG1/CENPF/SGO1/CENPA/BUB1/TUBA3C/KIF2C/SKA1/AURKB/PLK1/CDC20/BIRC5/TUBB3/NUF2/UBE2C
KEGG_SYSTEMIC_LUPUS_ERYTHEMATOSUS	KEGG_SYSTEMIC_LUPUS_ERYTHEMATOSUS	79	-0.562801	-3.15869	1e-10	1.72373e-09	1.2132e-09	1137	tags=66%, list=23%, signal=52%	H2BC21/H2AC19/H4C9/H2AW/H2BC12/H2AC8/H3C13/H3C14/H2AC20/CD80/H2AC11/H2BC8/H4C11/H4C12/H2AC21/ACTN2/H2AC18/H2BC11/H4C3/H4C8/H4C13/H2AC12/H2BC5/H2BC4/H2BC18/H2BC13/H4C14/H4C2/H4C5/H3C8/H2AC4/H4C1/H3C7/H2BU1/H2BC10/H2BC6/H3C4/H2BC9/H3Y1/H2AC16/H2BC3/H4C4/H2AC7/H2BC7/H3C11/H2AC14/H2AC17/H2BC14/H3C10/H3C12/H2BC17/H2AC13
REACTOME_RUNX1_REGULATES_GENES_INVOLVED_IN_MEGAKARYOCYTE_DIFFERENTIATION_AND_PLATELET_FUNCTION	REACTOME_RUNX1_REGULATES_GENES_INVOLVED_IN_MEGAKARYOCYTE_DIFFERENTIATION_AND_PLATELET_FUNCTION	57	-0.606747	-3.15712	1e-10	1.72373e-09	1.2132e-09	1137	tags=72%, list=23%, signal=56%	H2BC21/H2AC19/H4C9/H2BC12/H2AC8/H3C13/H3C14/H2AC20/H2BC8/H4C11/H4C12/H2AC18/H2BC11/H4C3/H4C8/H4C13/H2BC5/H2BC4/H2BC13/H4C14/H4C2/H4C5/H3C8/H2AC4/H4C1/H3C7/H2BU1/H2BC10/H2BC6/H3C4/H2BC9/H2BC3/H4C4/H2AC7/H2BC7/H3C11/H2AC14/H2BC14/H3C10/H3C12/H2BC17
REACTOME_PRE_NOTCH_EXPRESSION_AND_PROCESSING	REACTOME_PRE_NOTCH_EXPRESSION_AND_PROCESSING	61	-0.595889	-3.14652	1e-10	1.72373e-09	1.2132e-09	1137	tags=69%, list=23%, signal=54%	H2BC21/H2AC19/H4C9/H2BC12/H2AC8/H3C13/H3C14/H2AC20/H2BC8/H4C11/H4C12/H2AC18/H2BC11/H4C3/H4C8/H4C13/E2F1/H2BC5/H2BC4/H2BC13/H4C14/H4C2/H4C5/H3C8/H2AC4/H4C1/H3C7/H2BU1/H2BC10/H2BC6/H3C4/H2BC9/H2BC3/H4C4/H2AC7/H2BC7/H3C11/H2AC14/H2BC14/H3C10/H3C12/H2BC17
REACTOME_G2_M_CHECKPOINTS	REACTOME_G2_M_CHECKPOINTS	64	-0.588389	-3.14383	1e-10	1.72373e-09	1.2132e-09	1574	tags=80%, list=32%, signal=55%	H2BC15/H4C15/DNA2/CDC7/MCM2/MCM4/H4C6/H2AX/BLM/H2BC21/H4C9/H2BC12/CDC25A/BRIP1/ORC1/H2BC8/H4C11/H4C12/ORC6/CCNB1/H2BC11/H4C3/H4C8/H4C13/RMI2/H2BC5/H2BC4/H2BC13/CLSPN/H4C14/CDC45/H4C2/CDC6/H4C5/GTSE1/CCNB2/H4C1/MCM10/CDK1/H2BU1/H2BC10/CDC25C/H2BC6/EXO1/H2BC9/H2BC3/H4C4/H2BC7/PKMYT1/H2BC14/H2BC17
REACTOME_RECOGNITION_AND_ASSOCIATION_OF_DNA_GLYCOSYLASE_WITH_SITE_CONTAINING_AN_AFFECTED_PURINE	REACTOME_RECOGNITION_AND_ASSOCIATION_OF_DNA_GLYCOSYLASE_WITH_SITE_CONTAINING_AN_AFFECTED_PURINE	43	-0.655387	-3.12997	1e-10	1.72373e-09	1.2132e-09	1137	tags=79%, list=23%, signal=62%	H2BC21/H2AC19/H4C9/H2BC12/H2AC8/H2AC20/H2BC8/H4C11/H4C12/H2AC18/H2BC11/H4C3/H4C8/H4C13/H2BC5/H2BC4/H2BC13/H4C14/H4C2/H4C5/H2AC4/H4C1/H2BU1/H2BC10/H2BC6/NEIL3/H2BC9/H2BC3/H4C4/H2AC7/H2BC7/H2AC14/H2BC14/H2BC17
REACTOME_RHO_GTPASES_ACTIVATE_PKNS	REACTOME_RHO_GTPASES_ACTIVATE_PKNS	58	-0.597083	-3.10067	1e-10	1.72373e-09	1.2132e-09	1137	tags=72%, list=23%, signal=57%	H2BC21/H2AC19/H4C9/H2BC12/H2AC8/H3C13/H3C14/H2AC20/H2BC8/H4C11/H4C12/H2AC18/H2BC11/H4C3/H4C8/H4C13/H2BC5/H2BC4/H2BC13/H4C14/H4C2/H4C5/H3C8/H2AC4/H4C1/H3C7/H2BU1/H2BC10/CDC25C/H2BC6/H3C4/H2BC9/H2BC3/H4C4/H2AC7/H2BC7/H3C11/H2AC14/H2BC14/H3C10/H3C12/H2BC17
REACTOME_BASE_EXCISION_REPAIR_AP_SITE_FORMATION	REACTOME_BASE_EXCISION_REPAIR_AP_SITE_FORMATION	44	-0.645775	-3.10019	1e-10	1.72373e-09	1.2132e-09	1137	tags=77%, list=23%, signal=60%	H2BC21/H2AC19/H4C9/H2BC12/H2AC8/H2AC20/H2BC8/H4C11/H4C12/H2AC18/H2BC11/H4C3/H4C8/H4C13/H2BC5/H2BC4/H2BC13/H4C14/H4C2/H4C5/H2AC4/H4C1/H2BU1/H2BC10/H2BC6/NEIL3/H2BC9/H2BC3/H4C4/H2AC7/H2BC7/H2AC14/H2BC14/H2BC17
REACTOME_RMTS_METHYLATE_HISTONE_ARGININES	REACTOME_RMTS_METHYLATE_HISTONE_ARGININES	44	-0.645674	-3.0997	1e-10	1.72373e-09	1.2132e-09	1131	tags=77%, list=23%, signal=60%	H2AC19/H4C9/H2AW/H2AC8/H3C13/H3C14/H2AC20/ACTL6B/H2AC11/H4C11/H4C12/H2AC21/H2AC18/H4C3/H4C8/H4C13/H2AC12/H4C14/H4C2/H4C5/H3C8/H2AC4/H4C1/H3C7/H3C4/H2AC16/H4C4/H2AC7/H3C11/H2AC14/H2AC17/H3C10/H3C12/H2AC13
REACTOME_RUNX1_REGULATES_TRANSCRIPTION_OF_GENES_INVOLVED_IN_DIFFERENTIATION_OF_HSCS	REACTOME_RUNX1_REGULATES_TRANSCRIPTION_OF_GENES_INVOLVED_IN_DIFFERENTIATION_OF_HSCS	60	-0.590271	-3.0893	1e-10	1.72373e-09	1.2132e-09	1137	tags=68%, list=23%, signal=53%	H2BC21/H2AC19/H4C9/H2BC12/H2AC8/H3C13/H3C14/H2AC20/H2BC8/H4C11/H4C12/H2AC18/H2BC11/H4C3/H4C8/H4C13/H2BC5/H2BC4/H2BC13/H4C14/H4C2/H4C5/H3C8/H2AC4/H4C1/H3C7/H2BU1/H2BC10/H2BC6/H3C4/H2BC9/H2BC3/H4C4/H2AC7/H2BC7/H3C11/H2AC14/H2BC14/H3C10/H3C12/H2BC17
REACTOME_DEPOSITION_OF_NEW_CENPA_CONTAINING_NUCLEOSOMES_AT_THE_CENTROMERE	REACTOME_DEPOSITION_OF_NEW_CENPA_CONTAINING_NUCLEOSOMES_AT_THE_CENTROMERE	59	-0.589792	-3.07599	1e-10	1.72373e-09	1.2132e-09	1251	tags=71%, list=25%, signal=54%	CENPK/H2AX/H2BC21/H2AC19/H4C9/H2BC12/H2AC8/CENPI/H2AC20/CENPU/H2BC8/OIP5/H4C11/H4C12/H2AC18/H2BC11/H4C3/H4C8/H4C13/H2BC5/H2BC4/CENPM/KNL1/H2BC13/H4C14/H4C2/H4C5/H2AC4/H4C1/H2BU1/H2BC10/CENPA/H2BC6/H2BC9/HJURP/H2BC3/H4C4/H2AC7/H2BC7/H2AC14/H2BC14/H2BC17
REACTOME_INHIBITION_OF_DNA_RECOMBINATION_AT_TELOMERE	REACTOME_INHIBITION_OF_DNA_RECOMBINATION_AT_TELOMERE	43	-0.643065	-3.07112	1e-10	1.72373e-09	1.2132e-09	1137	tags=77%, list=23%, signal=60%	H2BC21/H2AC19/H4C9/H2BC12/H2AC8/H2AC20/H2BC8/H4C11/H4C12/H2AC18/H2BC11/H4C3/H4C8/H4C13/H2BC5/H2BC4/H2BC13/H4C14/H4C2/H4C5/H2AC4/H4C1/H2BU1/H2BC10/H2BC6/H2BC9/H2BC3/H4C4/H2AC7/H2BC7/H2AC14/H2BC14/H2BC17
REACTOME_ACTIVATION_OF_ANTERIOR_HOX_GENES_IN_HINDBRAIN_DEVELOPMENT_DURING_EARLY_EMBRYOGENESIS	REACTOME_ACTIVATION_OF_ANTERIOR_HOX_GENES_IN_HINDBRAIN_DEVELOPMENT_DURING_EARLY_EMBRYOGENESIS	65	-0.568058	-3.05787	1e-10	1.72373e-09	1.2132e-09	1137	tags=66%, list=23%, signal=52%	H2BC21/H2AC19/H4C9/HOXB1/H2BC12/H2AC8/H3C13/H3C14/H2AC20/EZH2/H2BC8/H4C11/H4C12/H2AC18/H2BC11/H4C3/H4C8/H4C13/H2BC5/H2BC4/H2BC13/H4C14/H4C2/H4C5/H3C8/H2AC4/H4C1/H3C7/H2BU1/H2BC10/H2BC6/H3C4/H2BC9/H2BC3/H4C4/H2AC7/H2BC7/H3C11/H2AC14/H2BC14/H3C10/H3C12/H2BC17
REACTOME_RESOLUTION_OF_SISTER_CHROMATID_COHESION	REACTOME_RESOLUTION_OF_SISTER_CHROMATID_COHESION	55	-0.594982	-3.05246	1e-10	1.72373e-09	1.2132e-09	992	tags=62%, list=20%, signal=50%	MAD2L1/CENPI/CENPU/KIF18A/CCNB1/ZWINT/CENPE/TUBA4B/SPC25/CENPM/KNL1/ERCC6L/BUB1B/CDCA8/CCNB2/CDCA5/TUBA3E/SPC24/TUBA3D/CDK1/NDC80/CENPF/SGO1/CENPA/BUB1/TUBA3C/KIF2C/SKA1/AURKB/PLK1/CDC20/BIRC5/TUBB3/NUF2
REACTOME_AMYLOID_FIBER_FORMATION	REACTOME_AMYLOID_FIBER_FORMATION	63	-0.569775	-3.035	1e-10	1.72373e-09	1.2132e-09	1137	tags=68%, list=23%, signal=53%	H2BC21/H2AC19/H4C9/IAPP/H2BC12/H2AC8/H3C13/H3C14/H2AC20/APOA1/H2BC8/H4C11/H4C12/H2AC18/H2BC11/H4C3/H4C8/H4C13/H2BC5/H2BC4/H2BC13/H4C14/H4C2/H4C5/H3C8/H2AC4/H4C1/H3C7/H2BU1/H2BC10/H2BC6/H3C4/H2BC9/H2BC3/H4C4/H2AC7/H2BC7/H3C11/H2AC14/H2BC14/H3C10/H3C12/H2BC17
REACTOME_MEIOTIC_SYNAPSIS	REACTOME_MEIOTIC_SYNAPSIS	51	-0.601886	-3.00361	1e-10	1.72373e-09	1.2132e-09	1320	tags=75%, list=26%, signal=55%	H4C6/H2AX/SYCE3/H2BC21/H2AC19/H4C9/H2BC12/H2AC8/H2AC20/SMC1B/H2BC8/LMNB1/H4C11/H4C12/H2AC18/H2BC11/H4C3/H4C8/H4C13/H2BC5/H2BC4/H2BC13/H4C14/H4C2/H4C5/H2AC4/H4C1/H2BU1/H2BC10/H2BC6/H2BC9/H2BC3/H4C4/H2AC7/H2BC7/H2AC14/H2BC14/H2BC17
REACTOME_MITOTIC_PROMETAPHASE	REACTOME_MITOTIC_PROMETAPHASE	64	-0.561984	-3.00275	1e-10	1.72373e-09	1.2132e-09	834	tags=55%, list=17%, signal=46%	CENPU/KIF18A/CCNB1/ZWINT/CENPE/TUBA4B/NCAPH/SPC25/CENPM/KNL1/ERCC6L/BUB1B/CDCA8/CCNB2/NCAPG/CDCA5/TUBA3E/SPC24/TUBA3D/CDK1/NDC80/CENPF/SGO1/CENPA/BUB1/TUBA3C/KIF2C/SKA1/AURKB/PLK1/CDC20/BIRC5/TUBB3/NUF2/NEK2
REACTOME_SEPARATION_OF_SISTER_CHROMATIDS	REACTOME_SEPARATION_OF_SISTER_CHROMATIDS	60	-0.573057	-2.9992	1e-10	1.72373e-09	1.2132e-09	834	tags=58%, list=17%, signal=49%	MAD2L1/CENPI/CENPU/KIF18A/UBE2S/ZWINT/CENPE/TUBA4B/ESPL1/SPC25/CENPM/KNL1/ERCC6L/BUB1B/CDCA8/CDCA5/TUBA3E/SPC24/TUBA3D/NDC80/PTTG1/CENPF/SGO1/CENPA/BUB1/TUBA3C/KIF2C/SKA1/AURKB/PLK1/CDC20/BIRC5/TUBB3/NUF2/UBE2C
REACTOME_CHROMOSOME_MAINTENANCE	REACTOME_CHROMOSOME_MAINTENANCE	75	-0.525085	-2.90807	1e-10	1.72373e-09	1.2132e-09	1348	tags=71%, list=27%, signal=52%	FEN1/H2BC15/H4C15/CENPW/DNA2/CHTF18/H4C6/CENPK/H2AX/BLM/H2BC21/H2AC19/H4C9/H2BC12/H2AC8/CENPI/H2AC20/PIF1/CENPU/H2BC8/OIP5/H4C11/H4C12/H2AC18/H2BC11/H4C3/H4C8/H4C13/H2BC5/H2BC4/TERT/CENPM/KNL1/H2BC13/CCNA2/H4C14/H4C2/H4C5/H2AC4/H4C1/H2BU1/H2BC10/CENPA/H2BC6/H2BC9/HJURP/H2BC3/H4C4/H2AC7/H2BC7/H2AC14/H2BC14/H2BC17
REACTOME_DNA_REPAIR	REACTOME_DNA_REPAIR	92	-0.496625	-2.88908	1e-10	1.72373e-09	1.2132e-09	1270	tags=74%, list=25%, signal=56%	EME2/CENPX/H2AZ1/FANCD2/H4-16/TIMELESS/BRCA2/POLE2/CHEK1/H2AC6/FEN1/H2BC15/H4C15/DNA2/H4C6/XRCC2/H2AX/FANCA/FANCI/BLM/H2BC21/H2AC19/H4C9/H2BC12/KPNA2/H2AC8/BRIP1/H2AC20/RAD51AP1/H2BC8/H4C11/H4C12/H2AC18/RAD51/H2BC11/EME1/POLQ/H4C3/H4C8/H4C13/RMI2/H2BC5/H2BC4/H2BC13/CCNA2/CLSPN/H4C14/H4C2/H4C5/H2AC4/DTL/H4C1/H2BU1/H2BC10/UBE2T/PCLAF/H2BC6/NEIL3/EXO1/H2BC9/ISG15/H2BC3/H4C4/H2AC7/H2BC7/H2AC14/H2BC14…
REACTOME_SIGNALING_BY_NOTCH	REACTOME_SIGNALING_BY_NOTCH	80	-0.506092	-2.84584	2.2683e-10	3.84476e-09	2.70604e-09	1137	tags=56%, list=23%, signal=44%	H2BC21/H2AC19/H4C9/H2BC12/H2AC8/H3C13/H3C14/H2AC20/TACC3/H2BC8/H4C11/H4C12/H2AC18/H2BC11/H4C3/H4C8/H4C13/E2F1/H2BC5/H2BC4/H2BC13/H4C14/H4C2/H4C5/H3C8/H2AC4/H4C1/H3C7/H2BU1/H2BC10/DLGAP5/H2BC6/H3C4/NEURL1/H2BC9/H2BC3/H4C4/H2AC7/H2BC7/H3C11/H2AC14/H2BC14/H3C10/H3C12/H2BC17
REACTOME_TELOMERE_MAINTENANCE	REACTOME_TELOMERE_MAINTENANCE	58	-0.559503	-2.90552	2.46513e-10	4.1099e-09	2.89265e-09	1348	tags=76%, list=27%, signal=56%	FEN1/H2BC15/H4C15/DNA2/CHTF18/H4C6/H2AX/BLM/H2BC21/H2AC19/H4C9/H2BC12/H2AC8/H2AC20/PIF1/H2BC8/H4C11/H4C12/H2AC18/H2BC11/H4C3/H4C8/H4C13/H2BC5/H2BC4/TERT/H2BC13/CCNA2/H4C14/H4C2/H4C5/H2AC4/H4C1/H2BU1/H2BC10/H2BC6/H2BC9/H2BC3/H4C4/H2AC7/H2BC7/H2AC14/H2BC14/H2BC17
REACTOME_G2_M_DNA_DAMAGE_CHECKPOINT	REACTOME_G2_M_DNA_DAMAGE_CHECKPOINT	46	-0.610993	-2.95971	2.76343e-10	4.53291e-09	3.19038e-09	1320	tags=76%, list=26%, signal=56%	H4C6/H2AX/BLM/H2BC21/H4C9/H2BC12/BRIP1/H2BC8/H4C11/H4C12/CCNB1/H2BC11/H4C3/H4C8/H4C13/RMI2/H2BC5/H2BC4/H2BC13/H4C14/H4C2/H4C5/H4C1/CDK1/H2BU1/H2BC10/CDC25C/H2BC6/EXO1/H2BC9/H2BC3/H4C4/H2BC7/H2BC14/H2BC17
REACTOME_MITOTIC_SPINDLE_CHECKPOINT	REACTOME_MITOTIC_SPINDLE_CHECKPOINT	42	-0.618283	-2.93239	4.62933e-10	7.47306e-09	5.25972e-09	992	tags=64%, list=20%, signal=52%	MAD2L1/CENPI/CENPU/KIF18A/UBE2S/ZWINT/CENPE/SPC25/CENPM/KNL1/ERCC6L/BUB1B/CDCA8/SPC24/NDC80/CENPF/SGO1/CENPA/BUB1/KIF2C/SKA1/AURKB/PLK1/CDC20/BIRC5/NUF2/UBE2C
REACTOME_SIGNALING_BY_RHO_GTPASES_MIRO_GTPASES_AND_RHOBTB3	REACTOME_SIGNALING_BY_RHO_GTPASES_MIRO_GTPASES_AND_RHOBTB3	218	-0.364958	-2.41882	6.11258e-10	9.71327e-09	6.83643e-09	994	tags=38%, list=20%, signal=32%	H2AC8/MAD2L1/PARD6B/H3C13/CENPI/ARHGAP11A/H3C14/H2AC20/DIAPH3/RHPN1/CENPU/H2BC8/KIF18A/S100A9/LMNB1/H4C11/H4C12/H2AC18/ZWINT/H2BC11/S100A8/CENPE/H4C3/H4C8/H4C13/PRC1/H2BC5/H2BC4/TUBA4B/CCNE1/SPC25/CENPM/KNL1/H2BC13/ERCC6L/H4C14/H4C2/DEPDC1B/BUB1B/MUC13/CDCA8/H4C5/H3C8/H2AC4/H4C1/H3C7/TUBA3E/SPC24/TUBA3D/H2BU1/H2BC10/NDC80/CENPF/SGO1/CENPA/BUB1/TUBA3C/KIF2C/SKA1/ANLN/CDC25C/AURKB/H2BC6/PLK1/H3C4/H…
WP_ADIPOGENESIS	WP_ADIPOGENESIS	54	0.523507	3.08748	7.89738e-10	1.23564e-08	8.69671e-09	906	tags=54%, list=18%, signal=44%	LEP/PLIN1/ADIPOQ/PCK1/LPL/SLC2A4/LIPE/BMP3/PPARG/KLF15/GDF10/CFD/EBF1/RXRG/IL6/CNTFR/LIFR/IGF1/CEBPA/EGR2/BMP2/CYP26B1/PTGIS/EPAS1/SOCS3/NDN/FOXO1/AGPAT2/NR3C1
REACTOME_UB_SPECIFIC_PROCESSING_PROTEASES	REACTOME_UB_SPECIFIC_PROCESSING_PROTEASES	49	-0.588398	-2.91012	8.44896e-10	1.30191e-08	9.16315e-09	1137	tags=69%, list=23%, signal=54%	H2BC21/H2AC19/H2AW/H2BC12/H2AC8/CDC25A/H2AC20/H2AC11/H2BC8/H2AC21/H2AC18/H2BC11/H2AC12/H2BC5/H2BC4/H2BC18/H2BC13/CCNA2/CLSPN/H2AC4/H2BU1/H2BC10/H2BC6/H2BC9/CDC20/H2AC16/H2BC3/H2AC7/H2BC7/H2AC14/H2AC17/H2BC14/H2BC17/H2AC13
PID_PLK1_PATHWAY	PID_PLK1_PATHWAY	22	-0.738363	-2.8779	1.10392e-09	1.67565e-08	1.17936e-08	834	tags=82%, list=17%, signal=68%	CENPU/CCNB1/CENPE/PRC1/ERCC6L/CLSPN/BUB1B/AURKA/SPC24/CDK1/NDC80/SGO1/BUB1/KIF20A/CDC25C/PLK1/CDC20/TPX2
REACTOME_DNA_DOUBLE_STRAND_BREAK_RESPONSE	REACTOME_DNA_DOUBLE_STRAND_BREAK_RESPONSE	36	-0.63901	-2.91044	1.26697e-09	1.89487e-08	1.33366e-08	1320	tags=81%, list=26%, signal=60%	H4C6/H2AX/H2BC21/H4C9/H2BC12/KPNA2/H2BC8/H4C11/H4C12/H2BC11/H4C3/H4C8/H4C13/H2BC5/H2BC4/H2BC13/H4C14/H4C2/H4C5/H4C1/H2BU1/H2BC10/H2BC6/H2BC9/H2BC3/H4C4/H2BC7/H2BC14/H2BC17
REACTOME_NONHOMOLOGOUS_END_JOINING_NHEJ	REACTOME_NONHOMOLOGOUS_END_JOINING_NHEJ	34	-0.648134	-2.89222	1.50029e-09	2.21129e-08	1.55636e-08	1320	tags=82%, list=26%, signal=61%	H4C6/H2AX/H2BC21/H4C9/H2BC12/H2BC8/H4C11/H4C12/H2BC11/H4C3/H4C8/H4C13/H2BC5/H2BC4/H2BC13/H4C14/H4C2/H4C5/H4C1/H2BU1/H2BC10/H2BC6/H2BC9/H2BC3/H4C4/H2BC7/H2BC14/H2BC17
REACTOME_TRANSCRIPTIONAL_REGULATION_OF_WHITE_ADIPOCYTE_DIFFERENTIATION	REACTOME_TRANSCRIPTIONAL_REGULATION_OF_WHITE_ADIPOCYTE_DIFFERENTIATION	20	0.73922	3.19901	1.6418e-09	2.3853e-08	1.67883e-08	546	tags=65%, list=11%, signal=58%	LEP/PLIN1/ADIPOQ/PCK1/FABP4/LPL/SLC2A4/CD36/PPARG/EBF1/KLF4/CEBPA/EGR2
REACTOME_RHO_GTPASES_ACTIVATE_FORMINS	REACTOME_RHO_GTPASES_ACTIVATE_FORMINS	55	-0.554478	-2.84466	2.11511e-09	3.02967e-08	2.13235e-08	992	tags=56%, list=20%, signal=46%	MAD2L1/CENPI/DIAPH3/CENPU/KIF18A/ZWINT/CENPE/TUBA4B/SPC25/CENPM/KNL1/ERCC6L/BUB1B/CDCA8/TUBA3E/SPC24/TUBA3D/NDC80/CENPF/SGO1/CENPA/BUB1/TUBA3C/KIF2C/SKA1/AURKB/PLK1/CDC20/BIRC5/TUBB3/NUF2
REACTOME_DNA_DOUBLE_STRAND_BREAK_REPAIR	REACTOME_DNA_DOUBLE_STRAND_BREAK_REPAIR	63	-0.528236	-2.81373	2.2704e-09	3.20694e-08	2.25712e-08	1801	tags=78%, list=36%, signal=50%	H4-16/TIMELESS/BRCA2/POLE2/CHEK1/FEN1/H2BC15/H4C15/DNA2/H4C6/XRCC2/H2AX/BLM/H2BC21/H4C9/H2BC12/KPNA2/BRIP1/RAD51AP1/H2BC8/H4C11/H4C12/RAD51/H2BC11/EME1/POLQ/H4C3/H4C8/H4C13/RMI2/H2BC5/H2BC4/H2BC13/CCNA2/CLSPN/H4C14/H4C2/H4C5/H4C1/H2BU1/H2BC10/H2BC6/EXO1/H2BC9/H2BC3/H4C4/H2BC7/H2BC14/H2BC17
REACTOME_PROCESSING_OF_DNA_DOUBLE_STRAND_BREAK_ENDS	REACTOME_PROCESSING_OF_DNA_DOUBLE_STRAND_BREAK_ENDS	47	-0.585167	-2.85724	2.36148e-09	3.24544e-08	2.28422e-08	1320	tags=72%, list=26%, signal=54%	H4C6/H2AX/BLM/H2BC21/H4C9/H2BC12/BRIP1/H2BC8/H4C11/H4C12/H2BC11/H4C3/H4C8/H4C13/RMI2/H2BC5/H2BC4/H2BC13/CCNA2/CLSPN/H4C14/H4C2/H4C5/H4C1/H2BU1/H2BC10/H2BC6/EXO1/H2BC9/H2BC3/H4C4/H2BC7/H2BC14/H2BC17
REACTOME_TCF_DEPENDENT_SIGNALING_IN_RESPONSE_TO_WNT	REACTOME_TCF_DEPENDENT_SIGNALING_IN_RESPONSE_TO_WNT	84	-0.480942	-2.72934	2.33286e-09	3.24544e-08	2.28422e-08	1137	tags=56%, list=23%, signal=44%	H2BC21/H2AC19/LEF1/H4C9/H2BC12/H2AC8/DKK1/H3C13/H3C14/H2AC20/SOX3/H2BC8/H4C11/H4C12/H2AC18/H2BC11/H4C3/H4C8/H4C13/H2BC5/H2BC4/TERT/H2BC13/H4C14/H4C2/H4C5/H3C8/H2AC4/H4C1/H3C7/SOX2/H2BU1/H2BC10/H2BC6/H3C4/H2BC9/H2BC3/H4C4/H2AC7/H2BC7/H3C11/H2AC14/KREMEN2/H2BC14/H3C10/H3C12/H2BC17
REACTOME_HOMOLOGY_DIRECTED_REPAIR	REACTOME_HOMOLOGY_DIRECTED_REPAIR	61	-0.533724	-2.81827	2.61947e-09	3.552e-08	2.49998e-08	1801	tags=79%, list=36%, signal=51%	H4-16/TIMELESS/BRCA2/POLE2/CHEK1/FEN1/H2BC15/H4C15/DNA2/H4C6/XRCC2/H2AX/BLM/H2BC21/H4C9/H2BC12/BRIP1/RAD51AP1/H2BC8/H4C11/H4C12/RAD51/H2BC11/EME1/POLQ/H4C3/H4C8/H4C13/RMI2/H2BC5/H2BC4/H2BC13/CCNA2/CLSPN/H4C14/H4C2/H4C5/H4C1/H2BU1/H2BC10/H2BC6/EXO1/H2BC9/H2BC3/H4C4/H2BC7/H2BC14/H2BC17
REACTOME_BASE_EXCISION_REPAIR	REACTOME_BASE_EXCISION_REPAIR	53	-0.568476	-2.87871	2.95265e-09	3.95112e-08	2.78089e-08	1137	tags=64%, list=23%, signal=50%	H2BC21/H2AC19/H4C9/H2BC12/H2AC8/H2AC20/H2BC8/H4C11/H4C12/H2AC18/H2BC11/H4C3/H4C8/H4C13/H2BC5/H2BC4/H2BC13/H4C14/H4C2/H4C5/H2AC4/H4C1/H2BU1/H2BC10/H2BC6/NEIL3/H2BC9/H2BC3/H4C4/H2AC7/H2BC7/H2AC14/H2BC14/H2BC17
REACTOME_ESTROGEN_DEPENDENT_GENE_EXPRESSION	REACTOME_ESTROGEN_DEPENDENT_GENE_EXPRESSION	73	-0.502477	-2.76729	4.31267e-09	5.69608e-08	4.00904e-08	1137	tags=60%, list=23%, signal=47%	H2BC21/H2AC19/H4C9/H2BC12/KPNA2/H2AC8/H3C13/H3C14/H2AC20/H2BC8/H4C11/H4C12/H2AC18/H2BC11/TFF3/H4C3/H4C8/H4C13/H2BC5/H2BC4/H2BC13/TFF1/H4C14/H4C2/H4C5/H3C8/H2AC4/H4C1/H3C7/H2BU1/H2BC10/H2BC6/H3C4/H2BC9/H2BC3/H4C4/H2AC7/H2BC7/H3C11/H2AC14/H2BC14/H3C10/H3C12/H2BC17
REACTOME_SIGNALING_BY_WNT	REACTOME_SIGNALING_BY_WNT	104	-0.434688	-2.57128	1.35781e-08	1.77037e-07	1.24603e-07	1137	tags=49%, list=23%, signal=39%	H2BC21/GNG3/H2AC19/LEF1/H4C9/H2BC12/H2AC8/DKK1/H3C13/H3C14/H2AC20/SOX3/H2BC8/H4C11/H4C12/H2AC18/H2BC11/H4C3/H4C8/H4C13/GNG4/H2BC5/H2BC4/TERT/H2BC13/H4C14/H4C2/H4C5/H3C8/H2AC4/H4C1/H3C7/SOX2/H2BU1/H2BC10/H2BC6/H3C4/H2BC9/H2BC3/H4C4/H2AC7/H2BC7/H3C11/H2AC14/KREMEN2/H2BC14/H3C10/H3C12/H2BC17/GNGT1/GNG13
REACTOME_DEUBIQUITINATION	REACTOME_DEUBIQUITINATION	60	-0.520509	-2.72419	2.34769e-08	3.02228e-07	2.12715e-07	1137	tags=60%, list=23%, signal=47%	H2BC21/H2AC19/H2AW/TNIP3/H2BC12/H2AC8/CDC25A/H2AC20/H2AC11/H2BC8/H2AC21/H2AC18/H2BC11/H2AC12/H2BC5/H2BC4/H2BC18/H2BC13/CCNA2/CLSPN/H2AC4/CDK1/H2BU1/H2BC10/H2BC6/H2BC9/CDC20/H2AC16/H2BC3/H2AC7/H2BC7/H2AC14/H2AC17/H2BC14/H2BC17/H2AC13
REACTOME_ESR_MEDIATED_SIGNALING	REACTOME_ESR_MEDIATED_SIGNALING	95	-0.443547	-2.58388	3.93981e-08	5.00848e-07	3.52509e-07	1137	tags=54%, list=23%, signal=42%	H2BC21/GNG3/H2AC19/H4C9/H2BC12/KPNA2/H2AC8/H3C13/H3C14/H2AC20/MMP3/H2BC8/GNAT3/H4C11/H4C12/MMP9/H2AC18/H2BC11/TFF3/H4C3/H4C8/H4C13/GNG4/H2BC5/H2BC4/H2BC13/TFF1/H4C14/H4C2/H4C5/H3C8/H2AC4/H4C1/H3C7/H2BU1/H2BC10/H2BC6/H3C4/H2BC9/H2BC3/H4C4/H2AC7/H2BC7/H3C11/H2AC14/H2BC14/H3C10/H3C12/H2BC17/GNGT1/GNG13
REACTOME_PROTEIN_UBIQUITINATION	REACTOME_PROTEIN_UBIQUITINATION	18	-0.741682	-2.71619	5.20618e-08	6.53665e-07	4.60066e-07	829	tags=83%, list=17%, signal=70%	H2BC8/UBE2S/H2BC11/H2BC5/H2BC4/H2BC13/H2BC10/UBE2T/H2BC6/H2BC9/H2BC3/H2BC7/H2BC14/UBE2C/H2BC17
REACTOME_TRANSCRIPTIONAL_REGULATION_BY_RUNX1	REACTOME_TRANSCRIPTIONAL_REGULATION_BY_RUNX1	85	-0.449038	-2.54978	1.27997e-07	1.58748e-06	1.11731e-06	1146	tags=54%, list=23%, signal=42%	PAX5/H2BC21/H2AC19/H4C9/H2BC12/FOXP3/H2AC8/H3C13/H3C14/H2AC20/ACTL6B/H2BC8/H4C11/H4C12/H2AC18/H2BC11/H4C3/H4C8/H4C13/H2BC5/H2BC4/CBX2/H2BC13/H4C14/TNFRSF18/H4C2/H4C5/H3C8/H2AC4/H4C1/H3C7/H2BU1/H2BC10/H2BC6/H3C4/H2BC9/H2BC3/H4C4/H2AC7/H2BC7/H3C11/H2AC14/H2BC14/H3C10/H3C12/H2BC17
REACTOME_MITOTIC_G2_G2_M_PHASES	REACTOME_MITOTIC_G2_G2_M_PHASES	40	-0.569455	-2.67123	3.47733e-07	4.26077e-06	2.99883e-06	695	tags=52%, list=14%, signal=46%	CCNB1/E2F1/TUBA4B/CCNA2/HMMR/GTSE1/CCNB2/AURKA/TUBA3E/TUBA3D/CDK1/CENPF/TUBA3C/CDC25C/PLK1/FOXM1/TPX2/TUBB3/MYBL2/PKMYT1/NEK2
REACTOME_CELLULAR_RESPONSES_TO_STIMULI	REACTOME_CELLULAR_RESPONSES_TO_STIMULI	172	-0.348473	-2.24424	4.59468e-07	5.56285e-06	3.91527e-06	1137	tags=44%, list=23%, signal=35%	H2BC21/H2AC19/PTK6/H4C9/TUBB4A/SLC7A11/H2BC12/SNCB/GSTA3/MT1H/H2AC8/H3C13/H3C14/H2AC20/H1-2/APOA1/CREB3L1/EZH2/H2BC8/CCNE2/LMNB1/H4C11/H1-4/H4C12/UBE2S/MT3/H2AC18/E2F2/H2BC11/H4C3/H4C8/H4C13/E2F1/H2BC5/H2BC4/CBX2/TUBA4B/CDKN2A/COX6C/H1-1/CCNE1/H2BC13/CCNA2/H4C14/H4C2/H1-3/H4C5/H3C8/H2AC4/H4C1/H3C7/TUBA3E/TUBA3D/H2BU1/H2BC10/EPO/TUBA3C/H1-5/H2BC6/IFNB1/H3C4/H2BC9/H2BC3/H4C4/H2AC7/H2BC7/TUBB3/H3C11…
KEGG_CELL_CYCLE	KEGG_CELL_CYCLE	43	-0.543968	-2.59786	7.34519e-07	8.7883e-06	6.18542e-06	992	tags=58%, list=20%, signal=47%	MAD2L1/CDC25A/ORC1/SMC1B/CCNE2/ORC6/CCNB1/E2F2/E2F1/ESPL1/CDKN2A/CCNE1/CCNA2/TTK/CDC45/BUB1B/CDC6/CCNB2/CDK1/PTTG1/BUB1/CDC25C/PLK1/CDC20/PKMYT1
REACTOME_E3_UBIQUITIN_LIGASES_UBIQUITINATE_TARGET_PROTEINS	REACTOME_E3_UBIQUITIN_LIGASES_UBIQUITINATE_TARGET_PROTEINS	15	-0.721795	-2.5039	8.24568e-07	9.751e-06	6.86299e-06	1056	tags=87%, list=21%, signal=69%	H2BC12/H2BC8/H2BC11/H2BC5/H2BC4/H2BC13/H2BC10/H2BC6/H2BC9/H2BC3/H2BC7/H2BC14/H2BC17
REACTOME_KINESINS	REACTOME_KINESINS	31	-0.593848	-2.59679	9.01452e-07	1.05377e-05	7.41667e-06	1255	tags=71%, list=25%, signal=53%	TUBB8/RACGAP1/KIF4B/TUBB4A/KIFC2/KIF18A/KIF11/KIF15/CENPE/KIF23/TUBA4B/KIF26B/TUBA3E/TUBA3D/KIFC1/TUBA3C/KIF2C/KIF20A/KIF18B/TUBB3/KIF4A/KIF1A
WP_TRIACYLGLYCERIDE_SYNTHESIS	WP_TRIACYLGLYCERIDE_SYNTHESIS	11	0.788214	2.67936	1.01449e-06	1.17243e-05	8.25182e-06	894	tags=91%, list=18%, signal=75%	GPD1/LPL/LIPE/GPAM/DGAT2/MOGAT1/PLPP3/PNPLA2/PLPP1/AGPAT2
KEGG_ADIPOCYTOKINE_SIGNALING_PATHWAY	KEGG_ADIPOCYTOKINE_SIGNALING_PATHWAY	21	0.636523	2.79578	1.40499e-06	1.60548e-05	1.12998e-05	284	tags=43%, list=6%, signal=41%	LEP/ADIPOQ/PCK1/SLC2A4/CD36/ACACB/RXRG/LEPR/ACSL1
WP_AMPACTIVATED_PROTEIN_KINASE_SIGNALING	WP_AMPACTIVATED_PROTEIN_KINASE_SIGNALING	16	0.680989	2.68645	1.91175e-06	2.13654e-05	1.50375e-05	231	tags=50%, list=5%, signal=48%	LEP/ADIPOQ/GYS2/SLC2A4/LIPE/ADRA1A/ACACB/LEPR
WP_CELL_CYCLE	WP_CELL_CYCLE	41	-0.52948	-2.49819	1.90193e-06	2.13654e-05	1.50375e-05	990	tags=56%, list=20%, signal=45%	CDC25A/ORC1/SMC1B/CCNE2/ORC6/CCNB1/E2F2/E2F1/ESPL1/CDKN2A/CCNE1/CCNA2/TTK/CDC45/CDC6/CCNB2/CDK1/PTTG1/BUB1/CDC25C/PLK1/CDC20/PKMYT1
REACTOME_RNA_POLYMERASE_II_TRANSCRIPTION	REACTOME_RNA_POLYMERASE_II_TRANSCRIPTION	250	-0.294652	-1.9878	2.35017e-06	2.59796e-05	1.82851e-05	1002	tags=33%, list=20%, signal=28%	FOXP3/H2AC8/H3C13/BRIP1/H3C14/H2AC20/ACTL6B/COL1A1/DLX6/SPP1/EZH2/DLX5/H2BC8/CCNE2/H4C11/H4C12/UBE2S/CCNB1/H2AC18/RAD51/H2BC11/H4C3/H4C8/H4C13/E2F1/RMI2/H2BC5/H2BC4/CBX2/CDKN2A/COX6C/CCNE1/H2BC13/GAD1/NKX2-5/CCNA2/GPRIN1/E2F7/H4C14/TNFRSF18/H4C2/NKX3-2/H4C5/H3C8/POU4F1/H2AC4/H4C1/H3C7/AURKA/SOX2/CDK1/H2BU1/H2BC10/GRIA2/E2F8/CDC25C/AURKB/H2BC6/RRM2/EXO1/H3C4/H2BC9/BIRC5/TPX2/H2BC3/H4C4/H2AC7/ZNF71…
REACTOME_FACTORS_INVOLVED_IN_MEGAKARYOCYTE_DEVELOPMENT_AND_PLATELET_PRODUCTION	REACTOME_FACTORS_INVOLVED_IN_MEGAKARYOCYTE_DEVELOPMENT_AND_PLATELET_PRODUCTION	60	-0.467559	-2.44706	2.68309e-06	2.93408e-05	2.06508e-05	1094	tags=52%, list=22%, signal=41%	KIF4B/TUBB4A/KIFC2/H3C13/H3C14/KIF18A/KIF11/KIF15/CENPE/KIF23/TUBA4B/KIF26B/H3C8/H3C7/TUBA3E/TUBA3D/KIFC1/TUBA3C/KIF2C/KIF20A/IFNB1/H3C4/KIF18B/TUBB3/H3C11/KIF4A/GATA5/H3C10/H3C12/KIF1A/GATA4
WP_VITAMIN_A_AND_CAROTENOID_METABOLISM	WP_VITAMIN_A_AND_CAROTENOID_METABOLISM	24	0.594787	2.72033	2.73797e-06	2.96225e-05	2.08491e-05	956	tags=62%, list=19%, signal=51%	RBP4/ADH1A/LPL/RDH5/CD36/ADH4/RXRG/ALDH1A2/RPE65/ALDH1A1/RBP7/CYP26B1/RETSAT/ABCG8/ALDH1A3
KEGG_OOCYTE_MEIOSIS	KEGG_OOCYTE_MEIOSIS	30	-0.58073	-2.51806	3.10888e-06	3.32814e-05	2.34242e-05	992	tags=63%, list=20%, signal=51%	MAD2L1/SMC1B/FBXO43/CCNE2/CCNB1/ESPL1/CCNE1/CALML5/CCNB2/AURKA/CDK1/PTTG1/SGO1/BUB1/CDC25C/PLK1/CDC20/PKMYT1/SPDYC
REACTOME_HDMS_DEMETHYLATE_HISTONES	REACTOME_HDMS_DEMETHYLATE_HISTONES	28	-0.592802	-2.50936	3.18008e-06	3.36889e-05	2.37111e-05	1113	tags=68%, list=22%, signal=53%	H4C9/H3C13/H3C14/H4C11/H4C12/H4C3/H4C8/H4C13/H4C14/H4C2/H4C5/H3C8/H4C1/H3C7/H3C4/H4C4/H3C11/H3C10/H3C12
WP_PROSTAGLANDIN_SYNTHESIS_AND_REGULATION	WP_PROSTAGLANDIN_SYNTHESIS_AND_REGULATION	21	0.622025	2.7321	3.24393e-06	3.40111e-05	2.39379e-05	1744	tags=95%, list=35%, signal=62%	AKR1C1/PPARG/AKR1C2/HSD11B1/AKR1C3/ANXA1/EDNRB/PTGFR/PTGIS/CYP11A1/PTGS2/PTGER4/PLA2G4A/PTGER3/EDN1/ANXA3/PPARGC1A/PTGDS/MITF/SCGB1A1
REACTOME_PKMTS_METHYLATE_HISTONE_LYSINES	REACTOME_PKMTS_METHYLATE_HISTONE_LYSINES	29	-0.594303	-2.54819	3.92654e-06	4.07479e-05	2.86794e-05	1113	tags=69%, list=22%, signal=54%	H4C9/H3C13/H3C14/EZH2/H4C11/H4C12/H4C3/H4C8/H4C13/H4C14/H4C2/H4C5/H3C8/H4C1/H3C7/H3C4/H4C4/H3C11/H3C10/H3C12
REACTOME_BINDING_AND_UPTAKE_OF_LIGANDS_BY_SCAVENGER_RECEPTORS	REACTOME_BINDING_AND_UPTAKE_OF_LIGANDS_BY_SCAVENGER_RECEPTORS	21	0.614972	2.70113	4.92514e-06	5.05946e-05	3.56097e-05	245	tags=43%, list=5%, signal=41%	APOB/SCARA5/HBB/HBA2/CD36/HBA1/MASP1/SAA1/STAB2
REACTOME_APC_C_MEDIATED_DEGRADATION_OF_CELL_CYCLE_PROTEINS	REACTOME_APC_C_MEDIATED_DEGRADATION_OF_CELL_CYCLE_PROTEINS	18	-0.682953	-2.50112	5.02428e-06	5.1097e-05	3.59633e-05	727	tags=72%, list=15%, signal=62%	MAD2L1/UBE2S/CCNB1/CCNA2/BUB1B/AURKA/CDK1/PTTG1/AURKB/PLK1/CDC20/UBE2C/NEK2
WP_DIFFERENTIATION_OF_WHITE_AND_BROWN_ADIPOCYTE	WP_DIFFERENTIATION_OF_WHITE_AND_BROWN_ADIPOCYTE	14	0.7119	2.65197	6.03789e-06	6.07974e-05	4.27907e-05	562	tags=64%, list=11%, signal=57%	LEP/ADIPOQ/HSPB7/CIDEA/SLC7A10/PPARG/EBF3/CEBPA/BMP2
WP_FATTY_ACID_OMEGAOXIDATION	WP_FATTY_ACID_OMEGAOXIDATION	11	0.753825	2.56246	6.49353e-06	6.47443e-05	4.55686e-05	740	tags=82%, list=15%, signal=70%	ADH1B/ADH1A/CYP1A1/ADH4/ADH1C/ALDH1A1/CYP1A2/ALDH2/CYP3A4
REACTOME_TRIGLYCERIDE_METABOLISM	REACTOME_TRIGLYCERIDE_METABOLISM	15	0.670955	2.56437	7.07257e-06	6.98331e-05	4.91502e-05	606	tags=67%, list=12%, signal=59%	PLIN1/FABP4/LIPE/GPAM/CAV1/DGAT2/FABP9/MOGAT1/MGLL/AGMO
WP_GASTRIC_CANCER_NETWORK_1	WP_GASTRIC_CANCER_NETWORK_1	15	-0.685969	-2.37962	7.25733e-06	7.09683e-05	4.99492e-05	713	tags=67%, list=14%, signal=57%	KIF15/E2F7/ESM1/AURKA/CENPF/TOP2A/TPX2/MYBL2/UBE2C/S100P
REACTOME_MUSCLE_CONTRACTION	REACTOME_MUSCLE_CONTRACTION	93	0.327261	2.24364	8.78006e-06	8.50411e-05	5.9854e-05	613	tags=33%, list=12%, signal=30%	KCNIP2/ATP1A2/TRDN/CES1/SORBS1/NPR1/SCN4A/FXYD1/CASQ2/MME/MYH11/DMD/TNNT3/DES/SCN2B/SCN3A/TMOD1/LMOD1/SCN4B/KCNE1/ABCC9/ANXA1/SCN2A/ALDH2/RYR3/SCN9A/MYLK/SCN5A/SCN3B/SCN11A/CAV3
WP_PPAR_SIGNALING_PATHWAY	WP_PPAR_SIGNALING_PATHWAY	33	0.490616	2.47624	9.6118e-06	9.22189e-05	6.49059e-05	284	tags=36%, list=6%, signal=35%	PLIN1/ADIPOQ/AQP7/PCK1/FABP4/LPL/CD36/SORBS1/PPARG/ACADL/RXRG/ACSL1
REACTOME_COPI_DEPENDENT_GOLGI_TO_ER_RETROGRADE_TRAFFIC	REACTOME_COPI_DEPENDENT_GOLGI_TO_ER_RETROGRADE_TRAFFIC	36	-0.534411	-2.43404	1.20806e-05	0.000114822	8.08147e-05	1255	tags=61%, list=25%, signal=46%	TUBB8/RACGAP1/KIF4B/TUBB4A/KIFC2/KIF18A/KIF11/KIF15/CENPE/KIF23/TUBA4B/KIF26B/TUBA3E/TUBA3D/KIFC1/TUBA3C/KIF2C/KIF20A/KIF18B/TUBB3/KIF4A/KIF1A
REACTOME_INTERACTION_BETWEEN_L1_AND_ANKYRINS	REACTOME_INTERACTION_BETWEEN_L1_AND_ANKYRINS	18	0.627793	2.59712	1.30092e-05	0.000122503	8.62205e-05	959	tags=72%, list=19%, signal=59%	SCN4A/SCN2B/SCN3A/SCN4B/ANK2/SCN2A/SCN9A/SCN5A/SCN3B/SCN11A/SPTBN1/SCN7A/SPTB
WP_HISTONE_MODIFICATIONS	WP_HISTONE_MODIFICATIONS	27	-0.566314	-2.37281	1.46454e-05	0.000136646	9.61746e-05	1113	tags=70%, list=22%, signal=55%	H4C9/H3C13/H3C14/EZH2/H4C11/H4C12/H4C3/H4C8/H4C13/H4C2/H4C5/H3C8/H4C1/H3C7/H3C4/H4C4/H3C11/H3C10/H3C12
REACTOME_METALLOPROTEASE_DUBS	REACTOME_METALLOPROTEASE_DUBS	18	-0.662523	-2.4263	1.60817e-05	0.000148682	0.000104646	1131	tags=78%, list=23%, signal=60%	H2AC19/H2AW/H2AC8/H2AC20/H2AC11/H2AC21/H2AC18/H2AC12/H2AC4/H2AC16/H2AC7/H2AC14/H2AC17/H2AC13
PID_FOXM1_PATHWAY	PID_FOXM1_PATHWAY	22	-0.610497	-2.37952	1.69419e-05	0.000155224	0.000109251	695	tags=59%, list=14%, signal=51%	CCNB1/CDKN2A/CCNE1/CCNA2/CCNB2/CDK1/CENPF/CENPA/AURKB/PLK1/FOXM1/BIRC5/NEK2
REACTOME_TRANSPORT_OF_SMALL_MOLECULES	REACTOME_TRANSPORT_OF_SMALL_MOLECULES	233	0.227061	1.87635	1.72144e-05	0.000156313	0.000110017	661	tags=22%, list=13%, signal=20%	APOB/CIDEC/CA4/AQP7/SLC22A12/HBB/SLC7A10/LPL/SLC2A4/ATP1A2/HBA2/TRDN/ABCD2/HBA1/ABCA8/ANGPTL8/ABCA9/FXYD1/ABCB5/GPIHBP1/CSN1S1/CASQ2/SLC16A7/ABCA10/CLCA4/SGK2/SLC7A3/SLC17A7/SLC22A3/AVPR2/TRPM3/ABCA6/SLC29A4/PRKAR2B/SLCO1A2/ABCC9/RYR3/CETP/MICU3/TRPM1/SLC14A2/GNG11/TF/AQP1/SLC4A1/GNG2/SLC27A6/SLC36A2/ACO1/SLCO1C1/ABCB1
WP_FAMILIAL_PARTIAL_LIPODYSTROPHY	WP_FAMILIAL_PARTIAL_LIPODYSTROPHY	18	0.616857	2.55188	2.05838e-05	0.000185254	0.000130386	525	tags=50%, list=11%, signal=45%	PLIN1/CIDEC/CIDEA/FABP4/LPL/LIPE/PPARG/MGLL/CEBPA
REACTOME_PHASE_I_FUNCTIONALIZATION_OF_COMPOUNDS	REACTOME_PHASE_I_FUNCTIONALIZATION_OF_COMPOUNDS	39	0.461574	2.44399	2.20482e-05	0.000196693	0.000138437	915	tags=51%, list=18%, signal=42%	ADH1B/ADH1A/CYP1A1/AOC3/AADAC/CES1/ADH4/ADH1C/MAOA/FMO2/MTARC1/ALDH1A1/CYP1A2/ALDH2/AOC2/CYP26B1/PTGIS/CYP3A4/CYP7A1/ACSS2
KEGG_PPAR_SIGNALING_PATHWAY	KEGG_PPAR_SIGNALING_PATHWAY	34	0.484074	2.47302	2.39573e-05	0.000211866	0.000149116	284	tags=35%, list=6%, signal=34%	PLIN1/ADIPOQ/AQP7/PCK1/FABP4/LPL/CD36/SORBS1/PPARG/ACADL/RXRG/ACSL1
REACTOME_INTRA_GOLGI_AND_RETROGRADE_GOLGI_TO_ER_TRAFFIC	REACTOME_INTRA_GOLGI_AND_RETROGRADE_GOLGI_TO_ER_TRAFFIC	40	-0.511263	-2.39826	2.45453e-05	0.000215194	0.000151459	1255	tags=60%, list=25%, signal=45%	TUBB8/RACGAP1/KIF4B/TUBB4A/KIFC2/KIF18A/PAFAH1B3/KIF11/KIF15/CENPE/KIF23/TUBA4B/KIF26B/ALPP/TUBA3E/TUBA3D/KIFC1/TUBA3C/KIF2C/KIF20A/KIF18B/TUBB3/KIF4A/KIF1A
REACTOME_POST_TRANSLATIONAL_PROTEIN_MODIFICATION	REACTOME_POST_TRANSLATIONAL_PROTEIN_MODIFICATION	328	-0.262702	-1.83365	2.55952e-05	0.000222481	0.000156588	1137	tags=33%, list=23%, signal=27%	H2BC21/H2AC19/FBXL16/H4C9/KNG1/TUBB4A/H2AW/RAET1L/F2/SPACA4/TNIP3/H2BC12/B4GALNT2/PROZ/LY6H/FGG/H2AC8/CDC25A/LYPD1/TMEM132A/ALPG/H2AC20/H2AC11/ADAMTS19/APOA1/SPP1/CDH2/H2BC8/CNTN5/H4C11/NTNG1/H4C12/H2AC21/UBE2S/MUC1/GP2/PROC/H2AC18/H2BC11/H4C3/H4C8/H4C13/H2AC12/H2BC5/H2BC4/CBX2/TUBA4B/NEU4/H2BC18/NOTUM/LYPD8/CDKN2A/F7/H2BC13/MATN3/FN1/ART3/CCNA2/MUC5B/CLSPN/H4C14/PSCA/H4C2/APOA2/MUC13/CDCA8/H4C5/…
REACTOME_GOLGI_TO_ER_RETROGRADE_TRANSPORT	REACTOME_GOLGI_TO_ER_RETROGRADE_TRANSPORT	39	-0.50284	-2.3532	4.5608e-05	0.000393079	0.000276658	1255	tags=59%, list=25%, signal=44%	TUBB8/RACGAP1/KIF4B/TUBB4A/KIFC2/KIF18A/PAFAH1B3/KIF11/KIF15/CENPE/KIF23/TUBA4B/KIF26B/TUBA3E/TUBA3D/KIFC1/TUBA3C/KIF2C/KIF20A/KIF18B/TUBB3/KIF4A/KIF1A
PID_AURORA_B_PATHWAY	PID_AURORA_B_PATHWAY	21	-0.592495	-2.29263	4.64502e-05	0.000396974	0.0002794	645	tags=62%, list=13%, signal=54%	KIF23/NCAPH/CDCA8/NCAPG/AURKA/NDC80/SGO1/CENPA/BUB1/KIF2C/KIF20A/AURKB/BIRC5
REACTOME_POLO_LIKE_KINASE_MEDIATED_EVENTS	REACTOME_POLO_LIKE_KINASE_MEDIATED_EVENTS	10	-0.769738	-2.3155	4.72147e-05	0.000400145	0.000281632	990	tags=90%, list=20%, signal=72%	CDC25A/CCNB1/CCNB2/CENPF/CDC25C/PLK1/FOXM1/MYBL2/PKMYT1
REACTOME_SIGNALING_BY_RETINOIC_ACID	REACTOME_SIGNALING_BY_RETINOIC_ACID	18	0.599711	2.48095	5.25518e-05	0.000441696	0.000310876	585	tags=56%, list=12%, signal=49%	ADH1A/RDH5/ADH4/PDK4/ADH1C/RXRG/ALDH1A2/ALDH1A1/AKR1C3/CYP26B1
KEGG_FATTY_ACID_METABOLISM	KEGG_FATTY_ACID_METABOLISM	14	0.654854	2.43946	6.91871e-05	0.000576748	0.00040593	478	tags=50%, list=10%, signal=45%	ADH1B/ADH1A/ADH4/ADH1C/ACADL/ACSL1/ALDH2
REACTOME_METABOLISM_OF_LIPIDS	REACTOME_METABOLISM_OF_LIPIDS	156	0.256848	1.98079	8.2851e-05	0.000685037	0.000482146	1385	tags=43%, list=28%, signal=32%	PLIN1/GPD1/CIDEC/HSD17B13/CIDEA/FABP4/LIPE/GPAM/CD36/G0S2/CYP1A1/ACACB/AKR1C1/CAV1/PPARG/ACADL/DGAT2/FABP9/AKR1C2/THRSP/ACSL1/BMX/PIK3C2G/HSD11B1/SLCO1A2/AKR1C3/CYP1A2/MOGAT1/MGLL/PLAAT5/AGMO/ABCB11/PTGIS/PLPP3/CYP3A4/ANGPTL4/PNPLA2/ELOVL3/PLPP1/GPAT3/AGPAT2/CYP7A1/ACSM3/ME1/CUBN/SCD/CYP11A1/PTGS2/RGL1/PLA2R1/NUDT7/PLA2G4A/CYP2U1/PRKD1/AKR1D1/PPARA/PLA2G2A/PIK3R1/GDPD5/PECR/ACADS/ENPP6/PLA2G5/HSD…
REACTOME_MITOTIC_G1_PHASE_AND_G1_S_TRANSITION	REACTOME_MITOTIC_G1_PHASE_AND_G1_S_TRANSITION	38	-0.490714	-2.27698	8.94017e-05	0.000733238	0.000516071	1424	tags=63%, list=29%, signal=45%	CDC7/MCM2/MCM4/TYMS/PTK6/CDC25A/ORC1/CCNE2/CDT1/ORC6/CCNB1/E2F2/E2F1/CDKN2A/CCNE1/CCNA2/CDC45/CDC6/TK1/MCM10/CDK1/RRM2/TOP2A/MYBL2
REACTOME_TP53_REGULATES_TRANSCRIPTION_OF_CELL_CYCLE_GENES	REACTOME_TP53_REGULATES_TRANSCRIPTION_OF_CELL_CYCLE_GENES	14	-0.675914	-2.27836	9.69232e-05	0.000782309	0.000550608	799	tags=71%, list=16%, signal=60%	CCNE2/CCNB1/E2F1/CCNE1/CCNA2/E2F7/AURKA/CDK1/E2F8/CDC25C
REACTOME_SUMOYLATION_OF_CHROMATIN_ORGANIZATION_PROTEINS	REACTOME_SUMOYLATION_OF_CHROMATIN_ORGANIZATION_PROTEINS	20	-0.588319	-2.22928	9.61979e-05	0.000782309	0.000550608	1817	tags=90%, list=36%, signal=57%	CBX8/H4-16/H4C15/CBX4/H4C6/NUP210/H4C9/H4C11/H4C12/H4C3/H4C8/H4C13/CBX2/H4C14/H4C2/H4C5/H4C1/H4C4
BIOCARTA_AGR_PATHWAY	BIOCARTA_AGR_PATHWAY	15	0.603314	2.30585	0.000111058	0.000889337	0.000625937	1250	tags=80%, list=25%, signal=60%	PAK5/DMD/PAK3/NRG2/NRG1/EGFR/LAMA3/LAMA2/LAMA4/UTRN/ARHGEF6/JUN
REACTOME_CYCLIN_A_B1_B2_ASSOCIATED_EVENTS_DURING_G2_M_TRANSITION	REACTOME_CYCLIN_A_B1_B2_ASSOCIATED_EVENTS_DURING_G2_M_TRANSITION	11	-0.71659	-2.23797	0.00012743	0.00100462	0.000707076	990	tags=82%, list=20%, signal=66%	CDC25A/CCNB1/CCNA2/CCNB2/CDK1/CDC25C/PLK1/FOXM1/PKMYT1
WP_COHESIN_COMPLEX_CORNELIA_DE_LANGE_SYNDROME	WP_COHESIN_COMPLEX_CORNELIA_DE_LANGE_SYNDROME	13	-0.669636	-2.19933	0.000126612	0.00100462	0.000707076	886	tags=69%, list=18%, signal=57%	SMC1B/ESCO2/ESPL1/CDCA5/CDK1/PTTG1/SGO1/AURKB/PLK1
WP_ANGIOPOIETINLIKE_PROTEIN_8_REGULATORY_PATHWAY	WP_ANGIOPOIETINLIKE_PROTEIN_8_REGULATORY_PATHWAY	29	0.487068	2.36283	0.000139629	0.00108849	0.000766103	1338	tags=62%, list=27%, signal=46%	PCK1/LPL/SLC2A4/ANGPTL8/MLXIPL/PIK3C2G/SLCO1C1/MAPK10/CYP3A4/FOXO1/CYP7A1/ABCG8/RHOQ/SCD/THRB/IRS2/PIK3R1/SHC3
REACTOME_G1_S_SPECIFIC_TRANSCRIPTION	REACTOME_G1_S_SPECIFIC_TRANSCRIPTION	14	-0.668792	-2.25436	0.000140208	0.00108849	0.000766103	1126	tags=79%, list=23%, signal=61%	TYMS/CDC25A/ORC1/CDT1/E2F1/CCNE1/CDC45/CDC6/TK1/CDK1/RRM2
REACTOME_BIOLOGICAL_OXIDATIONS	REACTOME_BIOLOGICAL_OXIDATIONS	71	0.337469	2.11195	0.000142537	0.00109818	0.000772926	671	tags=32%, list=13%, signal=28%	GLYAT/ADH1B/ADH1A/CYP1A1/AOC3/AADAC/CES1/ACSM5/GSTM5/ADH4/ADH1C/MAOA/FMO2/ACSM2B/MTARC1/ALDH1A1/ACSM2A/CYP1A2/ALDH2/AOC2/CYP26B1/UGT2B28/PTGIS
WP_TRANSCRIPTION_FACTOR_REGULATION_IN_ADIPOGENESIS	WP_TRANSCRIPTION_FACTOR_REGULATION_IN_ADIPOGENESIS	12	0.671458	2.34677	0.000152483	0.00116598	0.000820646	906	tags=67%, list=18%, signal=55%	LEP/ADIPOQ/SLC2A4/PPARG/IL6/CEBPA/FOXO1/NR3C1
KEGG_ABC_TRANSPORTERS	KEGG_ABC_TRANSPORTERS	19	0.566536	2.39239	0.000165061	0.00125274	0.000881708	1194	tags=68%, list=24%, signal=52%	ABCD2/ABCA8/ABCA9/ABCB5/ABCA10/ABCA6/ABCC9/ABCB1/ABCB11/ABCG8/ABCA5/ABCC6/ABCG2
KEGG_RETINOL_METABOLISM	KEGG_RETINOL_METABOLISM	29	0.482706	2.34167	0.00016772	0.00126349	0.000889275	740	tags=48%, list=15%, signal=41%	ADH1B/ADH1A/RDH5/CYP1A1/ADH4/ADH1C/DGAT2/ALDH1A2/RPE65/ALDH1A1/CYP1A2/CYP26B1/UGT2B28/CYP3A4
REACTOME_UCH_PROTEINASES	REACTOME_UCH_PROTEINASES	22	-0.565055	-2.2024	0.000173514	0.00129753	0.000913232	1131	tags=64%, list=23%, signal=49%	H2AC19/H2AW/H2AC8/H2AC20/H2AC11/H2AC21/H2AC18/H2AC12/H2AC4/H2AC16/H2AC7/H2AC14/H2AC17/H2AC13
REACTOME_INFECTIOUS_DISEASE	REACTOME_INFECTIOUS_DISEASE	220	-0.276932	-1.83956	0.000180017	0.00133633	0.00094054	1289	tags=38%, list=26%, signal=30%	ELOA2/GPC2/PYCARD/TUBB8/GPR84/NUP210/SDC1/IRF7/MC5R/H2BC21/GNG3/H2AC19/GPHA2/GHRH/H4C9/TUBB4A/H2AW/IAPP/KPNA7/H2BC12/KPNA2/H2AC8/ADM2/H3C13/H3C14/H2AC20/H2AC11/EZH2/H2BC8/GNAT3/DPEP1/H4C11/H4C12/H2AC21/H2AC18/H2BC11/H4C3/H4C8/H4C13/H2AC12/GNG4/H2BC5/H2BC4/TUBA4B/H2BC18/H2BC13/H4C14/H4C2/SYT1/H4C5/H3C8/H2AC4/H4C1/RAMP1/H3C7/TUBA3E/TUBA3D/H2BU1/H2BC10/TUBA3C/H2BC6/IFNB1/H3C4/H2BC9/ISG15/ATP1A3/H2AC…
REACTOME_ANTIMICROBIAL_PEPTIDES	REACTOME_ANTIMICROBIAL_PEPTIDES	33	-0.494973	-2.20684	0.000203762	0.00150164	0.00105689	784	tags=48%, list=16%, signal=41%	S100A9/DCD/S100A8/HTN1/PRSS2/PGLYRP3/DEFB126/BPIFB1/PGLYRP4/BPIFA1/BPIFA2/BPIFB6/CHGA/CAMP/S100A7A/S100A7
WP_EFFECT_OF_PROGERIN_ON_GENES_INVOLVED_IN_HUTCHINSONGILFORD_PROGERIA_SYNDROME	WP_EFFECT_OF_PROGERIN_ON_GENES_INVOLVED_IN_HUTCHINSONGILFORD_PROGERIA_SYNDROME	13	-0.660805	-2.17033	0.000216776	0.00158605	0.0011163	1121	tags=77%, list=22%, signal=60%	LEF1/H3C13/H3C14/E2F1/H3C8/H3C7/H3C4/H3C11/H3C10/H3C12
WP_RETINOBLASTOMA_GENE_IN_CANCER	WP_RETINOBLASTOMA_GENE_IN_CANCER	36	-0.485375	-2.2107	0.000236894	0.00172086	0.00121119	1426	tags=61%, list=29%, signal=44%	PLK4/CDC7/STMN1/MCM4/TYMS/CDC25A/ORC1/CCNE2/CDT1/CCNB1/E2F2/E2F1/CCNE1/CCNA2/TTK/CDC45/CCNB2/CDK1/ANLN/RRM2/TOP2A/KIF4A
WP_VEGFAVEGFR2_SIGNALING_PATHWAY	WP_VEGFAVEGFR2_SIGNALING_PATHWAY	107	0.270625	1.91541	0.0002396	0.00172818	0.00121633	1290	tags=44%, list=26%, signal=33%	TNXB/ACACB/CAV1/MYH11/ADRB2/TMOD1/BMX/EGR1/DSC1/KL/ANXA1/ADAMTS1/BMP2/LDB2/EGR3/APOLD1/TXNIP/NR4A3/S1PR1/TAL1/CACNA2D1/MMRN2/NR4A1/ARHGEF15/KANK1/FOXO1/ACKR3/F3/RCAN1/ERG/CDH5/BIN1/CCN1/PTPN14/RHOJ/PTGS2/SEMA6D/NOTCH4/SELE/DNAJB4/PLA2G4A/PRKD1/NEXN/JUN/PTPRZ1/PIK3R1/MEF2C
REACTOME_LAMININ_INTERACTIONS	REACTOME_LAMININ_INTERACTIONS	12	0.655471	2.2909	0.000256884	0.0018398	0.00129489	1725	tags=100%, list=35%, signal=66%	ITGA7/LAMA3/LAMA2/LAMB3/LAMA4/COL4A6/LAMC2/COL4A3/ITGA1/LAMC3/LAMC1/LAMA1
KEGG_INSULIN_SIGNALING_PATHWAY	KEGG_INSULIN_SIGNALING_PATHWAY	30	0.452149	2.23005	0.000280597	0.00199558	0.00140454	1530	tags=67%, list=31%, signal=46%	PCK1/GYS2/SLC2A4/LIPE/PDE3B/SORBS1/ACACB/PYGM/PRKAR2B/MAPK10/SOCS3/FOXO1/RHOQ/IRS2/PHKG1/PIK3R1/SHC3/PYGL/SOCS2/PPARGC1A
REACTOME_RA_BIOSYNTHESIS_PATHWAY	REACTOME_RA_BIOSYNTHESIS_PATHWAY	14	0.614222	2.2881	0.000290752	0.00205343	0.00144526	585	tags=57%, list=12%, signal=51%	ADH1A/RDH5/ADH4/ADH1C/ALDH1A2/ALDH1A1/AKR1C3/CYP26B1
REACTOME_G0_AND_EARLY_G1	REACTOME_G0_AND_EARLY_G1	12	-0.683158	-2.17233	0.000305293	0.00214126	0.00150707	990	tags=75%, list=20%, signal=60%	CDC25A/CCNE2/E2F1/CCNE1/CCNA2/CDC6/CDK1/TOP2A/MYBL2
WP_OXIDATIVE_STRESS_RESPONSE	WP_OXIDATIVE_STRESS_RESPONSE	11	0.673781	2.29037	0.000324632	0.00226131	0.00159156	662	tags=64%, list=13%, signal=55%	CYP1A1/GPX3/MAOA/FOS/SOD3/CAT/MAPK10
REACTOME_SIGNALING_BY_NUCLEAR_RECEPTORS	REACTOME_SIGNALING_BY_NUCLEAR_RECEPTORS	126	-0.308976	-1.88373	0.000501419	0.003469	0.00244157	1137	tags=43%, list=23%, signal=34%	H2BC21/GNG3/H2AC19/H4C9/H2BC12/CRABP2/KPNA2/H2AC8/H3C13/H3C14/H2AC20/MMP3/H2BC8/GNAT3/H4C11/H4C12/MMP9/H2AC18/H2BC11/TFF3/H4C3/H4C8/H4C13/GNG4/RDH16/H2BC5/H2BC4/H2BC13/TFF1/H4C14/H4C2/H4C5/H3C8/H2AC4/H4C1/H3C7/H2BU1/H2BC10/H2BC6/H3C4/H2BC9/H2BC3/H4C4/H2AC7/H2BC7/H3C11/H2AC14/H2BC14/H3C10/FABP6/H3C12/H2BC17/GNGT1/GNG13
REACTOME_APC_C_CDH1_MEDIATED_DEGRADATION_OF_CDC20_AND_OTHER_APC_C_CDH1_TARGETED_PROTEINS_IN_LATE_MITOSIS_EARLY_G1	REACTOME_APC_C_CDH1_MEDIATED_DEGRADATION_OF_CDC20_AND_OTHER_APC_C_CDH1_TARGETED_PROTEINS_IN_LATE_MITOSIS_EARLY_G1	11	-0.679886	-2.12334	0.000507251	0.00348564	0.00245328	727	tags=64%, list=15%, signal=54%	UBE2S/AURKA/PTTG1/AURKB/PLK1/CDC20/UBE2C
KEGG_METABOLISM_OF_XENOBIOTICS_BY_CYTOCHROME_P450	KEGG_METABOLISM_OF_XENOBIOTICS_BY_CYTOCHROME_P450	28	0.456384	2.19875	0.000513426	0.00350439	0.00246647	740	tags=43%, list=15%, signal=37%	ADH1B/ADH1A/CYP1A1/GSTM5/ADH4/AKR1C1/ADH1C/AKR1C2/AKR1C3/CYP1A2/UGT2B28/CYP3A4
WP_WHITE_FAT_CELL_DIFFERENTIATION	WP_WHITE_FAT_CELL_DIFFERENTIATION	17	0.557572	2.25992	0.000553055	0.00374971	0.00263914	1563	tags=82%, list=31%, signal=57%	PPARG/KLF15/EBF1/KLF4/CEBPA/EGR2/FOXO1/NR3C1/KLF2/STAT5A/WNT10B/MECOM/ZNF423/STAT5B
KEGG_TYROSINE_METABOLISM	KEGG_TYROSINE_METABOLISM	21	0.518571	2.2777	0.000590573	0.00397757	0.00279951	496	tags=48%, list=10%, signal=43%	ADH1B/ADH1A/AOC3/ADH4/ADH1C/MAOA/HPD/DCT/AOC2/AOX1
REACTOME_HEME_SIGNALING	REACTOME_HEME_SIGNALING	10	0.666904	2.18793	0.000655648	0.00435813	0.00306736	69	tags=40%, list=1%, signal=40%	APOB/HBB/HBA2/HBA1
WP_NEURAL_CREST_DIFFERENTIATION	WP_NEURAL_CREST_DIFFERENTIATION	38	-0.451884	-2.09681	0.000653964	0.00435813	0.00306736	1206	tags=50%, list=24%, signal=38%	LHX5/HOXB1/TLX2/OLIG2/DLX5/CDH2/FGFR3/ZIC1/DLL3/FOXD3/ZIC5/DMBX1/CDH7/COL2A1/LHX2/GBX2/LHX1/ASCL1/PAX7
REACTOME_GABA_RECEPTOR_ACTIVATION	REACTOME_GABA_RECEPTOR_ACTIVATION	28	-0.495999	-2.09959	0.000699891	0.00462201	0.00325308	810	tags=50%, list=16%, signal=42%	GNAT3/KCNJ10/KCNJ4/GNG4/KCNJ6/GABRA1/GABBR2/GABRG2/GABRQ/GABRA3/GABRA5/GNGT1/KCNJ3/GNG13
REACTOME_NUCLEAR_ENVELOPE_NE_REASSEMBLY	REACTOME_NUCLEAR_ENVELOPE_NE_REASSEMBLY	16	-0.58634	-2.06258	0.000729988	0.00478966	0.00337108	1255	tags=69%, list=25%, signal=52%	TUBB8/TUBB4A/LMNB1/CCNB1/TUBA4B/CCNB2/TUBA3E/TUBA3D/CDK1/TUBA3C/TUBB3
REACTOME_THE_ROLE_OF_GTSE1_IN_G2_M_PROGRESSION_AFTER_G2_CHECKPOINT	REACTOME_THE_ROLE_OF_GTSE1_IN_G2_M_PROGRESSION_AFTER_G2_CHECKPOINT	19	-0.57308	-2.14039	0.000785631	0.00512171	0.00360478	695	tags=53%, list=14%, signal=45%	CCNB1/TUBA4B/GTSE1/CCNB2/TUBA3E/TUBA3D/CDK1/TUBA3C/PLK1/TUBB3
PID_E2F_PATHWAY	PID_E2F_PATHWAY	23	-0.533126	-2.11929	0.000813182	0.00526755	0.00370743	1126	tags=65%, list=23%, signal=51%	TYMS/CDC25A/ORC1/CCNE2/E2F2/E2F1/CDKN2A/CCNE1/CCNA2/E2F7/CDC6/TK1/CDK1/RRM2/MYBL2
WP_DNA_IRDAMAGE_AND_CELLULAR_RESPONSE_VIA_ATR	WP_DNA_IRDAMAGE_AND_CELLULAR_RESPONSE_VIA_ATR	25	-0.50081	-2.04128	0.000889758	0.00572711	0.00403088	1963	tags=80%, list=39%, signal=49%	PCNA/FANCD2/BRCA2/CHEK1/FEN1/MCM2/H2AX/FANCA/FANCI/BRIP1/RAD51/E2F1/RECQL4/CLSPN/CDC45/CDK1/CDC25C/PLK1/EXO1/FOXM1
WP_GABA_RECEPTOR_SIGNALING	WP_GABA_RECEPTOR_SIGNALING	15	-0.578011	-2.00512	0.0009019	0.00576875	0.00406019	526	tags=53%, list=11%, signal=48%	GAD1/GABRA1/GABRD/GABBR2/GABRG2/GABRQ/GABRA3/GABRA5
WP_PRADERWILLI_AND_ANGELMAN_SYNDROME	WP_PRADERWILLI_AND_ANGELMAN_SYNDROME	24	-0.517016	-2.06241	0.000958609	0.00609316	0.00428852	1318	tags=62%, list=26%, signal=46%	GABRR3/HTR2C/GHRH/TACR3/DLX5/KISS1/E2F1/CDKN2A/MKRN3/CDC6/GABRD/GABRG2/PCSK1/GABRA5/CGA
REACTOME_COLLAGEN_DEGRADATION	REACTOME_COLLAGEN_DEGRADATION	35	-0.43731	-1.97805	0.00105785	0.00668219	0.00470309	931	tags=49%, list=19%, signal=40%	COL9A3/COL5A1/COL9A1/COL1A1/MMP3/TMPRSS6/MMP9/MMP12/PRSS2/COL6A5/COL2A1/MMP10/MMP13/COL11A1/MMP11/MMP1/COL10A1
WP_TYPE_II_INTERFERON_SIGNALING	WP_TYPE_II_INTERFERON_SIGNALING	13	-0.616961	-2.02633	0.0010889	0.00683584	0.00481123	498	tags=54%, list=10%, signal=49%	IFI6/H4C14/REG1A/CXCL9/IFNB1/ISG15/CXCL10
WP_FATTY_ACID_BIOSYNTHESIS	WP_FATTY_ACID_BIOSYNTHESIS	12	0.610617	2.13413	0.00117111	0.0072623	0.00511138	1659	tags=92%, list=33%, signal=61%	ACACB/ACSL1/ACSS2/SCD/PC/ECHDC3/PECR/HADH/ACSL4/ACAA2/ECHDC1
WP_ETHANOL_EFFECTS_ON_HISTONE_MODIFICATIONS	WP_ETHANOL_EFFECTS_ON_HISTONE_MODIFICATIONS	12	0.609644	2.13073	0.00117111	0.0072623	0.00511138	956	tags=67%, list=19%, signal=54%	ADH1B/ADH1A/ADH1C/ALDH1A2/ALDH1A1/ALDH2/ACSS2/ALDH1A3
WP_PHOSPHODIESTERASES_IN_NEURONAL_FUNCTION	WP_PHOSPHODIESTERASES_IN_NEURONAL_FUNCTION	16	0.527567	2.08121	0.00129824	0.00795366	0.00559798	1552	tags=81%, list=31%, signal=56%	PDE3B/PDE2A/GRIN2B/PDE1C/PDE11A/NOS1/PDE1B/ADCY4/PDE7B/DRD2/PDE8B/ADCY5/PDE1A
REACTOME_CARDIAC_CONDUCTION	REACTOME_CARDIAC_CONDUCTION	63	0.318032	1.95483	0.00129738	0.00795366	0.00559798	590	tags=32%, list=12%, signal=28%	KCNIP2/ATP1A2/TRDN/CES1/NPR1/SCN4A/FXYD1/CASQ2/MME/SCN2B/SCN3A/SCN4B/KCNE1/ABCC9/SCN2A/RYR3/SCN9A/SCN5A/SCN3B/SCN11A
WP_INSULIN_SIGNALING	WP_INSULIN_SIGNALING	36	0.400558	2.0658	0.00144615	0.00880677	0.00619842	1338	tags=53%, list=27%, signal=39%	GYS2/SLC2A4/LIPE/SORBS1/SGK2/EGR1/PIK3C2G/FOS/MAPK10/EHD2/SOCS3/FOXO1/RHOJ/RHOQ/IRS2/SGK1/JUN/PIK3R1/SHC3
NABA_SECRETED_FACTORS	NABA_SECRETED_FACTORS	155	0.219113	1.67575	0.00162741	0.00985164	0.00693383	798	tags=31%, list=16%, signal=27%	LEP/VEGFD/CHRDL1/ANGPTL5/ANGPTL7/BMP3/CRHBP/CSF3/ANGPT4/CXCL2/CCL14/GDF10/ANGPTL1/S100B/IL6/ANGPT1/FGF2/FGFBP2/SFRP1/IGF1/PF4/NTF4/CCL28/CX3CL1/PTN/NRG2/CCL21/CCL16/ISM1/BMP2/NRG1/CCL24/PPBP/FGF1/IL17B/IL17D/CCL23/CCL13/EGFL6/CXCL12/CCBE1/CXCL3/ANGPTL4/WNT8A/WIF1/BMP6/ANGPTL2/PDGFD
REACTOME_PHASE_0_RAPID_DEPOLARISATION	REACTOME_PHASE_0_RAPID_DEPOLARISATION	15	0.537755	2.05528	0.00164646	0.00990797	0.00697347	590	tags=60%, list=12%, signal=53%	SCN4A/SCN2B/SCN3A/SCN4B/SCN2A/SCN9A/SCN5A/SCN3B/SCN11A
WP_2Q37_COPY_NUMBER_VARIATION_SYNDROME	WP_2Q37_COPY_NUMBER_VARIATION_SYNDROME	46	-0.403905	-1.95655	0.00169089	0.0101155	0.00711952	581	tags=30%, list=12%, signal=27%	NEU4/HES6/MYOG/RAMP1/PRLH/CENPA/HJURP/CXCL11/MAB21L4/PDX1/GBX2/KIF1A/GAL3ST2/ASCL1
PID_AURORA_A_PATHWAY	PID_AURORA_A_PATHWAY	11	-0.640326	-1.99979	0.00180624	0.0107424	0.00756075	393	tags=64%, list=8%, signal=59%	TACC3/AURKA/CENPA/DLGAP5/AURKB/BIRC5/TPX2
REACTOME_ABC_FAMILY_PROTEINS_MEDIATED_TRANSPORT	REACTOME_ABC_FAMILY_PROTEINS_MEDIATED_TRANSPORT	20	0.484969	2.09873	0.00194882	0.0114563	0.00806326	1179	tags=55%, list=24%, signal=42%	ABCD2/ABCA8/ABCA9/ABCB5/ABCA10/ABCA6/ABCC9/ABCB1/ABCG8/ABCA5/ABCC6
WP_FOLATE_METABOLISM	WP_FOLATE_METABOLISM	27	0.428396	2.03326	0.00194352	0.0114563	0.00806326	735	tags=41%, list=15%, signal=35%	APOB/HBB/HBA1/GPX3/SAA1/SAA2/IL6/SOD3/CAT/SAA4/FOLR2
REACTOME_DEVELOPMENTAL_BIOLOGY	REACTOME_DEVELOPMENTAL_BIOLOGY	366	-0.223279	-1.5624	0.00203502	0.0118943	0.00837153	1257	tags=34%, list=25%, signal=28%	POU3F2/TUBB8/H2AX/COL9A3/COL5A1/ERBB2/KRT19/EFNA3/ONECUT1/GDNF/UNC5B/LIPM/KLK12/COL9A1/H2BC21/H2AC19/LEF1/H4C9/HOXB1/KRTAP5-2/KIF4B/TUBB4A/IAPP/KRTAP5-6/H2BC12/DRP2/SCN1A/KRT35/LHX3/H2AC8/DKK1/H3C13/KRT81/FOXA3/H3C14/H2AC20/CTNNA2/FOXH1/EZH2/UNC5A/CACNA1H/CDH2/KRT38/H2BC8/CACNG4/KRT2/H4C11/H4C12/MMP9/CDSN/ZIC3/H2AC18/KRTAP3-1/H2BC11/KRT31/H4C3/H4C8/H4C13/E2F1/NKX6-1/ROBO2/H2BC5/H2BC4/TUBA4B/AMH/N…
REACTOME_SWITCHING_OF_ORIGINS_TO_A_POST_REPLICATIVE_STATE	REACTOME_SWITCHING_OF_ORIGINS_TO_A_POST_REPLICATIVE_STATE	16	-0.551172	-1.93887	0.0021238	0.0123423	0.00868682	1383	tags=69%, list=28%, signal=50%	MCM2/MCM4/ORC1/CCNE2/CDT1/UBE2S/ORC6/CCNE1/CCNA2/CDC6/UBE2C
WP_REGULATION_OF_SISTER_CHROMATID_SEPARATION_AT_THE_METAPHASEANAPHASE_TRANSITION	WP_REGULATION_OF_SISTER_CHROMATID_SEPARATION_AT_THE_METAPHASEANAPHASE_TRANSITION	10	-0.665295	-2.00132	0.00215236	0.0124372	0.0087536	992	tags=70%, list=20%, signal=56%	MAD2L1/CENPE/ESPL1/BUB1B/PTTG1/BUB1/CDC20
WP_THERMOGENESIS	WP_THERMOGENESIS	26	0.420483	1.98325	0.00231137	0.013206	0.0092947	853	tags=42%, list=17%, signal=35%	PLIN1/KLB/LIPE/NPR1/PPARG/ADRB3/ACSL1/MGLL/CREB5/PNPLA2/ADCY4
WP_G1_TO_S_CELL_CYCLE_CONTROL	WP_G1_TO_S_CELL_CYCLE_CONTROL	24	-0.496961	-1.98241	0.00230333	0.013206	0.0092947	1729	tags=75%, list=35%, signal=49%	CREB3L3/POLE2/CREB3L4/MCM2/MCM4/CDC25A/ORC1/CREB3L1/CCNE2/ORC6/CCNB1/E2F2/E2F1/CDKN2A/CCNE1/CDC45/CDK1/MYT1
REACTOME_NEUROTRANSMITTER_RECEPTORS_AND_POSTSYNAPTIC_SIGNAL_TRANSMISSION	REACTOME_NEUROTRANSMITTER_RECEPTORS_AND_POSTSYNAPTIC_SIGNAL_TRANSMISSION	82	-0.330866	-1.87147	0.00265623	0.0150916	0.0106218	997	tags=35%, list=20%, signal=29%	KPNA2/GRIN2D/PPM1E/CHRNA4/CACNG4/GNAT3/KCNJ10/HTR3A/ACTN2/KCNJ4/GNG4/TUBA4B/KCNJ6/TUBA3E/TUBA3D/GABRA1/GRIA2/GABBR2/TUBA3C/GABRG2/TUBB3/CHRNA6/GABRQ/GABRA3/GABRA5/GNGT1/CHRNA9/KCNJ3/GNG13
REACTOME_SYNTHESIS_OF_BILE_ACIDS_AND_BILE_SALTS	REACTOME_SYNTHESIS_OF_BILE_ACIDS_AND_BILE_SALTS	11	0.608933	2.06994	0.00272902	0.015419	0.0108522	1682	tags=91%, list=34%, signal=60%	AKR1C1/AKR1C2/AKR1C3/ABCB11/PTGIS/CYP7A1/AKR1D1/CYP46A1/CYP39A1/CH25H
REACTOME_GLYCOGEN_METABOLISM	REACTOME_GLYCOGEN_METABOLISM	10	0.613869	2.01393	0.00278438	0.0156448	0.0110112	1662	tags=90%, list=33%, signal=60%	GYS2/GYG2/PYGM/GBE1/PHKG1/UGP2/PGM1/PYGL/EPM2A
REACTOME_SUMOYLATION	REACTOME_SUMOYLATION	45	-0.390606	-1.89269	0.00285504	0.0159537	0.0112286	761	tags=38%, list=15%, signal=32%	H4C11/H4C12/H4C3/H4C8/H4C13/CBX2/CDKN2A/H4C14/H4C2/CDCA8/H4C5/H4C1/AURKA/AURKB/TOP2A/BIRC5/H4C4
PID_PTP1B_PATHWAY	PID_PTP1B_PATHWAY	13	0.527939	1.90553	0.00287917	0.0160006	0.0112616	1278	tags=69%, list=26%, signal=52%	LEP/CAV1/LEPR/SPRY2/SOCS3/EGFR/STAT5A/PIK3R1/EGF
PID_A6B1_A6B4_INTEGRIN_PATHWAY	PID_A6B1_A6B4_INTEGRIN_PATHWAY	18	0.480889	1.98939	0.0029237	0.0161598	0.0113737	1836	tags=83%, list=37%, signal=53%	RXRG/COL17A1/EGFR/LAMA3/LAMA2/MET/LAMB3/LAMA4/PIK3R1/EGF/LAMC2/LAMC3/LAMC1/LAMA1/PRKCA
WP_AMINO_ACID_METABOLISM	WP_AMINO_ACID_METABOLISM	25	0.429164	1.98497	0.0029596	0.0162698	0.0114511	372	tags=32%, list=7%, signal=30%	PCK1/AOC3/ADH4/PDK4/ADH1C/MAOA/OTC/ALDH1A1
REACTOME_INTERLEUKIN_20_FAMILY_SIGNALING	REACTOME_INTERLEUKIN_20_FAMILY_SIGNALING	10	-0.652988	-1.9643	0.00301948	0.0165097	0.01162	394	tags=50%, list=8%, signal=46%	IFNL1/IL20/IFNL3/IFNL2/IL19
KEGG_GLYCOLYSIS_GLUCONEOGENESIS	KEGG_GLYCOLYSIS_GLUCONEOGENESIS	19	0.488864	2.06439	0.00324732	0.0176606	0.0124299	1097	tags=53%, list=22%, signal=41%	ADH1B/PCK1/ADH1A/ADH4/ADH1C/ALDH2/ALDOC/ACSS2/ALDH1A3/ALDH3A1
REACTOME_AURKA_ACTIVATION_BY_TPX2	REACTOME_AURKA_ACTIVATION_BY_TPX2	10	-0.649231	-1.95299	0.00326784	0.0176776	0.0124419	434	tags=60%, list=9%, signal=55%	HMMR/AURKA/CDK1/PLK1/TPX2/NEK2
KEGG_DRUG_METABOLISM_CYTOCHROME_P450	KEGG_DRUG_METABOLISM_CYTOCHROME_P450	28	0.406286	1.95739	0.00369064	0.0198591	0.0139774	740	tags=39%, list=15%, signal=34%	ADH1B/ADH1A/GSTM5/ADH4/ADH1C/MAOA/FMO2/CYP1A2/AOX1/UGT2B28/CYP3A4
WP_FATTY_ACID_BETAOXIDATION	WP_FATTY_ACID_BETAOXIDATION	11	0.595895	2.02561	0.00394189	0.0210995	0.0148503	1566	tags=82%, list=31%, signal=56%	LPL/LIPE/ACADL/ACSL1/PNPLA2/ACSS2/ACADS/HADH/ACSL4
REACTOME_ACTIVATION_OF_ATR_IN_RESPONSE_TO_REPLICATION_STRESS	REACTOME_ACTIVATION_OF_ATR_IN_RESPONSE_TO_REPLICATION_STRESS	16	-0.535703	-1.88445	0.00402291	0.0214204	0.0150762	1424	tags=69%, list=29%, signal=49%	CDC7/MCM2/MCM4/CDC25A/ORC1/ORC6/CLSPN/CDC45/CDC6/MCM10/CDC25C
REACTOME_NUCLEAR_RECEPTOR_TRANSCRIPTION_PATHWAY	REACTOME_NUCLEAR_RECEPTOR_TRANSCRIPTION_PATHWAY	15	0.506299	1.93506	0.00416622	0.0220109	0.0154918	1281	tags=67%, list=26%, signal=50%	PPARG/RXRG/NR3C2/NR4A3/ESR2/NR4A1/NR3C1/THRB/PPARA/NR5A2
REACTOME_S_PHASE	REACTOME_S_PHASE	39	-0.412223	-1.92913	0.0041771	0.0220109	0.0154918	1596	tags=56%, list=32%, signal=39%	FEN1/DNA2/MCM2/MCM4/GINS4/PTK6/GINS2/CDC25A/ORC1/CCNE2/CDT1/GINS1/UBE2S/ORC6/E2F1/ESCO2/CCNE1/CCNA2/CDC45/CDC6/CDCA5/UBE2C
KEGG_MATURITY_ONSET_DIABETES_OF_THE_YOUNG	KEGG_MATURITY_ONSET_DIABETES_OF_THE_YOUNG	14	-0.569697	-1.92033	0.00441337	0.0231361	0.0162837	1196	tags=64%, list=24%, signal=49%	ONECUT1/IAPP/FOXA3/NKX6-1/NEUROD1/MNX1/MAFA/PDX1/NKX2-2
REACTOME_TRANSCRIPTIONAL_REGULATION_BY_MECP2	REACTOME_TRANSCRIPTIONAL_REGULATION_BY_MECP2	15	-0.532209	-1.84623	0.00466704	0.0243404	0.0171314	526	tags=47%, list=11%, signal=42%	GAD1/GPRIN1/SOX2/GRIA2/AURKB/FOXG1/PVALB
WP_MIRNA_REGULATION_OF_DNA_DAMAGE_RESPONSE	WP_MIRNA_REGULATION_OF_DNA_DAMAGE_RESPONSE	22	-0.480045	-1.87106	0.00480632	0.0249389	0.0175526	2153	tags=86%, list=43%, signal=49%	CCND1/GADD45G/BBC3/CDK5/FANCD2/CHEK1/PMAIP1/H2AX/CDC25A/HUS1B/CCNE2/CCNB1/RAD51/E2F1/CCNE1/CCNB2/CDK1/CDC25C/CDC20B
WP_INTEGRINMEDIATED_CELL_ADHESION	WP_INTEGRINMEDIATED_CELL_ADHESION	24	0.416763	1.90612	0.00500941	0.0256008	0.0180185	662	tags=38%, list=13%, signal=33%	SORBS1/ITGA7/CAV1/TNS1/CAV2/PAK3/CAPN11/CAV3/MAPK10
REACTOME_MHC_CLASS_II_ANTIGEN_PRESENTATION	REACTOME_MHC_CLASS_II_ANTIGEN_PRESENTATION	37	-0.409297	-1.87915	0.00500402	0.0256008	0.0180185	1255	tags=49%, list=25%, signal=37%	TUBB8/RACGAP1/LAG3/KIF4B/TUBB4A/KIF18A/KIF11/KIF15/CENPE/KIF23/TUBA4B/TUBA3E/TUBA3D/TUBA3C/KIF2C/KIF20A/TUBB3/KIF4A
NABA_ECM_GLYCOPROTEINS	NABA_ECM_GLYCOPROTEINS	104	0.234945	1.63998	0.00500152	0.0256008	0.0180185	1094	tags=41%, list=22%, signal=33%	ADIPOQ/PCOLCE2/TNXB/DPT/MMRN1/SVEP1/IGFBP6/IGSF10/VIT/IGFBP1/RELN/ECM2/MATN2/SRPX/MFAP4/RSPO3/SLIT3/LGI4/TECTB/ABI3BP/HMCN2/GLDN/VWF/BMPER/MFAP5/LTBP4/EFEMP1/MMRN2/FBLN5/LAMA3/LAMA2/EGFLAM/RSPO1/VWCE/SPARCL1/CRIM1/TINAGL1/CCN1/CCN5/LAMB3/EMILIN3/LAMA4/CCN3
KEGG_GLYCEROLIPID_METABOLISM	KEGG_GLYCEROLIPID_METABOLISM	17	0.483627	1.96021	0.00528409	0.0267359	0.0188174	894	tags=53%, list=18%, signal=44%	LPL/GPAM/DGAT2/ALDH2/MGLL/PLPP3/PLPP1/GPAT3/AGPAT2
REACTOME_DEGRADATION_OF_THE_EXTRACELLULAR_MATRIX	REACTOME_DEGRADATION_OF_THE_EXTRACELLULAR_MATRIX	70	-0.318435	-1.73981	0.0052803	0.0267359	0.0188174	931	tags=31%, list=19%, signal=26%	COL1A1/ADAM8/SPP1/MMP3/TMPRSS6/MMP9/MMP12/CAPN9/FN1/SCUBE3/PRSS2/FBN2/ACAN/PRSS1/COL6A5/COL2A1/MMP10/MMP13/COL11A1/MMP11/MMP1/COL10A1
REACTOME_FOXO_MEDIATED_TRANSCRIPTION	REACTOME_FOXO_MEDIATED_TRANSCRIPTION	23	0.408051	1.84576	0.00563142	0.0283522	0.019955	906	tags=43%, list=18%, signal=36%	PCK1/CAV1/PLXNA4/IGFBP1/ABCA6/KLF4/TXNIP/CAT/FOXO1/NR3C1
PID_LYSOPHOSPHOLIPID_PATHWAY	PID_LYSOPHOSPHOLIPID_PATHWAY	13	0.501433	1.80986	0.00606453	0.0303824	0.0213839	1487	tags=77%, list=30%, signal=54%	IL6/FOS/GNAI1/GNG2/EGFR/ADCY4/PRKD1/JUN/PIK3R1/ADCY5
REACTOME_TRANSMISSION_ACROSS_CHEMICAL_SYNAPSES	REACTOME_TRANSMISSION_ACROSS_CHEMICAL_SYNAPSES	109	-0.292749	-1.74018	0.00617871	0.0308027	0.0216797	997	tags=33%, list=20%, signal=27%	KPNA2/GRIN2D/SYN1/SLC1A1/PPM1E/CHRNA4/CACNA1B/CACNG4/GNAT3/KCNJ10/HTR3A/ACTN2/KCNJ4/GNG4/TUBA4B/KCNJ6/GAD1/SYT1/SLC1A6/TUBA3E/TUBA3D/GABRA1/GRIA2/GABBR2/TUBA3C/GABRG2/TUBB3/SLC6A4/CHRNA6/GABRQ/GABRA3/GABRA5/GNGT1/CHRNA9/KCNJ3/GNG13
REACTOME_REGULATION_OF_GENE_EXPRESSION_IN_BETA_CELLS	REACTOME_REGULATION_OF_GENE_EXPRESSION_IN_BETA_CELLS	10	-0.628058	-1.8893	0.00644285	0.0318367	0.0224074	1079	tags=70%, list=22%, signal=55%	IAPP/FOXA3/NKX6-1/NEUROD1/MAFA/PDX1/NKX2-2
WP_FBXL10_ENHANCEMENT_OF_MAPERK_SIGNALING_IN_DIFFUSE_LARGE_BCELL_LYMPHOMA	WP_FBXL10_ENHANCEMENT_OF_MAPERK_SIGNALING_IN_DIFFUSE_LARGE_BCELL_LYMPHOMA	17	-0.526553	-1.87872	0.00644873	0.0318367	0.0224074	976	tags=59%, list=20%, signal=47%	H2AX/H3C13/H3C14/EZH2/H3C8/H3C7/H3C4/H3C11/H3C10/H3C12
REACTOME_METABOLISM_OF_VITAMINS_AND_COFACTORS	REACTOME_METABOLISM_OF_VITAMINS_AND_COFACTORS	59	0.293465	1.77013	0.00666706	0.0327556	0.0230542	1081	tags=37%, list=22%, signal=30%	APOB/SLC19A3/RBP4/ALDH1L1/LPL/ACACB/GPIHBP1/AKR1C1/ENPP2/GPC3/AKR1C3/AOX1/MOCS1/NMRK2/PTGIS/FOLR2/NMNAT2/RETSAT/LRP1/CUBN/PC/PTGS2
REACTOME_CLASS_A_1_RHODOPSIN_LIKE_RECEPTORS	REACTOME_CLASS_A_1_RHODOPSIN_LIKE_RECEPTORS	160	0.202107	1.56138	0.00672324	0.0328727	0.0231366	780	tags=29%, list=16%, signal=26%	LHCGR/ADRA1A/OXTR/PENK/NPY2R/NMUR1/HCAR2/CXCL2/SAA1/GPBAR1/ADRB3/ADRB2/GALR1/AVPR2/TACR1/HTR2A/P2RY12/PF4/CCL28/EDN3/PROKR1/CX3CL1/ANXA1/SSTR1/ACKR1/GPR17/CCL21/PLPPR1/CCL16/UTS2B/FFAR3/HCAR3/PROK1/EDNRB/PTGFR/PPBP/FFAR4/S1PR1/HTR4/CCL23/CCL13/CXCR2/AVP/CXCL12/CXCL3/TSHB/NMB
REACTOME_DRUG_ADME	REACTOME_DRUG_ADME	33	0.350656	1.76983	0.00695144	0.0338259	0.0238075	740	tags=33%, list=15%, signal=29%	GLYAT/PCK1/ADH1A/CES1/ACSM5/SLC22A3/ACSM2B/ACSM2A/UGT2B28/ABCB1/CYP3A4
REACTOME_FATTY_ACID_METABOLISM	REACTOME_FATTY_ACID_METABOLISM	36	0.358869	1.8508	0.00718509	0.0347964	0.0244905	1572	tags=58%, list=32%, signal=40%	CYP1A1/ACACB/ACADL/THRSP/ACSL1/AKR1C3/CYP1A2/PTGIS/ELOVL3/ACSM3/SCD/PTGS2/NUDT7/PLA2G4A/CYP2U1/PECR/ACADS/HADH/ACAD11/ACSL4/ACAA2
WP_GPCRS_CLASS_B_SECRETINLIKE	WP_GPCRS_CLASS_B_SECRETINLIKE	11	0.567514	1.92914	0.00745392	0.0357577	0.0251671	1216	tags=73%, list=24%, signal=55%	GLP2R/SCTR/ADCYAP1R1/PTH1R/ADGRL3/ADGRL4/CRHR2/CALCR
REACTOME_CILIUM_ASSEMBLY	REACTOME_CILIUM_ASSEMBLY	24	-0.468334	-1.86821	0.00743194	0.0357577	0.0251671	600	tags=38%, list=12%, signal=33%	TUBA4B/TUBA3E/TUBA3D/CDK1/TUBA3C/PLK1/TUBB3/NEK2/CNGA2
REACTOME_TRANSPORT_OF_CONNEXONS_TO_THE_PLASMA_MEMBRANE	REACTOME_TRANSPORT_OF_CONNEXONS_TO_THE_PLASMA_MEMBRANE	12	-0.580666	-1.84642	0.00749403	0.0357814	0.0251838	1255	tags=67%, list=25%, signal=50%	TUBB8/TUBB4A/TUBA4B/TUBA3E/TUBA3D/TUBA3C/TUBB3/GJB2
WP_DOPAMINERGIC_NEUROGENESIS	WP_DOPAMINERGIC_NEUROGENESIS	18	-0.514176	-1.88302	0.00789476	0.0375186	0.0264065	629	tags=44%, list=13%, signal=39%	NKX6-1/NEUROD1/RET/TH/SOX2/GBX2/NKX2-2/ASCL1
REACTOME_FOXO_MEDIATED_TRANSCRIPTION_OF_OXIDATIVE_STRESS_METABOLIC_AND_NEURONAL_GENES	REACTOME_FOXO_MEDIATED_TRANSCRIPTION_OF_OXIDATIVE_STRESS_METABOLIC_AND_NEURONAL_GENES	15	0.479197	1.83148	0.00818219	0.0387036	0.0272406	906	tags=47%, list=18%, signal=38%	PCK1/PLXNA4/IGFBP1/ABCA6/CAT/FOXO1/NR3C1
WP_SELENIUM_MICRONUTRIENT_NETWORK	WP_SELENIUM_MICRONUTRIENT_NETWORK	28	0.38011	1.83128	0.00827155	0.0389452	0.0274106	673	tags=36%, list=14%, signal=31%	APOB/HBB/HBA1/GPX3/SAA1/SAA2/IL6/SOD3/CAT/SAA4
REACTOME_RHO_GTPASES_ACTIVATE_IQGAPS	REACTOME_RHO_GTPASES_ACTIVATE_IQGAPS	12	-0.577181	-1.83534	0.00837566	0.0390736	0.027501	1255	tags=67%, list=25%, signal=50%	TUBB8/TUBB4A/TUBA4B/TUBA3E/TUBA3D/TUBA3C/TUBB3/IQGAP3
PID_SHP2_PATHWAY	PID_SHP2_PATHWAY	15	0.479008	1.83075	0.00837358	0.0390736	0.027501	1452	tags=67%, list=29%, signal=47%	IL6/ANGPT1/NTRK2/GNAI1/NTF4/TEK/EGFR/PIK3R1/EGF/NTRK3
WP_EBOLA_VIRUS_INFECTION_IN_HOST	WP_EBOLA_VIRUS_INFECTION_IN_HOST	27	0.384788	1.82629	0.00850077	0.0391189	0.0275329	1491	tags=59%, list=30%, signal=42%	CAV1/CLEC4G/CAV2/CD209/GSN/TYRO3/CAV3/CLEC4M/SOCS3/EGFR/FLNC/TLR4/ICAM2/PIK3R1/CLEC10A/ITGA1
WP_DNA_DAMAGE_RESPONSE	WP_DNA_DAMAGE_RESPONSE	21	-0.466284	-1.80427	0.00849863	0.0391189	0.0275329	2153	tags=86%, list=43%, signal=49%	CCND1/GADD45G/BBC3/CDK5/FANCD2/CHEK1/PMAIP1/H2AX/CDC25A/HUS1B/CCNE2/CCNB1/RAD51/E2F1/CCNE1/CCNB2/CDK1/CDC25C
NABA_ECM_REGULATORS	NABA_ECM_REGULATORS	107	-0.281182	-1.66492	0.00842764	0.0391189	0.0275329	912	tags=29%, list=18%, signal=24%	ADAMTS19/ADAM8/MMP3/TGM3/SERPINA12/P4HA3/MMP9/ADAM18/SERPINA9/CST6/MMP12/F7/CST9/F12/CST9L/SERPINB7/PRSS2/CSTL1/ADAMTS14/ADAMDEC1/A2ML1/PRSS1/MMP10/ADAMTS20/CST2/MMP13/MMP11/MMP1/CST5/CST1/CST4
WP_GLYCOGEN_SYNTHESIS_AND_DEGRADATION	WP_GLYCOGEN_SYNTHESIS_AND_DEGRADATION	12	0.538104	1.8807	0.00860548	0.0392517	0.0276263	1445	tags=83%, list=29%, signal=59%	GYS2/GYG2/PYGM/PPP2R2B/GBE1/PPP2R1B/PHKG1/UGP2/PGM1/PYGL
REACTOME_DECTIN_2_FAMILY	REACTOME_DECTIN_2_FAMILY	11	-0.594273	-1.85597	0.0086454	0.0392517	0.0276263	725	tags=55%, list=15%, signal=47%	MUC1/CLEC6A/MUC5B/MUC13/MUC21/MUC5AC
REACTOME_TRANSCRIPTIONAL_REGULATION_BY_TP53	REACTOME_TRANSCRIPTIONAL_REGULATION_BY_TP53	55	-0.336154	-1.72458	0.00864453	0.0392517	0.0276263	799	tags=33%, list=16%, signal=28%	CCNE2/CCNB1/E2F1/RMI2/CDKN2A/COX6C/CCNE1/CCNA2/E2F7/POU4F1/AURKA/CDK1/E2F8/CDC25C/AURKB/EXO1/BIRC5/TPX2
WP_LEPTIN_SIGNALING_PATHWAY	WP_LEPTIN_SIGNALING_PATHWAY	18	0.442775	1.83172	0.00893781	0.0403989	0.0284337	799	tags=39%, list=16%, signal=33%	LEP/PDE3B/ACACB/LEPR/CFL2/SOCS3/FOXO1
REACTOME_ASSEMBLY_OF_ACTIVE_LPL_AND_LIPC_LIPASE_COMPLEXES	REACTOME_ASSEMBLY_OF_ACTIVE_LPL_AND_LIPC_LIPASE_COMPLEXES	11	0.556593	1.89202	0.00932909	0.0419809	0.0295472	134	tags=36%, list=3%, signal=35%	CIDEC/LPL/ANGPTL8/GPIHBP1
PID_ARF6_TRAFFICKING_PATHWAY	PID_ARF6_TRAFFICKING_PATHWAY	11	0.555714	1.88903	0.00951661	0.0424491	0.0298767	555	tags=45%, list=11%, signal=40%	SLC2A4/ITGA7/ADRB2/AVPR2/EDNRB
PID_ATR_PATHWAY	PID_ATR_PATHWAY	15	-0.510609	-1.7713	0.0095012	0.0424491	0.0298767	1841	tags=80%, list=37%, signal=51%	FANCD2/TIMELESS/BRCA2/CHEK1/MCM2/CDC25A/RAD51/CCNA2/CLSPN/CDC6/CDC25C/PLK1
WP_EICOSANOID_METABOLISM_VIA_CYCLOOXYGENASES_COX	WP_EICOSANOID_METABOLISM_VIA_CYCLOOXYGENASES_COX	10	0.558698	1.83293	0.00978468	0.0434542	0.0305842	1850	tags=90%, list=37%, signal=57%	PPARG/PTGFR/PTGIS/PTGDR2/PTGS2/PLA2G4A/PLA2G5/PTGDS/EHHADH
REACTOME_SYNTHESIS_OF_DNA	REACTOME_SYNTHESIS_OF_DNA	29	-0.42705	-1.83106	0.0098386	0.0435037	0.030619	1725	tags=69%, list=35%, signal=45%	PSMD3/PCNA/POLE2/FEN1/DNA2/MCM2/MCM4/GINS4/GINS2/ORC1/CCNE2/CDT1/GINS1/UBE2S/ORC6/CCNE1/CCNA2/CDC45/CDC6/UBE2C
REACTOME_RECRUITMENT_OF_NUMA_TO_MITOTIC_CENTROSOMES	REACTOME_RECRUITMENT_OF_NUMA_TO_MITOTIC_CENTROSOMES	19	-0.494133	-1.84553	0.0101238	0.0444957	0.0313172	600	tags=42%, list=12%, signal=37%	TUBA4B/TUBA3E/TUBA3D/CDK1/TUBA3C/PLK1/TUBB3/NEK2
REACTOME_EPHB_MEDIATED_FORWARD_SIGNALING	REACTOME_EPHB_MEDIATED_FORWARD_SIGNALING	10	0.556896	1.82702	0.0101505	0.0444957	0.0313172	2214	tags=100%, list=44%, signal=56%	GRIN2B/EPHB1/ITSN1/EFNB3/ARHGEF28/KALRN/CFL1/EPHB2/LIMK1/ARPC1B
REACTOME_ACTIVATION_OF_THE_PRE_REPLICATIVE_COMPLEX	REACTOME_ACTIVATION_OF_THE_PRE_REPLICATIVE_COMPLEX	12	-0.567201	-1.80361	0.0106427	0.0463208	0.0326017	1725	tags=83%, list=35%, signal=55%	POLE2/CDC7/MCM2/MCM4/ORC1/CDT1/ORC6/CDC45/CDC6/MCM10
REACTOME_PROTEIN_FOLDING	REACTOME_PROTEIN_FOLDING	27	-0.417087	-1.74756	0.0106579	0.0463208	0.0326017	1282	tags=48%, list=26%, signal=36%	RGS7/GNG3/TUBB4A/CCNE2/GNG4/TUBA4B/CCNE1/TUBA3E/TUBA3D/TUBA3C/TUBB3/GNGT1/GNG13
PID_TGFBR_PATHWAY	PID_TGFBR_PATHWAY	10	0.553808	1.81689	0.0110649	0.0476844	0.0335614	638	tags=50%, list=13%, signal=44%	CAV1/DACT2/TGFBR3/TGFBR2/SPTBN1
WP_NUCLEAR_RECEPTORS_METAPATHWAY	WP_NUCLEAR_RECEPTORS_METAPATHWAY	106	0.213319	1.51461	0.0110654	0.0476844	0.0335614	1250	tags=39%, list=25%, signal=30%	PCK1/SLC2A4/GPAM/CYP1A1/CAVIN2/CES1/GSTM5/GPX3/PDK4/IGFBP1/EGR1/TGFBR3/CYP1A2/SOD3/TGFBR2/NRG1/CDKN1C/IL17B/ABCB1/ABCB11/PMP2/RGS2/CYP3A4/ANGPTL4/EGFR/FOXO1/SPRY1/ACKR3/CYP7A1/NR3C1/ABCG8/ME1/TNS4/SCD/PTGS2/ALDH3A1/IRS2/KAT2B/MAFF/PPARA/JUN
WP_VITAMIN_B12_METABOLISM	WP_VITAMIN_B12_METABOLISM	22	0.414088	1.86455	0.0120412	0.0512493	0.0360705	470	tags=32%, list=9%, signal=29%	APOB/HBB/HBA1/SAA1/SAA2/IL6/SOD3
WP_NUCLEAR_RECEPTORS_IN_LIPID_METABOLISM_AND_TOXICITY	WP_NUCLEAR_RECEPTORS_IN_LIPID_METABOLISM_AND_TOXICITY	12	0.522159	1.82497	0.0120438	0.0512493	0.0360705	1381	tags=75%, list=28%, signal=54%	ABCD2/PPARG/CYP1A2/ABCB1/ABCB11/CYP3A4/CYP7A1/PPARA/ABCA1
REACTOME_SIGNALING_BY_GPCR	REACTOME_SIGNALING_BY_GPCR	279	0.163962	1.38198	0.01197	0.0512493	0.0360705	853	tags=27%, list=17%, signal=23%	LHCGR/ADRA1A/OXTR/CRHBP/PENK/PDE3B/NPY2R/NMUR1/HCAR2/GLP2R/CXCL2/SAA1/PDE2A/SCTR/GPBAR1/ADRB3/ADRB2/GALR1/PDE1C/AVPR2/FZD4/ADCYAP1R1/TACR1/HTR2A/P2RY12/PRKAR2B/GNAI1/PF4/PDE11A/CCL28/EDN3/PROKR1/CX3CL1/ANXA1/SSTR1/ACKR1/GPR17/CCL21/RGS6/PLPPR1/CCL16/MGLL/UTS2B/FFAR3/HCAR3/PROK1/GNG11/EDNRB/PTH1R/PTGFR/PPBP/GNG2/GNAL/FFAR4/VIP/S1PR1/HTR4/CCL23/CCL13/RGS2/CXCR2/AVP/CXCL12/CXCL3/TSHB/WNT8A/NMB/ARHGE…
WP_NUCLEOTIDE_EXCISION_REPAIR_IN_XERODERMA_PIGMENTOSUM	WP_NUCLEOTIDE_EXCISION_REPAIR_IN_XERODERMA_PIGMENTOSUM	24	-0.449499	-1.79308	0.012585	0.0533289	0.0375342	1801	tags=67%, list=36%, signal=43%	H4-16/POLE2/H2AC6/H4C15/H4C6/H4C9/H4C11/H4C12/H4C3/H4C8/H4C13/H4C14/H4C2/H4C5/H4C1/H4C4
BIOCARTA_G2_PATHWAY	BIOCARTA_G2_PATHWAY	10	-0.599394	-1.80308	0.0126979	0.0535841	0.0377138	990	tags=60%, list=20%, signal=48%	CDC25A/CCNB1/CDK1/CDC25C/PLK1/MYT1
BIOCARTA_PPARA_PATHWAY	BIOCARTA_PPARA_PATHWAY	16	0.449565	1.7735	0.0127792	0.0537042	0.0377983	1850	tags=88%, list=37%, signal=55%	LPL/PRKAR2B/DUSP1/ME1/PTGS2/STAT5A/PPARA/JUN/PIK3R1/PPARGC1A/STAT5B/PDGFA/PRKCA/EHHADH
KEGG_PROXIMAL_TUBULE_BICARBONATE_RECLAMATION	KEGG_PROXIMAL_TUBULE_BICARBONATE_RECLAMATION	10	0.544131	1.78514	0.0132595	0.0554936	0.0390577	48	tags=30%, list=1%, signal=30%	CA4/PCK1/ATP1A2
WP_MELATONIN_METABOLISM_AND_EFFECTS	WP_MELATONIN_METABOLISM_AND_EFFECTS	12	0.513712	1.79545	0.0134927	0.056238	0.0395817	1559	tags=75%, list=31%, signal=52%	CYP1A1/MAOA/CYP1A2/PER1/FOXO1/ADRB1/EDN1/PER2/CRY2
REACTOME_PLASMA_LIPOPROTEIN_REMODELING	REACTOME_PLASMA_LIPOPROTEIN_REMODELING	19	0.43905	1.85403	0.0141348	0.0586737	0.041296	134	tags=26%, list=3%, signal=26%	APOB/CIDEC/LPL/ANGPTL8/GPIHBP1
REACTOME_GAP_JUNCTION_ASSEMBLY	REACTOME_GAP_JUNCTION_ASSEMBLY	16	-0.493501	-1.736	0.0142661	0.0587395	0.0413423	1255	tags=75%, list=25%, signal=56%	TUBA1C/GJD3/GJB3/TUBB8/TUBB4A/GJA3/TUBA4B/TUBA3E/TUBA3D/TUBA3C/TUBB3/GJB2
REACTOME_GAP_JUNCTION_TRAFFICKING_AND_REGULATION	REACTOME_GAP_JUNCTION_TRAFFICKING_AND_REGULATION	16	-0.493501	-1.736	0.0142661	0.0587395	0.0413423	1255	tags=75%, list=25%, signal=56%	TUBA1C/GJD3/GJB3/TUBB8/TUBB4A/GJA3/TUBA4B/TUBA3E/TUBA3D/TUBA3C/TUBB3/GJB2
WP_STEROL_REGULATORY_ELEMENTBINDING_PROTEINS_SREBP_SIGNALING	WP_STEROL_REGULATORY_ELEMENTBINDING_PROTEINS_SREBP_SIGNALING	10	0.53871	1.76736	0.0145397	0.0593852	0.0417968	154	tags=40%, list=3%, signal=39%	RBP4/LPL/GPAM/PPARG
REACTOME_BILE_ACID_AND_BILE_SALT_METABOLISM	REACTOME_BILE_ACID_AND_BILE_SALT_METABOLISM	14	0.47298	1.76195	0.0145354	0.0593852	0.0417968	1682	tags=86%, list=34%, signal=57%	AKR1C1/AKR1C2/SLCO1A2/AKR1C3/ABCB11/PTGIS/CYP7A1/AKR1D1/SLC51B/CYP46A1/CYP39A1/CH25H
REACTOME_SMOOTH_MUSCLE_CONTRACTION	REACTOME_SMOOTH_MUSCLE_CONTRACTION	17	0.443015	1.7956	0.0149436	0.0607906	0.0427859	1500	tags=71%, list=30%, signal=50%	SORBS1/MYH11/LMOD1/ANXA1/ALDH2/MYLK/CAV3/ACTG2/ACTA2/MYL9/ITGA1/MYL7
REACTOME_GABA_B_RECEPTOR_ACTIVATION	REACTOME_GABA_B_RECEPTOR_ACTIVATION	20	-0.44977	-1.70428	0.0151276	0.0612937	0.04314	810	tags=45%, list=16%, signal=38%	GNAT3/KCNJ10/KCNJ4/GNG4/KCNJ6/GABBR2/GNGT1/KCNJ3/GNG13
REACTOME_CARGO_RECOGNITION_FOR_CLATHRIN_MEDIATED_ENDOCYTOSIS	REACTOME_CARGO_RECOGNITION_FOR_CLATHRIN_MEDIATED_ENDOCYTOSIS	23	0.377616	1.70809	0.0153971	0.0621382	0.0437344	874	tags=43%, list=18%, signal=36%	APOB/ADRB2/AVPR2/FZD4/TACR1/TF/AVP/EGFR/ITSN1/GRK3
WP_CELL_DIFFERENTIATION_EXPANDED_INDEX	WP_CELL_DIFFERENTIATION_EXPANDED_INDEX	10	-0.590714	-1.77697	0.0154637	0.0621604	0.04375	1007	tags=60%, list=20%, signal=48%	TLX2/EZH2/SOX2/TLX3/TLX1/PAX7
NABA_MATRISOME	NABA_MATRISOME	480	-0.187599	-1.34863	0.0170297	0.0681857	0.0479907	912	tags=23%, list=18%, signal=21%	ADAMTS19/ADAM8/SPP1/MMP3/TGM3/SERPINA12/BGN/TNR/MFAP2/REG4/CCL20/GDF15/CTHRC1/BMP8A/S100A9/P4HA3/IGFBPL1/NTNG1/MMP9/LGALS9C/MUC1/CXCL13/ZPLD1/ADAM18/ELFN2/DSPP/S100A8/IL36RN/SERPINA9/CST6/S100A14/ITLN2/MMP12/AMH/IL17C/CLEC6A/FGF4/F7/LGALS9B/MATN3/FN1/CST9/IGFALS/MUC5B/F12/SCUBE3/OTOG/CST9L/SERPINB7/PRSS2/S100G/ESM1/MUC13/FBN2/CSTL1/FGF21/ADAMTS14/ADAMDEC1/REG1A/A2ML1/NELL2/CXCL9/ACAN/ARTN/EPO/PRS…
REACTOME_GPCR_LIGAND_BINDING	REACTOME_GPCR_LIGAND_BINDING	213	0.172998	1.41787	0.0175859	0.0701367	0.0493639	780	tags=27%, list=16%, signal=24%	LHCGR/ADRA1A/OXTR/CRHBP/PENK/NPY2R/NMUR1/HCAR2/GLP2R/CXCL2/SAA1/SCTR/GPBAR1/ADRB3/ADRB2/GALR1/AVPR2/FZD4/ADCYAP1R1/TACR1/HTR2A/P2RY12/PF4/CCL28/EDN3/PROKR1/CX3CL1/ANXA1/SSTR1/ACKR1/GPR17/CCL21/PLPPR1/CCL16/UTS2B/FFAR3/HCAR3/PROK1/GNG11/EDNRB/PTH1R/PTGFR/PPBP/GNG2/FFAR4/VIP/S1PR1/HTR4/CCL23/CCL13/CXCR2/AVP/CXCL12/CXCL3/TSHB/WNT8A/NMB
WP_ONECARBON_METABOLISM_AND_RELATED_PATHWAYS	WP_ONECARBON_METABOLISM_AND_RELATED_PATHWAYS	13	0.462345	1.66877	0.0179577	0.0713397	0.0502106	470	tags=38%, list=9%, signal=35%	GPX3/CDO1/BHMT2/DMGDH/SOD3
PID_ARF6_PATHWAY	PID_ARF6_PATHWAY	12	0.500975	1.75093	0.0183826	0.0724617	0.0510003	1904	tags=83%, list=38%, signal=52%	LHCGR/ADRB2/EGFR/MET/USP6/EGF/GULP1/EPHA2/HGF/TSHR
WP_NUCLEAR_RECEPTORS	WP_NUCLEAR_RECEPTORS	13	0.462034	1.66765	0.0183299	0.0724617	0.0510003	1281	tags=62%, list=26%, signal=46%	PPARG/RXRG/ESR2/NR4A1/NR3C1/THRB/PPARA/NR5A2
REACTOME_SCAVENGING_BY_CLASS_A_RECEPTORS	REACTOME_SCAVENGING_BY_CLASS_A_RECEPTORS	10	0.525691	1.72465	0.0185633	0.0728913	0.0513027	125	tags=30%, list=3%, signal=29%	APOB/SCARA5/MASP1
SIG_REGULATION_OF_THE_ACTIN_CYTOSKELETON_BY_RHO_GTPASES	SIG_REGULATION_OF_THE_ACTIN_CYTOSKELETON_BY_RHO_GTPASES	13	0.460054	1.66051	0.0188881	0.0738816	0.0519997	1010	tags=54%, list=20%, signal=43%	PAK5/PAK3/CFL2/MYLK/ACTG2/ANGPTL2/FLNC
REACTOME_EXTRACELLULAR_MATRIX_ORGANIZATION	REACTOME_EXTRACELLULAR_MATRIX_ORGANIZATION	139	-0.243904	-1.50955	0.0191008	0.0744272	0.0523837	931	tags=26%, list=19%, signal=22%	COL1A1/ADAM8/SPP1/MMP3/BGN/TNR/MFAP2/P4HA3/TMPRSS6/MMP9/DSPP/MMP12/CAPN9/MATN3/FN1/SCUBE3/PRSS2/FBN2/ADAMTS14/ACAN/PRSS1/COL22A1/DMP1/COL6A5/COL2A1/MMP10/NCAN/COMP/CEACAM6/HAPLN1/MMP13/COL11A1/MMP11/MMP1/IBSP/COL10A1
REACTOME_PLASMA_LIPOPROTEIN_ASSEMBLY_REMODELING_AND_CLEARANCE	REACTOME_PLASMA_LIPOPROTEIN_ASSEMBLY_REMODELING_AND_CLEARANCE	27	0.351415	1.66789	0.019262	0.0747688	0.0526241	134	tags=19%, list=3%, signal=18%	APOB/CIDEC/LPL/ANGPTL8/GPIHBP1
REACTOME_POST_CHAPERONIN_TUBULIN_FOLDING_PATHWAY	REACTOME_POST_CHAPERONIN_TUBULIN_FOLDING_PATHWAY	10	-0.577534	-1.73732	0.0194867	0.0753535	0.0530356	600	tags=60%, list=12%, signal=53%	TUBB4A/TUBA4B/TUBA3E/TUBA3D/TUBA3C/TUBB3
WP_SLEEP_REGULATION	WP_SLEEP_REGULATION	18	0.410343	1.69755	0.0199488	0.0768484	0.0540878	618	tags=39%, list=12%, signal=34%	OXTR/NPY2R/MRGPRX2/IL6/FOS/HTR2A/NLGN1
WP_CLOCKCONTROLLED_AUTOPHAGY_IN_BONE_METABOLISM	WP_CLOCKCONTROLLED_AUTOPHAGY_IN_BONE_METABOLISM	19	0.421338	1.77924	0.0206428	0.0780434	0.0549289	1399	tags=63%, list=28%, signal=46%	LEP/BMP3/IL6/IGF1/BMP2/PER1/BMP6/SEMA3A/BMP5/SMAD9/WNT10B/SERPINF1
BIOCARTA_NUCLEARRS_PATHWAY	BIOCARTA_NUCLEARRS_PATHWAY	11	0.521067	1.77125	0.0206422	0.0780434	0.0549289	740	tags=55%, list=15%, signal=47%	ABCD2/PPARG/CYP1A2/ABCB1/ABCB11/CYP3A4
REACTOME_METABOLISM_OF_FAT_SOLUBLE_VITAMINS	REACTOME_METABOLISM_OF_FAT_SOLUBLE_VITAMINS	24	0.372401	1.70322	0.0206428	0.0780434	0.0549289	445	tags=29%, list=9%, signal=27%	APOB/RBP4/LPL/GPIHBP1/AKR1C1/GPC3/AKR1C3
WP_THYROID_HORMONES_PRODUCTION_AND_PERIPHERAL_DOWNSTREAM_SIGNALING_EFFECTS	WP_THYROID_HORMONES_PRODUCTION_AND_PERIPHERAL_DOWNSTREAM_SIGNALING_EFFECTS	28	0.349222	1.68247	0.020486	0.0780434	0.0549289	799	tags=39%, list=16%, signal=33%	PLIN1/AQP7/KLB/NPR1/PPARG/ADRB3/MGLL/SLCO1C1/TSHB/PNPLA2/FOXO1
NABA_MATRISOME_ASSOCIATED	NABA_MATRISOME_ASSOCIATED	335	-0.195103	-1.35889	0.0205932	0.0780434	0.0549289	732	tags=20%, list=15%, signal=19%	MMP9/LGALS9C/MUC1/CXCL13/ADAM18/ELFN2/S100A8/IL36RN/SERPINA9/CST6/S100A14/ITLN2/MMP12/AMH/IL17C/CLEC6A/FGF4/F7/LGALS9B/CST9/MUC5B/F12/SCUBE3/CST9L/SERPINB7/PRSS2/S100G/MUC13/CSTL1/FGF21/ADAMTS14/ADAMDEC1/REG1A/A2ML1/CXCL9/ARTN/EPO/PRSS1/CLEC5A/MUC21/INHBA/FGF5/IFNB1/IL20/BRINP3/CXCL10/CCL7/TCHHL1/CXCL11/MMP10/MUC19/CCL11/MUC5AC/IL19/ADAMTS20/S100P/CST2/CLEC3A/CBLN2/S100A7A/MMP13/MMP11/S100A7/MMP1…
REACTOME_ACTIVATION_OF_MATRIX_METALLOPROTEINASES	REACTOME_ACTIVATION_OF_MATRIX_METALLOPROTEINASES	19	-0.462153	-1.72609	0.0215237	0.0810725	0.0570608	891	tags=42%, list=18%, signal=35%	MMP3/MMP9/PRSS2/PRSS1/MMP10/MMP13/MMP11/MMP1
REACTOME_FORMATION_OF_TUBULIN_FOLDING_INTERMEDIATES_BY_CCT_TRIC	REACTOME_FORMATION_OF_TUBULIN_FOLDING_INTERMEDIATES_BY_CCT_TRIC	10	-0.571706	-1.71979	0.0217496	0.0813212	0.0572359	600	tags=60%, list=12%, signal=53%	TUBB4A/TUBA4B/TUBA3E/TUBA3D/TUBA3C/TUBB3
WP_OVERVIEW_OF_PROINFLAMMATORY_AND_PROFIBROTIC_MEDIATORS	WP_OVERVIEW_OF_PROINFLAMMATORY_AND_PROFIBROTIC_MEDIATORS	62	-0.310322	-1.64333	0.0217146	0.0813212	0.0572359	893	tags=35%, list=18%, signal=29%	SPP1/MMP3/CCL20/CXCL17/MMP9/CXCL13/IL36RN/IL17C/IFNL1/CXCL9/EPO/IL21/IFNB1/IL20/CXCL10/CCL7/CXCL11/CCL11/IFNL3/IFNL2/IL19/MMP1
WP_MBDNF_AND_PROBDNF_REGULATION_OF_GABA_NEUROTRANSMISSION	WP_MBDNF_AND_PROBDNF_REGULATION_OF_GABA_NEUROTRANSMISSION	15	-0.478189	-1.65884	0.0220154	0.0820133	0.057723	370	tags=40%, list=7%, signal=37%	GABRA1/GABRD/GABRG2/GABRQ/GABRA3/GABRA5
REACTOME_CELL_JUNCTION_ORGANIZATION	REACTOME_CELL_JUNCTION_ORGANIZATION	37	0.312821	1.62904	0.022691	0.0842216	0.0592772	1234	tags=54%, list=25%, signal=41%	CLDN19/COL17A1/CLDN5/CLDN11/DST/CDH12/CADM3/CLDN8/LIMS2/FERMT2/LAMA3/KRT14/NECTIN3/KRT5/CDH5/FLNC/LAMB3/CDH13/ARHGEF6/CDH8
REACTOME_REGULATION_OF_BETA_CELL_DEVELOPMENT	REACTOME_REGULATION_OF_BETA_CELL_DEVELOPMENT	17	-0.483665	-1.72569	0.0228361	0.084452	0.0594394	1196	tags=53%, list=24%, signal=40%	ONECUT1/IAPP/FOXA3/NKX6-1/NEUROD1/MAFA/PDX1/INSM1/NKX2-2
REACTOME_ACTIVATION_OF_AMPK_DOWNSTREAM_OF_NMDARS	REACTOME_ACTIVATION_OF_AMPK_DOWNSTREAM_OF_NMDARS	11	-0.551388	-1.72203	0.0230449	0.084609	0.0595499	1255	tags=64%, list=25%, signal=48%	TUBB8/TUBB4A/TUBA4B/TUBA3E/TUBA3D/TUBA3C/TUBB3
REACTOME_SEALING_OF_THE_NUCLEAR_ENVELOPE_NE_BY_ESCRT_III	REACTOME_SEALING_OF_THE_NUCLEAR_ENVELOPE_NE_BY_ESCRT_III	11	-0.551388	-1.72203	0.0230449	0.084609	0.0595499	1255	tags=64%, list=25%, signal=48%	TUBB8/TUBB4A/TUBA4B/TUBA3E/TUBA3D/TUBA3C/TUBB3
REACTOME_REGULATION_OF_TP53_ACTIVITY	REACTOME_REGULATION_OF_TP53_ACTIVITY	26	-0.407713	-1.67444	0.0232388	0.0850139	0.0598349	626	tags=35%, list=13%, signal=30%	RMI2/CDKN2A/CCNA2/POU4F1/AURKA/CDK1/AURKB/EXO1/TPX2
KEGG_PROGESTERONE_MEDIATED_OOCYTE_MATURATION	KEGG_PROGESTERONE_MEDIATED_OOCYTE_MATURATION	23	-0.431097	-1.7137	0.0236036	0.086039	0.0605564	992	tags=48%, list=20%, signal=38%	MAD2L1/CDC25A/CCNB1/CCNA2/CCNB2/CDK1/BUB1/CDC25C/PLK1/PKMYT1/SPDYC
REACTOME_G_ALPHA_S_SIGNALLING_EVENTS	REACTOME_G_ALPHA_S_SIGNALLING_EVENTS	61	0.251034	1.53312	0.0239549	0.0870075	0.061238	874	tags=38%, list=18%, signal=31%	LHCGR/PDE3B/GLP2R/PDE2A/SCTR/GPBAR1/ADRB3/ADRB2/AVPR2/ADCYAP1R1/PRKAR2B/GNAI1/PDE11A/GNG11/PTH1R/GNG2/VIP/HTR4/AVP/TSHB/PDE1B/ADCY4/GRK3
WP_OVERVIEW_OF_INTERFERONSMEDIATED_SIGNALING_PATHWAY	WP_OVERVIEW_OF_INTERFERONSMEDIATED_SIGNALING_PATHWAY	10	-0.563627	-1.69548	0.024264	0.0878167	0.0618076	394	tags=40%, list=8%, signal=37%	IFNL1/IFNB1/IFNL3/IFNL2
WP_EGFR_TYROSINE_KINASE_INHIBITOR_RESISTANCE	WP_EGFR_TYROSINE_KINASE_INHIBITOR_RESISTANCE	26	0.350605	1.65366	0.0246538	0.0889109	0.0625777	1888	tags=69%, list=38%, signal=43%	IL6/FGF2/IGF1/NRG2/MRAS/NRG1/EGFR/PDGFD/MET/PIK3R1/EGF/PDGFRA/SHC3/PDGFA/KDR/PRKCA/RRAS2/HGF
REACTOME_PEPTIDE_HORMONE_METABOLISM	REACTOME_PEPTIDE_HORMONE_METABOLISM	30	-0.375861	-1.62975	0.0253571	0.0911241	0.0641354	279	tags=23%, list=6%, signal=22%	INHBA/PCSK1/CPB1/GATA4/SLC30A8/GNG13/CGA
WP_FERROPTOSIS	WP_FERROPTOSIS	17	0.418361	1.69568	0.0255013	0.0913199	0.0642732	811	tags=41%, list=16%, signal=35%	MAP1LC3C/AKR1C1/AKR1C2/ACSL1/AKR1C3/TF/AIFM2
REACTOME_INWARDLY_RECTIFYING_K_CHANNELS	REACTOME_INWARDLY_RECTIFYING_K_CHANNELS	18	-0.469161	-1.71817	0.0256574	0.0914155	0.0643405	804	tags=44%, list=16%, signal=37%	KCNJ10/KCNJ4/GNG4/KCNJ6/GABBR2/GNGT1/KCNJ3/GNG13
SIG_PIP3_SIGNALING_IN_CARDIAC_MYOCTES	SIG_PIP3_SIGNALING_IN_CARDIAC_MYOCTES	15	0.43145	1.64899	0.0257078	0.0914155	0.0643405	633	tags=40%, list=13%, signal=35%	SLC2A4/PAK5/IGFBP1/PAK3/IGF1/CREB5
SIG_INSULIN_RECEPTOR_PATHWAY_IN_CARDIAC_MYOCYTES	SIG_INSULIN_RECEPTOR_PATHWAY_IN_CARDIAC_MYOCYTES	10	0.504725	1.65586	0.0259148	0.0918307	0.0646327	1267	tags=70%, list=25%, signal=52%	SLC2A4/SORBS1/IGFBP1/FOXO1/NPY4R/IRS2/PIK3R1
REACTOME_RESOLUTION_OF_D_LOOP_STRUCTURES	REACTOME_RESOLUTION_OF_D_LOOP_STRUCTURES	15	-0.469458	-1.62855	0.0266469	0.094097	0.0662277	1871	tags=73%, list=38%, signal=46%	EME2/BRCA2/DNA2/XRCC2/BLM/BRIP1/RAD51AP1/RAD51/EME1/RMI2/EXO1
WP_GPCRS_CLASS_A_RHODOPSINLIKE	WP_GPCRS_CLASS_A_RHODOPSINLIKE	98	0.210226	1.47052	0.0269205	0.0947342	0.0666763	1219	tags=40%, list=24%, signal=31%	LHCGR/ADRA1A/OXTR/NPY2R/NMUR1/ADRB3/ADRB2/GALR1/AVPR2/HTR2A/P2RY12/GPR50/SSTR1/GPR17/MAS1L/FFAR3/HCAR3/EDNRB/PTGFR/HTR4/CXCR2/MAS1/P2RY14/ACKR3/OR1E1/GPR34/GPR42/NPY4R/AVPR1A/ACKR4/PTGDR2/HCRTR1/GPR15/OPN4/OR7C1/DRD2/PTGER4/ADRA2A/PTGER3
REACTOME_NR1H2_AND_NR1H3_MEDIATED_SIGNALING	REACTOME_NR1H2_AND_NR1H3_MEDIATED_SIGNALING	13	0.439976	1.58804	0.0274904	0.096406	0.0678529	1435	tags=69%, list=29%, signal=49%	PLIN1/PCK1/CETP/EEPD1/ABCG8/SCD/APOD/ABCA1/PLTP
WP_DNA_REPAIR_PATHWAYS_FULL_NETWORK	WP_DNA_REPAIR_PATHWAYS_FULL_NETWORK	27	-0.385717	-1.61612	0.0284748	0.099515	0.0700411	3073	tags=100%, list=62%, signal=39%	POLD1/POLD4/RFC2/LIG1/CENPS/BRCA1/FAAP24/FANCB/PARP1/RFC4/NTHL1/PCNA/CENPX/FANCD2/RAD54B/BRCA2/POLE2/CHEK1/FEN1/H2AX/FANCA/FANCI/BRIP1/RAD51/NEIL3/EXO1
WP_NONALCOHOLIC_FATTY_LIVER_DISEASE	WP_NONALCOHOLIC_FATTY_LIVER_DISEASE	22	0.384602	1.73178	0.0294015	0.102369	0.0720499	525	tags=32%, list=11%, signal=29%	LEP/ADIPOQ/MLXIPL/LEPR/IL6/COX7A1/CEBPA
REACTOME_ORGANELLE_BIOGENESIS_AND_MAINTENANCE	REACTOME_ORGANELLE_BIOGENESIS_AND_MAINTENANCE	32	-0.372429	-1.64682	0.0294928	0.102369	0.0720499	381	tags=28%, list=8%, signal=26%	TUBA4B/TUBA3E/TUBA3D/CDK1/TUBA3C/PLK1/TUBB3/NEK2/CNGA2
REACTOME_NEURONAL_SYSTEM	REACTOME_NEURONAL_SYSTEM	170	-0.22751	-1.46174	0.0297048	0.102754	0.0723209	997	tags=28%, list=20%, signal=23%	KPNA2/KCNG1/GRIN2D/SYN1/SLC1A1/KCNK16/PPM1E/CHRNA4/KCNH2/CACNA1B/CACNG4/GNAT3/KCNJ10/HTR3A/KCNK9/SLITRK6/ACTN2/KCNJ4/GNG4/TUBA4B/LRFN2/KCNG3/KCNJ6/GAD1/SYT1/KCNH6/SLC1A6/KCNH1/TUBA3E/TUBA3D/GABRA1/GRIA2/GABBR2/TUBA3C/GABRG2/KCNF1/TUBB3/HCN2/SLC6A4/CHRNA6/GABRQ/GABRA3/GABRA5/GNGT1/CHRNA9/KCNJ3/GNG13
KEGG_CALCIUM_SIGNALING_PATHWAY	KEGG_CALCIUM_SIGNALING_PATHWAY	64	0.245853	1.51596	0.0303039	0.104471	0.0735296	853	tags=31%, list=17%, signal=26%	LHCGR/ADRA1A/OXTR/PLCZ1/ADRB3/ADRB2/PDE1C/TACR1/HTR2A/P2RX6/RYR3/MYLK/EDNRB/PTGFR/GNAL/HTR4/NOS1/EGFR/PDE1B/ADCY4
REACTOME_ASPIRIN_ADME	REACTOME_ASPIRIN_ADME	16	0.409363	1.61491	0.0309339	0.106283	0.0748045	740	tags=44%, list=15%, signal=37%	GLYAT/CES1/ACSM5/ACSM2B/ACSM2A/UGT2B28/CYP3A4
REACTOME_REGULATION_OF_PLK1_ACTIVITY_AT_G2_M_TRANSITION	REACTOME_REGULATION_OF_PLK1_ACTIVITY_AT_G2_M_TRANSITION	11	-0.534849	-1.67038	0.0314564	0.107714	0.075812	695	tags=73%, list=14%, signal=63%	PLK4/TUBB4A/CCNB1/CCNB2/AURKA/CDK1/PLK1/NEK2
WP_CORTICOTROPINRELEASING_HORMONE_SIGNALING_PATHWAY	WP_CORTICOTROPINRELEASING_HORMONE_SIGNALING_PATHWAY	19	0.403167	1.7025	0.0316792	0.107752	0.0758382	1123	tags=58%, list=23%, signal=45%	CRHBP/FOSB/FOS/GNAI1/NR4A1/KRT14/GRK3/RAPGEF3/CRHR2/CYP11A1/TLR4
WP_MATRIX_METALLOPROTEINASES	WP_MATRIX_METALLOPROTEINASES	16	-0.462876	-1.62827	0.0316651	0.107752	0.0758382	891	tags=44%, list=18%, signal=36%	MMP3/MMP9/MMP12/MMP10/MMP13/MMP11/MMP1
WP_ERBB_SIGNALING_PATHWAY	WP_ERBB_SIGNALING_PATHWAY	23	0.354018	1.60135	0.0321759	0.109076	0.0767705	1338	tags=52%, list=27%, signal=38%	PAK5/PAK3/NRG2/NRG1/MAPK10/EGFR/FOXO1/STAT5A/JUN/PIK3R1/EGF/SHC3
WP_METAPATHWAY_BIOTRANSFORMATION_PHASE_I_AND_II	WP_METAPATHWAY_BIOTRANSFORMATION_PHASE_I_AND_II	64	0.244022	1.50467	0.0324879	0.109768	0.0772575	453	tags=22%, list=9%, signal=20%	GLYAT/CYP1A1/GSTM5/GPX3/AKR1C1/SULT1C3/FMO2/NAT8L/AKR1C2/HS3ST4/INMT/AKR1C3/CYP1A2/CHST9
REACTOME_TERMINATION_OF_O_GLYCAN_BIOSYNTHESIS	REACTOME_TERMINATION_OF_O_GLYCAN_BIOSYNTHESIS	10	-0.546322	-1.64343	0.0336069	0.113173	0.0796539	725	tags=50%, list=15%, signal=43%	MUC1/MUC5B/MUC13/MUC21/MUC5AC
REACTOME_CELLULAR_RESPONSE_TO_CHEMICAL_STRESS	REACTOME_CELLULAR_RESPONSE_TO_CHEMICAL_STRESS	19	0.400586	1.69161	0.0341317	0.113719	0.080038	655	tags=37%, list=13%, signal=32%	HBB/HBA2/HBA1/GPX3/SOD3/TXNIP/CAT
WP_ATM_SIGNALING_PATHWAY	WP_ATM_SIGNALING_PATHWAY	11	-0.528075	-1.64922	0.0339332	0.113719	0.080038	1841	tags=82%, list=37%, signal=52%	FANCD2/CHEK1/H2AX/CDC25A/CCNB1/RAD51/CCNE1/CDK1/CDC25C
WP_15Q133_COPY_NUMBER_VARIATION_SYNDROME	WP_15Q133_COPY_NUMBER_VARIATION_SYNDROME	10	0.487572	1.59959	0.0340016	0.113719	0.080038	2030	tags=90%, list=41%, signal=53%	TRPM1/GOLGA8Q/KAT2B/GOLGA8H/GOLGA8R/GOLGA8O/GPR75/MTMR10/CCL5
KEGG_PURINE_METABOLISM	KEGG_PURINE_METABOLISM	33	0.302747	1.52802	0.0342163	0.113719	0.080038	1137	tags=39%, list=23%, signal=31%	URAD/PDE3B/NPR1/PDE2A/PDE1C/PDE11A/AK5/AMPD1/PDE1B/ADCY4/NPR2/PDE7B/GDA
REACTOME_RECYCLING_PATHWAY_OF_L1	REACTOME_RECYCLING_PATHWAY_OF_L1	17	-0.463066	-1.6522	0.0344854	0.11424	0.0804049	1255	tags=59%, list=25%, signal=44%	SH3GL2/TUBB8/KIF4B/TUBB4A/TUBA4B/TUBA3E/TUBA3D/TUBA3C/TUBB3/KIF4A
KEGG_EPITHELIAL_CELL_SIGNALING_IN_HELICOBACTER_PYLORI_INFECTION	KEGG_EPITHELIAL_CELL_SIGNALING_IN_HELICOBACTER_PYLORI_INFECTION	13	0.428284	1.54584	0.0349707	0.115471	0.0812716	2184	tags=85%, list=44%, signal=48%	JAM2/MAPK10/CXCR2/EGFR/MET/JUN/PTPRZ1/JAM3/HBEGF/CCL5/TCIRG1
WP_IL2_SIGNALING_PATHWAY	WP_IL2_SIGNALING_PATHWAY	10	0.481504	1.57968	0.0358395	0.117957	0.0830212	2589	tags=100%, list=52%, signal=48%	FOS/SOCS3/STAT5A/JUN/PIK3R1/STAT5B/IL2RB/IL2RG/CISH/STAT1
KEGG_P53_SIGNALING_PATHWAY	KEGG_P53_SIGNALING_PATHWAY	17	-0.459967	-1.64114	0.0364702	0.119646	0.0842095	799	tags=47%, list=16%, signal=40%	CCNE2/CCNB1/CDKN2A/CCNE1/GTSE1/CCNB2/CDK1/RRM2
REACTOME_ECM_PROTEOGLYCANS	REACTOME_ECM_PROTEOGLYCANS	38	-0.350142	-1.62471	0.036675	0.119931	0.0844102	1433	tags=50%, list=29%, signal=36%	COL5A2/ASPN/COL9A3/COL5A1/COL9A1/COL1A1/BGN/TNR/DSPP/MATN3/FN1/ACAN/DMP1/COL6A5/COL2A1/NCAN/COMP/HAPLN1/IBSP
REACTOME_RESOLUTION_OF_D_LOOP_STRUCTURES_THROUGH_SYNTHESIS_DEPENDENT_STRAND_ANNEALING_SDSA	REACTOME_RESOLUTION_OF_D_LOOP_STRUCTURES_THROUGH_SYNTHESIS_DEPENDENT_STRAND_ANNEALING_SDSA	12	-0.509296	-1.61948	0.036887	0.120238	0.0846261	1727	tags=75%, list=35%, signal=49%	BRCA2/DNA2/XRCC2/BLM/BRIP1/RAD51AP1/RAD51/RMI2/EXO1
REACTOME_COOPERATION_OF_PREFOLDIN_AND_TRIC_CCT_IN_ACTIN_AND_TUBULIN_FOLDING	REACTOME_COOPERATION_OF_PREFOLDIN_AND_TRIC_CCT_IN_ACTIN_AND_TUBULIN_FOLDING	12	-0.507088	-1.61246	0.0373958	0.120735	0.0849763	600	tags=92%, list=12%, signal=81%	PFDN2/PFDN6/CCT3/TUBAL3/TUBA1C/TUBB4A/TUBA4B/TUBA3E/TUBA3D/TUBA3C/TUBB3
PID_GLYPICAN_1PATHWAY	PID_GLYPICAN_1PATHWAY	10	0.476049	1.56178	0.0373099	0.120735	0.0849763	1725	tags=80%, list=35%, signal=52%	FGF2/TGFBR2/NRG1/PLA2G2A/SLIT2/PRNP/TDGF1/LAMA1
REACTOME_GROWTH_HORMONE_RECEPTOR_SIGNALING	REACTOME_GROWTH_HORMONE_RECEPTOR_SIGNALING	10	0.475875	1.56121	0.0373099	0.120735	0.0849763	2617	tags=100%, list=53%, signal=48%	GHR/SOCS3/IRS2/STAT5A/SOCS2/STAT5B/GH1/CISH/STAT1/PRLR
WP_MECP2_AND_ASSOCIATED_RETT_SYNDROME	WP_MECP2_AND_ASSOCIATED_RETT_SYNDROME	28	-0.368712	-1.56078	0.0381679	0.122838	0.0864564	926	tags=39%, list=19%, signal=32%	DLX6/EZH2/DLX5/E2F1/FGF4/GAD1/GPRIN1/POU4F1/FGF5/FOXG1/MYT1
WP_GASTRIC_CANCER_NETWORK_2	WP_GASTRIC_CANCER_NETWORK_2	12	-0.505105	-1.60615	0.0384134	0.123238	0.0867378	1348	tags=67%, list=27%, signal=49%	CHTF18/COL9A3/ATAD2/FANCI/COL9A1/UBE2T/TOP2A/UBE2C
REACTOME_MAPK_FAMILY_SIGNALING_CASCADES	REACTOME_MAPK_FAMILY_SIGNALING_CASCADES	86	0.213359	1.44621	0.0389663	0.124619	0.0877096	1421	tags=47%, list=29%, signal=34%	KLB/KIT/GRIN2B/IL6/ANGPT1/FGF2/PAK3/KL/NRG2/MRAS/NRG1/CNKSR2/GFRA2/VWF/FGF1/SPTBN1/DUSP1/TEK/EGFR/FOXO1/CDC14B/FGF7/SPTB/MET/RGL1/FGF16/PPP2R1B/NCAM1/IRS2/IL17RD/DUSP6/RASGRF2/JUN/PIK3R1/EGF/PDGFRA/SHC3/SPTA1/FGF17/APBB1IP
REACTOME_CIRCADIAN_CLOCK	REACTOME_CIRCADIAN_CLOCK	15	0.412615	1.577	0.039238	0.125094	0.0880444	1671	tags=73%, list=34%, signal=49%	KLF15/PER1/AVP/ELOVL3/NR3C1/PPARA/MEF2C/PER2/PPARGC1A/CRY2/BHLHE41
BIOCARTA_KERATINOCYTE_PATHWAY	BIOCARTA_KERATINOCYTE_PATHWAY	11	0.486628	1.65418	0.0399658	0.127016	0.0893972	2564	tags=100%, list=51%, signal=49%	FOS/CEBPA/HOXA7/EGFR/JUN/EGF/ETS2/PRKCA/MAP2K6/PRKCG/TRAF2
REACTOME_TOLL_LIKE_RECEPTOR_9_TLR9_CASCADE	REACTOME_TOLL_LIKE_RECEPTOR_9_TLR9_CASCADE	19	0.389687	1.64558	0.0406719	0.128858	0.0906931	1934	tags=74%, list=39%, signal=45%	SAA1/S100B/FOS/MAPK10/PELI2/TLR4/PPP2R1B/DUSP6/JUN/MEF2C/RPS6KA3/MAP2K6/MAP3K8/PELI1
PID_SYNDECAN_1_PATHWAY	PID_SYNDECAN_1_PATHWAY	23	-0.40614	-1.61449	0.0408318	0.128963	0.090767	1246	tags=43%, list=25%, signal=33%	COL9A3/COL5A1/SDC1/COL9A1/COL1A1/MMP9/COL2A1/COL11A1/MMP1/COL10A1
REACTOME_METABOLISM_OF_CARBOHYDRATES	REACTOME_METABOLISM_OF_CARBOHYDRATES	84	0.217343	1.44658	0.0410304	0.129189	0.0909262	495	tags=19%, list=10%, signal=17%	LYVE1/PCK1/GYS2/GYG2/PFKFB1/PYGM/HPSE2/B3GALT1/HAS3/STAB2/HS3ST4/ALDH1A1/GPC3/OGN/CHST9/HAS1
REACTOME_SIGNALING_BY_RECEPTOR_TYROSINE_KINASES	REACTOME_SIGNALING_BY_RECEPTOR_TYROSINE_KINASES	151	0.175207	1.33257	0.0413892	0.129916	0.0914381	1290	tags=37%, list=26%, signal=28%	VEGFD/KLB/PDE3B/FOSB/CAV1/COL6A6/KIT/CMA1/GRIN2B/S100B/FGF2/FGFBP2/EGR1/ADCYAP1R1/NTRK2/FOS/PAK3/IGF1/KL/NTF4/SPRY2/GFAP/PTN/NRG2/EGR2/WASF3/NRG1/EGR3/FGF1/CXCL12/EGFR/PDGFD/ID4/SPRY1/LAMA3/LAMA2/FGF7/FLRT2/F3/PCSK5/CDH5/MET/LAMB3/TNS4/LAMA4/FGF16/PPP2R1B/IRS2/STAT5A/DUSP6/SGK1/PTPRZ1/PIK3R1/EGF/PDGFRA/MEF2C
KEGG_GLYCINE_SERINE_AND_THREONINE_METABOLISM	KEGG_GLYCINE_SERINE_AND_THREONINE_METABOLISM	15	0.407662	1.55807	0.0415689	0.130079	0.0915526	491	tags=33%, list=10%, signal=30%	AOC3/MAOA/ALAS2/DMGDH/AOC2
BIOCARTA_MAPK_PATHWAY	BIOCARTA_MAPK_PATHWAY	11	0.481601	1.6371	0.0422495	0.131545	0.0925844	2589	tags=100%, list=52%, signal=48%	FOS/CEBPA/MAPK10/JUN/RPS6KA3/MAP2K6/MAP3K8/MAP4K1/MAPKAPK2/TRAF2/STAT1
WP_CARDIAC_PROGENITOR_DIFFERENTIATION	WP_CARDIAC_PROGENITOR_DIFFERENTIATION	29	-0.361725	-1.55096	0.0422961	0.131545	0.0925844	521	tags=28%, list=10%, signal=25%	NKX2-5/SOX2/INHBA/ZFP42/TNNI3/GATA4/LIN28A/LIN28B
KEGG_FOCAL_ADHESION	KEGG_FOCAL_ADHESION	70	0.220267	1.3868	0.0430934	0.133616	0.0940422	1725	tags=59%, list=35%, signal=39%	VEGFD/TNXB/ITGA7/CAV1/COL6A6/PAK5/CAV2/RELN/PAK3/IGF1/MYLK/VWF/CAV3/MAPK10/TLN2/EGFR/PDGFD/LAMA3/LAMA2/MET/FLNC/LAMB3/LAMA4/JUN/PIK3R1/EGF/MYL9/PDGFRA/SHC3/COL4A6/MYL2/LAMC2/ITGA1/MYL7/ITGA9/PDGFA/LAMC3/FLT4/LAMC1/KDR/LAMA1
PID_P73PATHWAY	PID_P73PATHWAY	22	-0.411018	-1.60201	0.0433322	0.133948	0.0942758	813	tags=41%, list=16%, signal=34%	GDF15/CCNE2/CCNB1/RAD51/CCNA2/CDK1/BUB1/PLK1/WT1
REACTOME_VISUAL_PHOTOTRANSDUCTION	REACTOME_VISUAL_PHOTOTRANSDUCTION	43	0.266399	1.47131	0.0436355	0.134477	0.0946479	445	tags=21%, list=9%, signal=19%	APOB/RBP4/LPL/RDH5/GPIHBP1/AKR1C1/RPE65/GPC3/AKR1C3
REACTOME_APOPTOTIC_EXECUTION_PHASE	REACTOME_APOPTOTIC_EXECUTION_PHASE	13	-0.468768	-1.53961	0.0448505	0.137803	0.0969895	915	tags=54%, list=18%, signal=44%	H1-2/LMNB1/H1-4/H1-1/CLSPN/H1-3/H1-5
REACTOME_INTERLEUKIN_7_SIGNALING	REACTOME_INTERLEUKIN_7_SIGNALING	20	-0.417284	-1.58118	0.0461783	0.141456	0.0995602	432	tags=40%, list=9%, signal=37%	H3C13/H3C14/H3C8/H3C7/H3C4/H3C11/H3C10/H3C12
REACTOME_COPI_INDEPENDENT_GOLGI_TO_ER_RETROGRADE_TRAFFIC	REACTOME_COPI_INDEPENDENT_GOLGI_TO_ER_RETROGRADE_TRAFFIC	14	-0.459626	-1.5493	0.0466667	0.142523	0.100311	1255	tags=57%, list=25%, signal=43%	TUBB8/TUBB4A/PAFAH1B3/TUBA4B/TUBA3E/TUBA3D/TUBA3C/TUBB3
WP_MET_IN_TYPE_1_PAPILLARY_RENAL_CELL_CARCINOMA	WP_MET_IN_TYPE_1_PAPILLARY_RENAL_CELL_CARCINOMA	10	0.4626	1.51766	0.0476529	0.145099	0.102124	1888	tags=80%, list=38%, signal=50%	PAK5/PAK3/MET/JUN/PIK3R1/C8orf34/ALK/HGF
REACTOME_INTRACELLULAR_SIGNALING_BY_SECOND_MESSENGERS	REACTOME_INTRACELLULAR_SIGNALING_BY_SECOND_MESSENGERS	70	0.217184	1.36739	0.0479719	0.145634	0.102501	1287	tags=40%, list=26%, signal=30%	KLB/PPARG/KIT/PDE1C/FGF2/IL33/EGR1/PRKAR2B/KL/NRG2/PREX2/NRG1/FGF1/ESR2/NR4A1/EGFR/FOXO1/PDE1B/ADCY4/FGF7/MET/FGF16/PPP2R1B/IRS2/JUN/PIK3R1/EGF/PDGFRA
WP_DNA_IRDOUBLE_STRAND_BREAKS_AND_CELLULAR_RESPONSE_VIA_ATM	WP_DNA_IRDOUBLE_STRAND_BREAKS_AND_CELLULAR_RESPONSE_VIA_ATM	17	-0.431021	-1.53786	0.049505	0.149396	0.105149	1963	tags=71%, list=39%, signal=43%	PCNA/CDK5/FANCD2/BRCA2/CHEK1/H2AX/BLM/RAD51/E2F1/CDKN2A/CDC25C/EXO1
REACTOME_METABOLISM_OF_WATER_SOLUBLE_VITAMINS_AND_COFACTORS	REACTOME_METABOLISM_OF_WATER_SOLUBLE_VITAMINS_AND_COFACTORS	35	0.283868	1.44761	0.0494754	0.149396	0.105149	1081	tags=37%, list=22%, signal=29%	SLC19A3/ALDH1L1/ACACB/ENPP2/AOX1/MOCS1/NMRK2/PTGIS/FOLR2/NMNAT2/CUBN/PC/PTGS2
WP_INFLUENCE_OF_LAMINOPATHIES_ON_WNT_SIGNALING	WP_INFLUENCE_OF_LAMINOPATHIES_ON_WNT_SIGNALING	12	0.448522	1.5676	0.0501155	0.150791	0.106131	525	tags=33%, list=11%, signal=30%	ADIPOQ/SLC2A4/PPARG/CEBPA
REACTOME_ANTIVIRAL_MECHANISM_BY_IFN_STIMULATED_GENES	REACTOME_ANTIVIRAL_MECHANISM_BY_IFN_STIMULATED_GENES	15	-0.448159	-1.55466	0.0504065	0.15122	0.106432	1933	tags=73%, list=39%, signal=45%	IFIT1/OAS1/OAS3/OAS2/MX1/NUP210/KPNA7/KPNA2/OASL/USP41/ISG15
REACTOME_HDR_THROUGH_HOMOLOGOUS_RECOMBINATION_HRR	REACTOME_HDR_THROUGH_HOMOLOGOUS_RECOMBINATION_HRR	22	-0.394599	-1.53802	0.0509554	0.152417	0.107275	3027	tags=100%, list=61%, signal=39%	POLD4/RFC2/GEN1/BRCA1/BARD1/RMI1/RFC4/PCNA/EME2/BRCA2/POLE2/CHEK1/DNA2/XRCC2/BLM/BRIP1/RAD51AP1/RAD51/EME1/RMI2/EXO1
REACTOME_CLATHRIN_MEDIATED_ENDOCYTOSIS	REACTOME_CLATHRIN_MEDIATED_ENDOCYTOSIS	26	0.328348	1.54869	0.051245	0.152833	0.107568	989	tags=42%, list=20%, signal=34%	APOB/ADRB2/AVPR2/FZD4/TACR1/TF/AVP/EGFR/ITSN1/GRK3/BIN1
REACTOME_SIGNALING_BY_NTRKS	REACTOME_SIGNALING_BY_NTRKS	35	0.280755	1.43173	0.053318	0.158551	0.111592	1338	tags=54%, list=27%, signal=40%	FOSB/GRIN2B/EGR1/ADCYAP1R1/NTRK2/FOS/NTF4/EGR2/EGR3/ID4/F3/PCSK5/PPP2R1B/IRS2/DUSP6/SGK1/PIK3R1/MEF2C/SHC3
REACTOME_REGULATION_OF_TP53_ACTIVITY_THROUGH_PHOSPHORYLATION	REACTOME_REGULATION_OF_TP53_ACTIVITY_THROUGH_PHOSPHORYLATION	19	-0.430412	-1.60754	0.0536891	0.158726	0.111715	2708	tags=95%, list=54%, signal=43%	TP53INP1/BRCA1/TAF7L/BARD1/RMI1/RFC4/CDK5R1/CDK5/CHEK1/DNA2/BLM/BRIP1/RMI2/CCNA2/AURKA/AURKB/EXO1/TPX2
REACTOME_HOMOLOGOUS_DNA_PAIRING_AND_STRAND_EXCHANGE	REACTOME_HOMOLOGOUS_DNA_PAIRING_AND_STRAND_EXCHANGE	15	-0.446618	-1.54932	0.0536585	0.158726	0.111715	1727	tags=67%, list=35%, signal=44%	BRCA2/CHEK1/DNA2/XRCC2/BLM/BRIP1/RAD51AP1/RAD51/RMI2/EXO1
WP_MYOMETRIAL_RELAXATION_AND_CONTRACTION_PATHWAYS	WP_MYOMETRIAL_RELAXATION_AND_CONTRACTION_PATHWAYS	47	0.259246	1.47299	0.0539074	0.15891	0.111845	853	tags=36%, list=17%, signal=30%	OXTR/IGFBP6/CNN1/IL6/IGFBP1/FOS/PRKAR2B/RGS6/GPR182/RYR3/GNG11/GNG2/ATF3/RGS2/NOS1/ACKR3/ADCY4
PID_PDGFRB_PATHWAY	PID_PDGFRB_PATHWAY	24	0.339216	1.55145	0.0546342	0.160587	0.113025	1977	tags=71%, list=40%, signal=43%	FOS/MYOCD/S1PR1/MAPK10/LRP1/PPP2R2B/ACTA2/STAT5A/PLA2G4A/JUN/PIK3R1/TAGLN/STAT5B/RPS6KA3/EPS8/PRKCA/BAIAP2
KEGG_TYPE_I_DIABETES_MELLITUS	KEGG_TYPE_I_DIABETES_MELLITUS	10	-0.518524	-1.55981	0.0554622	0.162087	0.114081	1832	tags=80%, list=37%, signal=51%	GZMB/PTPRN2/LTA/IFNG/IL12B/CD80/PTPRN/GAD1
KEGG_VASCULAR_SMOOTH_MUSCLE_CONTRACTION	KEGG_VASCULAR_SMOOTH_MUSCLE_CONTRACTION	34	0.289262	1.47777	0.0554634	0.162087	0.114081	1332	tags=50%, list=27%, signal=37%	ADRA1A/NPR1/MYH11/KCNMB1/PPP1R14A/MYLK/PPP1R12B/ACTG2/ADCY4/AVPR1A/KCNMB2/NPR2/ACTA2/PLA2G4A/PLA2G2A/MYL9/PLA2G5
WP_INTEGRATED_CANCER_PATHWAY	WP_INTEGRATED_CANCER_PATHWAY	13	-0.46316	-1.52119	0.0564784	0.16458	0.115836	1161	tags=100%, list=23%, signal=77%	BAX/CDC25B/BARD1/STAT1/BBC3/CHEK1/BLM/CDC25A/E2F1/CDK1/PLK1/MMP1
KEGG_VIRAL_MYOCARDITIS	KEGG_VIRAL_MYOCARDITIS	19	0.373122	1.57563	0.0587419	0.170687	0.120134	328	tags=26%, list=7%, signal=25%	CAV1/MYH11/DMD/SGCG/MYH1
REACTOME_ORC1_REMOVAL_FROM_CHROMATIN	REACTOME_ORC1_REMOVAL_FROM_CHROMATIN	11	-0.499815	-1.56097	0.059241	0.171647	0.120809	1383	tags=64%, list=28%, signal=46%	MCM2/MCM4/ORC1/CDT1/ORC6/CCNA2/CDC6
KEGG_NEUROACTIVE_LIGAND_RECEPTOR_INTERACTION	KEGG_NEUROACTIVE_LIGAND_RECEPTOR_INTERACTION	127	0.184855	1.35697	0.0594781	0.171844	0.120948	466	tags=20%, list=9%, signal=18%	LEP/LHCGR/ADRA1A/OXTR/NPY2R/NMUR1/GLP2R/GRIA4/GABRA4/GHR/SCTR/LEPR/ADRB3/ADRB2/GALR1/GRIN2B/AVPR2/ADCYAP1R1/TACR1/HTR2A/GABRG1/GPR50/P2RX6/SSTR1/GABRE
REACTOME_INTEGRIN_CELL_SURFACE_INTERACTIONS	REACTOME_INTEGRIN_CELL_SURFACE_INTERACTIONS	32	-0.336708	-1.48886	0.060472	0.173729	0.122275	1246	tags=41%, list=25%, signal=31%	COL9A3/COL5A1/FGB/COL9A1/FGG/COL1A1/SPP1/FN1/COL6A5/COL2A1/COMP/IBSP/COL10A1
WP_BURN_WOUND_HEALING	WP_BURN_WOUND_HEALING	39	-0.314546	-1.47202	0.0603448	0.173729	0.122275	931	tags=31%, list=19%, signal=25%	COL1A1/MMP3/FGFR3/S100A9/MMP9/FN1/SLURP1/INHBA/IFNB1/LIN28A/MMP13/MMP1
WP_DEVELOPMENT_AND_HETEROGENEITY_OF_THE_ILC_FAMILY	WP_DEVELOPMENT_AND_HETEROGENEITY_OF_THE_ILC_FAMILY	11	0.461726	1.56954	0.0612803	0.175062	0.123213	312	tags=36%, list=6%, signal=34%	TSLP/ZBTB16/IL6/IL33
WP_FAMILIAL_HYPERLIPIDEMIA_TYPE_1	WP_FAMILIAL_HYPERLIPIDEMIA_TYPE_1	11	0.461458	1.56862	0.0612803	0.175062	0.123213	936	tags=55%, list=19%, signal=44%	LPL/ANGPTL8/GPIHBP1/CETP/ANGPTL4/LRP1
REACTOME_SIGNALING_BY_FGFR4	REACTOME_SIGNALING_BY_FGFR4	10	0.459182	1.50645	0.0638821	0.181475	0.127727	1658	tags=80%, list=33%, signal=53%	KLB/FGF2/SPRY2/FGF1/FGF16/PIK3R1/FGF17/FGF8
WP_IL1_SIGNALING_PATHWAY	WP_IL1_SIGNALING_PATHWAY	10	0.458142	1.50304	0.0638821	0.181475	0.127727	2234	tags=90%, list=45%, signal=50%	HSPB2/PELI2/JUN/PIK3R1/IRAK3/CCL2/MAP2K6/PELI1/MAPKAPK2
WP_NEURAL_CREST_CELL_MIGRATION_IN_CANCER	WP_NEURAL_CREST_CELL_MIGRATION_IN_CANCER	15	0.397475	1.51914	0.0645995	0.181502	0.127746	704	tags=40%, list=14%, signal=34%	PAK5/NTRK2/FOS/PAK3/EPHB1/NGFR
REACTOME_DISEASES_OF_DNA_REPAIR	REACTOME_DISEASES_OF_DNA_REPAIR	16	-0.431118	-1.51655	0.0646766	0.181502	0.127746	2495	tags=88%, list=50%, signal=44%	BARD1/RMI1/RFC4/NTHL1/BRCA2/DNA2/XRCC2/BLM/BRIP1/RAD51AP1/RAD51/RMI2/NEIL3/EXO1
PID_IL2_1PATHWAY	PID_IL2_1PATHWAY	15	0.394615	1.50821	0.0645995	0.181502	0.127746	2589	tags=93%, list=52%, signal=45%	FOS/SOCS3/IRS2/STAT5A/JUN/PIK3R1/SOCS2/STAT5B/IL2RB/IL2RG/MAPKAPK2/CISH/IKZF3/STAT1
REACTOME_AGGREPHAGY	REACTOME_AGGREPHAGY	13	-0.457437	-1.50239	0.0647841	0.181502	0.127746	1255	tags=54%, list=25%, signal=40%	TUBB8/TUBB4A/TUBA4B/TUBA3E/TUBA3D/TUBA3C/TUBB3
REACTOME_CYCLIN_A_CDK2_ASSOCIATED_EVENTS_AT_S_PHASE_ENTRY	REACTOME_CYCLIN_A_CDK2_ASSOCIATED_EVENTS_AT_S_PHASE_ENTRY	13	-0.456494	-1.4993	0.0647841	0.181502	0.127746	2502	tags=92%, list=50%, signal=46%	PSMB3/CDC25B/E2F5/PSME2/CCND1/PSMD3/PTK6/CDC25A/CCNE2/E2F1/CCNE1/CCNA2
WP_GENES_CONTROLLING_NEPHROGENESIS	WP_GENES_CONTROLLING_NEPHROGENESIS	18	-0.407197	-1.49124	0.0653907	0.182699	0.128588	734	tags=39%, list=15%, signal=33%	PAX2/NPHS1/ROBO2/RET/FOXD1/WT1/LHX1
REACTOME_POTASSIUM_CHANNELS	REACTOME_POTASSIUM_CHANNELS	52	-0.290282	-1.45573	0.0656205	0.182839	0.128686	973	tags=33%, list=20%, signal=27%	KCNG1/KCNK16/KCNH2/KCNJ10/KCNK9/KCNJ4/GNG4/KCNG3/KCNJ6/KCNH6/KCNH1/GABBR2/KCNF1/HCN2/GNGT1/KCNJ3/GNG13
REACTOME_KERATINIZATION	REACTOME_KERATINIZATION	63	-0.275651	-1.4683	0.0674931	0.187542	0.131997	1761	tags=52%, list=35%, signal=34%	PRSS8/KRT86/KRT1/KRTAP5-10/KRTAP21-2/LCE1B/KRT24/KRT18/EVPL/KRT6A/KRT73/KRTAP17-1/KRT8/KRT19/LIPM/KLK12/KRTAP5-2/KRTAP5-6/KRT35/KRT81/KRT38/KRT2/CDSN/KRTAP3-1/KRT31/KRT3/KRTAP4-1/KRT34/IVL/KRT37/KRT75/KRT20/CASP14
WP_ALPHA_6_BETA_4_SIGNALING_PATHWAY	WP_ALPHA_6_BETA_4_SIGNALING_PATHWAY	11	0.457061	1.55368	0.0681315	0.1886	0.132741	1836	tags=82%, list=37%, signal=52%	LAMA3/LAMA2/LAMB3/IRS2/PIK3R1/LAMC2/LAMC1/LAMA1/PRKCA
KEGG_TASTE_TRANSDUCTION	KEGG_TASTE_TRANSDUCTION	15	-0.434249	-1.50641	0.0682927	0.1886	0.132741	1670	tags=67%, list=34%, signal=44%	TAS2R40/ASIC2/TAS2R38/GNG3/TAS1R3/CACNA1B/GNAT3/TRPM5/GRM4/GNG13
REACTOME_ADORA2B_MEDIATED_ANTI_INFLAMMATORY_CYTOKINES_PRODUCTION	REACTOME_ADORA2B_MEDIATED_ANTI_INFLAMMATORY_CYTOKINES_PRODUCTION	52	0.238791	1.39063	0.0684302	0.1886	0.132741	761	tags=35%, list=15%, signal=30%	LHCGR/GLP2R/SCTR/GPBAR1/ADRB3/ADRB2/IL6/AVPR2/ADCYAP1R1/PRKAR2B/GNAI1/GNG11/PTH1R/GNG2/VIP/HTR4/AVP/TSHB
WP_FOCAL_ADHESION	WP_FOCAL_ADHESION	67	0.228121	1.43004	0.0690204	0.189713	0.133525	1725	tags=58%, list=35%, signal=39%	VEGFD/TNXB/ITGA7/CAV1/CAV2/RELN/PAK3/IGF1/MYLK/VWF/PPP1R12B/CAV3/MAPK10/TLN2/EGFR/PDGFD/LAMA3/LAMA2/MET/FLNC/LAMB3/LAMA4/JUN/PIK3R1/EGF/MYL9/PDGFRA/SHC3/COL4A6/MYL2/LAMC2/ITGA1/MYL7/ITGA9/PDGFA/LAMC3/LAMC1/KDR/LAMA1
WP_RETT_SYNDROME_CAUSING_GENES	WP_RETT_SYNDROME_CAUSING_GENES	14	-0.443688	-1.49558	0.07	0.191887	0.135055	1026	tags=50%, list=21%, signal=40%	SCN1A/ACTL6B/KCNJ10/GABRD/GABBR2/FOXG1/GABRA3
PID_FANCONI_PATHWAY	PID_FANCONI_PATHWAY	16	-0.426329	-1.4997	0.0713101	0.194953	0.137212	2867	tags=100%, list=58%, signal=43%	CENPS/BRCA1/FAAP24/RMI1/FANCB/RFC4/FANCD2/BRCA2/CHEK1/H2AX/FANCA/FANCI/BLM/BRIP1/UBE2T

## Sheet: The details of 5073 DEGs
gene_name	gene_id	gene_biotype	baseMean	log2FoldChange	lfcSE	stat	pvalue	padj
TNMD	ENSG00000000005	protein_coding	136.739	3.916	0.23664	16.5483	1.64703e-61	5.03292e-60
C1orf112	ENSG00000000460	protein_coding	787.867	-1.33092	0.0723226	-18.4026	1.25268e-75	5.97512e-74
CFH	ENSG00000000971	protein_coding	3483.17	1.42063	0.10225	13.8936	6.92645e-44	1.21663e-42
SEMA3F	ENSG00000001617	protein_coding	6117.16	-1.13495	0.0818458	-13.8669	1.00465e-43	1.74745e-42
AOC1	ENSG00000002726	protein_coding	142.044	-2.82918	0.208754	-13.5527	7.63668e-42	1.23584e-40
KLHL13	ENSG00000003096	protein_coding	725.841	2.60893	0.153148	17.0353	4.49454e-65	1.53741e-63
CYP26B1	ENSG00000003137	protein_coding	460.648	2.1214	0.138426	15.3252	5.19046e-53	1.24716e-51
DBNDD1	ENSG00000003249	protein_coding	2555.57	-1.8933	0.103475	-18.2971	8.72493e-75	4.03763e-73
TFPI	ENSG00000003436	protein_coding	1618.68	1.73217	0.127098	13.6286	2.70643e-42	4.46079e-41
SLC7A2	ENSG00000003989	protein_coding	14295.8	-1.2294	0.199203	-6.17161	6.75976e-10	2.52314e-09
FKBP4	ENSG00000004478	protein_coding	23213.3	-1.4755	0.0790332	-18.6693	8.79657e-78	4.44241e-76
HSPB6	ENSG00000004776	protein_coding	1902.72	4.56283	0.165222	27.6164	7.07452e-168	2.83735e-165
PDK4	ENSG00000004799	protein_coding	5937.52	3.60025	0.154057	23.3696	8.70794e-121	1.32625e-118
ZMYND10	ENSG00000004838	protein_coding	833.638	-2.52277	0.15039	-16.7749	3.72586e-63	1.19386e-61
ABCB5	ENSG00000004846	protein_coding	57.3411	3.56662	0.199247	17.9005	1.16822e-71	4.86791e-70
ARX	ENSG00000004848	protein_coding	68.0443	-1.86589	0.268155	-6.95826	3.44505e-12	1.50361e-11
SLC4A1	ENSG00000004939	protein_coding	5.44252	2.0892	0.211037	9.89969	4.1755e-23	3.19489e-22
CALCR	ENSG00000004948	protein_coding	36.1559	1.42361	0.175028	8.13361	4.16701e-16	2.27381e-15
PRSS22	ENSG00000005001	protein_coding	813.848	-1.46685	0.109083	-13.4471	3.20062e-41	5.08885e-40
SKAP2	ENSG00000005020	protein_coding	2005.35	1.18017	0.0813702	14.5037	1.1485e-47	2.29642e-46
MEOX1	ENSG00000005102	protein_coding	468.297	2.68125	0.164966	16.2533	2.11552e-59	6.08945e-58
THSD7A	ENSG00000005108	protein_coding	389.332	1.25065	0.109204	11.4524	2.28839e-30	2.4105e-29
ACSM3	ENSG00000005187	protein_coding	307.213	1.67763	0.128156	13.0905	3.72987e-39	5.52512e-38
PRKAR2B	ENSG00000005249	protein_coding	4630.02	2.48816	0.116714	21.3185	7.64588e-101	7.21531e-99
MPO	ENSG00000005381	protein_coding	17.0636	1.04062	0.14678	7.08965	1.34456e-12	6.01683e-12
WDR54	ENSG00000005448	protein_coding	838.458	-1.02844	0.0813851	-12.6367	1.32537e-36	1.78526e-35
MYCBP2	ENSG00000005810	protein_coding	5436.8	1.18783	0.0786308	15.1065	1.46813e-51	3.37431e-50
ITGAL	ENSG00000005844	protein_coding	1750.03	-1.00531	0.110962	-9.05993	1.30537e-19	8.43397e-19
ASB4	ENSG00000005981	protein_coding	16.951	1.29288	0.198917	6.49959	8.05417e-11	3.20515e-10
TMEM132A	ENSG00000006118	protein_coding	6028.49	-2.19043	0.111879	-19.5785	2.35658e-85	1.46345e-83
TAC1	ENSG00000006128	protein_coding	42.3207	1.47713	0.244239	6.04787	1.46769e-09	5.35291e-09
CX3CL1	ENSG00000006210	protein_coding	5711.37	2.37182	0.141889	16.716	1.00285e-62	3.17953e-61
CACNA1G	ENSG00000006283	protein_coding	98.0425	1.13847	0.164713	6.91184	4.78412e-12	2.07022e-11
TNFRSF12A	ENSG00000006327	protein_coding	2879.39	-1.04717	0.110657	-9.46325	2.98511e-21	2.09032e-20
DLX6	ENSG00000006377	protein_coding	36.5648	-2.25844	0.282668	-7.98975	1.35213e-15	7.16925e-15
BAIAP2L1	ENSG00000006453	protein_coding	2480.41	-1.11939	0.0767407	-14.5867	3.41258e-48	6.97709e-47
ETV1	ENSG00000006468	protein_coding	894.955	1.04588	0.104448	10.0134	1.33123e-23	1.04246e-22
GGCT	ENSG00000006625	protein_coding	4757.56	-1.39559	0.0811361	-17.2006	2.6272e-66	9.31091e-65
DBF4	ENSG00000006634	protein_coding	902.777	-1.22272	0.0718674	-17.0135	6.51831e-65	2.20925e-63
GTF2IRD1	ENSG00000006704	protein_coding	2236.4	-1.09947	0.0517062	-21.2639	2.45395e-100	2.28883e-98
MYH13	ENSG00000006788	protein_coding	31.6766	-1.0674	0.148696	-7.17836	7.05511e-13	3.21603e-12
DNAH9	ENSG00000007174	protein_coding	63.2958	1.57589	0.183222	8.60099	7.90297e-18	4.68416e-17
SLC13A2	ENSG00000007216	protein_coding	412.465	1.78126	0.238695	7.46247	8.49178e-14	4.06053e-13
GAS7	ENSG00000007237	protein_coding	3008.14	1.08958	0.102024	10.6796	1.26842e-26	1.13112e-25
CEACAM7	ENSG00000007306	protein_coding	50.9097	-1.72472	0.222527	-7.75059	9.14662e-15	4.62939e-14
SCN4A	ENSG00000007314	protein_coding	251.697	3.60686	0.152385	23.6694	7.45359e-124	1.22432e-121
TKTL1	ENSG00000007350	protein_coding	6.69706	1.23392	0.205611	6.00126	1.95798e-09	7.06874e-09
RPUSD1	ENSG00000007376	protein_coding	1716.69	-1.38543	0.0743171	-18.6422	1.46084e-77	7.31604e-76
CACNA2D2	ENSG00000007402	protein_coding	1223.36	-1.22117	0.148512	-8.22268	1.99002e-16	1.10353e-15
BAIAP3	ENSG00000007516	protein_coding	1188.03	-1.12409	0.161591	-6.95639	3.491e-12	1.52311e-11
PIGQ	ENSG00000007541	protein_coding	4622.07	-1.23307	0.0791019	-15.5884	8.73582e-55	2.2105e-53
SELE	ENSG00000007908	protein_coding	683.056	1.50399	0.16666	9.0243	1.80848e-19	1.1599e-18
NOX1	ENSG00000007952	protein_coding	71.7894	-1.00204	0.0862163	-11.6223	3.17294e-31	3.44323e-30
E2F2	ENSG00000007968	protein_coding	619.521	-2.58768	0.12303	-21.0329	3.28166e-98	2.9033e-96
SYN1	ENSG00000008056	protein_coding	176.135	-2.21471	0.170895	-12.9595	2.07598e-38	2.99229e-37
CYB561	ENSG00000008283	protein_coding	12098.2	-1.315	0.0837402	-15.7033	1.4351e-55	3.74354e-54
CELSR3	ENSG00000008300	protein_coding	903.427	-2.48757	0.138938	-17.9042	1.09448e-71	4.57646e-70
AASS	ENSG00000008311	protein_coding	405.429	1.7919	0.100693	17.7956	7.6393e-71	3.08702e-69
MGST1	ENSG00000008394	protein_coding	11131.2	1.16901	0.120974	9.66334	4.3156e-22	3.14603e-21
MMP25	ENSG00000008516	protein_coding	348.679	-1.35701	0.150489	-9.01736	1.92679e-19	1.23232e-18
MAPK8IP2	ENSG00000008735	protein_coding	1919.61	-2.72934	0.145115	-18.8081	6.47716e-79	3.35919e-77
REV3L	ENSG00000009413	protein_coding	2018.89	1.01619	0.0787936	12.8968	4.68967e-38	6.67568e-37
TENM1	ENSG00000009694	protein_coding	89.7705	1.79778	0.175654	10.2348	1.3851e-24	1.13333e-23
PAX7	ENSG00000009709	protein_coding	115.992	-6.85631	0.412389	-16.6258	4.53014e-62	1.40997e-60
MASP2	ENSG00000009724	protein_coding	76.3058	1.27074	0.114929	11.0567	2.0353e-28	1.9646e-27
IYD	ENSG00000009765	protein_coding	179.382	-1.84401	0.247692	-7.44474	9.71367e-14	4.63009e-13
MLXIPL	ENSG00000009950	protein_coding	338.459	3.52828	0.164933	21.3923	1.57653e-101	1.50546e-99
ETV7	ENSG00000010030	protein_coding	400.588	-2.00854	0.131655	-15.2561	1.49939e-52	3.54781e-51
HHATL	ENSG00000010282	protein_coding	11.6231	2.88841	0.24197	11.9371	7.58449e-33	8.82345e-32
SEMA3G	ENSG00000010319	protein_coding	2261.46	2.85749	0.117863	24.2443	7.60102e-130	1.42343e-127
NME1-NME2	ENSG00000011052	protein_coding	62.5844	-1.55532	0.129416	-12.018	2.85711e-33	3.38271e-32
DPF1	ENSG00000011332	protein_coding	47.7678	-1.30978	0.117438	-11.153	6.92339e-29	6.84067e-28
SYT7	ENSG00000011347	protein_coding	6376.53	-1.13866	0.114779	-9.9205	3.39069e-23	2.60516e-22
PLAUR	ENSG00000011422	protein_coding	2236.03	-1.70886	0.0982834	-17.3871	1.03352e-67	3.80575e-66
ANLN	ENSG00000011426	protein_coding	2629.06	-3.37606	0.121811	-27.7155	4.54335e-169	1.88502e-166
DCN	ENSG00000011465	protein_coding	46239.4	1.99257	0.120211	16.5756	1.04532e-61	3.21668e-60
CEP68	ENSG00000011523	protein_coding	2350.2	1.21123	0.0467006	25.936	2.61514e-148	6.80333e-146
ZBTB32	ENSG00000011590	protein_coding	50.7829	-1.26564	0.130857	-9.67198	3.96633e-22	2.8958e-21
GABRA3	ENSG00000011677	protein_coding	51.7636	-4.2428	0.355973	-11.9189	9.43803e-33	1.09296e-31
BRCA1	ENSG00000012048	protein_coding	1205.05	-1.09809	0.0906477	-12.1138	8.92082e-34	1.0801e-32
CALCOCO1	ENSG00000012822	protein_coding	4824.06	1.06152	0.0562603	18.868	2.08876e-79	1.1047e-77
SLC7A14	ENSG00000013293	protein_coding	7.2396	2.57943	0.218216	11.8205	3.05766e-32	3.46094e-31
CLDN11	ENSG00000013297	protein_coding	689.423	2.42317	0.140867	17.2019	2.56926e-66	9.11225e-65
SLC25A39	ENSG00000013306	protein_coding	8875.02	-1.16397	0.0674933	-17.2458	1.20386e-66	4.30776e-65
GPRC5A	ENSG00000013588	protein_coding	19559.4	-2.36194	0.124888	-18.9124	9.01696e-80	4.84339e-78
CD6	ENSG00000013725	protein_coding	615.385	-1.16463	0.133651	-8.71396	2.93442e-18	1.77645e-17
TACC3	ENSG00000013810	protein_coding	2726.27	-2.33822	0.0906451	-25.7953	1.0008e-146	2.50866e-144
ZC3H3	ENSG00000014164	protein_coding	2131.39	-1.03942	0.0639889	-16.2437	2.47583e-59	7.11384e-58
DPEP1	ENSG00000015413	protein_coding	89.2554	-2.45322	0.144504	-16.9769	1.2181e-64	4.09964e-63
CLCA1	ENSG00000016490	protein_coding	0.623909	1.46672	0.444458	3.30001	0.000966809	0.0020471
CLCA4	ENSG00000016602	protein_coding	44.0491	3.2861	0.24462	13.4335	3.84927e-41	6.10806e-40
IGF1	ENSG00000017427	protein_coding	243.027	2.49661	0.141084	17.696	4.50494e-70	1.79037e-68
SLC38A5	ENSG00000017483	protein_coding	522.078	-1.76393	0.128557	-13.721	7.60076e-43	1.28174e-41
SLC11A1	ENSG00000018280	protein_coding	435.909	-1.36378	0.112229	-12.1518	5.61362e-34	6.85021e-33
ATP1A2	ENSG00000018625	protein_coding	885.02	4.53003	0.210569	21.5132	1.17048e-102	1.15436e-100
PHLDB1	ENSG00000019144	protein_coding	4970.23	1.32319	0.0697556	18.9689	3.08036e-80	1.68659e-78
MARCO	ENSG00000019169	protein_coding	467.528	1.57882	0.230585	6.84704	7.53962e-12	3.21824e-11
PRDM11	ENSG00000019485	protein_coding	667.562	1.04687	0.0659301	15.8784	8.93991e-57	2.40638e-55
SYT13	ENSG00000019505	protein_coding	3767.63	-4.98663	0.251948	-19.7923	3.46848e-87	2.30249e-85
HGF	ENSG00000019991	protein_coding	417.936	1.03243	0.113738	9.07723	1.11378e-19	7.21256e-19
ADGRA2	ENSG00000020181	protein_coding	2441.66	1.43989	0.0904803	15.9139	5.07873e-57	1.38174e-55
SAMD4A	ENSG00000020577	protein_coding	1142.97	1.67821	0.0933469	17.9782	2.88956e-72	1.23617e-70
CPS1	ENSG00000021826	protein_coding	366.815	1.08867	0.151517	7.18512	6.7146e-13	3.06313e-12
FHL1	ENSG00000022267	protein_coding	9153.72	5.03441	0.139795	36.0128	5.2722e-284	3.62487e-280
GABRA1	ENSG00000022355	protein_coding	3.56124	-3.15955	0.45377	-6.9629	3.33341e-12	1.45621e-11
NLRP2	ENSG00000022556	protein_coding	1881.68	-1.30951	0.214697	-6.09931	1.06527e-09	3.92147e-09
EHD2	ENSG00000024422	protein_coding	7318.55	1.95683	0.0864784	22.6279	2.30177e-113	2.91525e-111
DEPDC1	ENSG00000024526	protein_coding	786.123	-3.2565	0.126987	-25.6444	4.87813e-145	1.18573e-142
RRAGD	ENSG00000025039	protein_coding	1086.53	1.23859	0.1142	10.8457	2.0893e-27	1.92705e-26
HSD17B6	ENSG00000025423	protein_coding	305.068	-3.00068	0.0963104	-31.1564	4.15614e-213	5.71505e-210
TYMP	ENSG00000025708	protein_coding	5943.22	-1.82236	0.106324	-17.1396	7.5112e-66	2.63676e-64
VIM	ENSG00000026025	protein_coding	61646.3	1.41487	0.0876303	16.1459	1.21405e-58	3.43705e-57
KCNG1	ENSG00000026559	protein_coding	297.262	-2.20555	0.235661	-9.35899	8.05051e-21	5.52324e-20
SH2D2A	ENSG00000027869	protein_coding	259.685	-1.67506	0.132427	-12.6489	1.1338e-36	1.53323e-35
IBSP	ENSG00000029559	protein_coding	161.259	-6.93408	0.219914	-31.5309	3.28097e-218	5.63952e-215
HMGB3	ENSG00000029993	protein_coding	4630.1	-2.42729	0.106588	-22.7727	8.55508e-115	1.11886e-112
BAK1	ENSG00000030110	protein_coding	1388.72	-1.02353	0.0633067	-16.1679	8.49815e-59	2.41868e-57
ARHGAP31	ENSG00000031081	protein_coding	2402.66	1.14874	0.076823	14.9531	1.48646e-50	3.28921e-49
FUT8	ENSG00000033170	protein_coding	4404.61	-1.02519	0.090666	-11.3073	1.20717e-29	1.23457e-28
APBA2	ENSG00000034053	protein_coding	437.035	-1.01057	0.143748	-7.03015	2.06307e-12	9.11514e-12
EFCAB1	ENSG00000034239	protein_coding	72.9837	2.34541	0.188484	12.4435	1.51685e-35	1.95718e-34
MYOC	ENSG00000034971	protein_coding	189.983	6.82501	0.29005	23.5305	1.98931e-122	3.12881e-120
DEPDC1B	ENSG00000035499	protein_coding	363.905	-2.94391	0.11261	-26.1426	1.19666e-150	3.25383e-148
STAP1	ENSG00000035720	protein_coding	72.4321	-1.16652	0.153642	-7.59247	3.1386e-14	1.54248e-13
MYOM2	ENSG00000036448	protein_coding	137.843	2.54921	0.14378	17.73	2.46215e-70	9.84206e-69
OTC	ENSG00000036473	protein_coding	2.61194	3.24861	0.281444	11.5427	8.04041e-31	8.61079e-30
CYP46A1	ENSG00000036530	protein_coding	75.0344	1.21473	0.103044	11.7885	4.47647e-32	5.0302e-31
SLC18A1	ENSG00000036565	protein_coding	8.23386	-2.03862	0.239349	-8.51733	1.63274e-17	9.52493e-17
RPL26L1	ENSG00000037241	protein_coding	1085.04	-1.00218	0.0564496	-17.7535	1.61923e-70	6.4996e-69
FLT4	ENSG00000037280	protein_coding	930.591	1.16728	0.0794164	14.6982	6.61811e-49	1.38546e-47
TLL1	ENSG00000038295	protein_coding	335.53	1.33607	0.131885	10.1305	4.04423e-24	3.24239e-23
VCAN	ENSG00000038427	protein_coding	25018.9	-1.57086	0.118589	-13.2462	4.74727e-40	7.25783e-39
C6	ENSG00000039537	protein_coding	214.091	3.16724	0.230279	13.7539	4.82529e-43	8.20887e-42
RTN4R	ENSG00000040608	protein_coding	315.588	-1.30699	0.106431	-12.2801	1.1579e-34	1.45086e-33
MYO16	ENSG00000041515	protein_coding	99.1787	1.64699	0.172736	9.53471	1.50301e-21	1.06833e-20
AIFM2	ENSG00000042286	protein_coding	1550.83	1.81702	0.0826185	21.9929	3.36906e-107	3.69353e-105
C2orf83	ENSG00000042304	protein_coding	0.436085	1.17015	0.358662	3.26256	0.00110412	0.0023213
RETSAT	ENSG00000042445	protein_coding	7564.08	1.70035	0.0719654	23.6273	2.01897e-123	3.27169e-121
CAPG	ENSG00000042493	protein_coding	11077.8	-1.11948	0.0853272	-13.1198	2.53522e-39	3.77756e-38
ZPBP	ENSG00000042813	protein_coding	2.43008	1.11512	0.210661	5.29344	1.20035e-07	3.77067e-07
TG	ENSG00000042832	protein_coding	54.8638	-1.21037	0.127521	-9.4915	2.27723e-21	1.6056e-20
ZIC2	ENSG00000043355	protein_coding	137.813	-2.93016	0.258736	-11.3249	9.87782e-30	1.01429e-28
ADRB1	ENSG00000043591	protein_coding	109.386	1.36775	0.228104	5.99617	2.0202e-09	7.28629e-09
GPM6B	ENSG00000046653	protein_coding	1177.28	1.67757	0.12845	13.0602	5.56062e-39	8.18999e-38
MAGEC2	ENSG00000046774	protein_coding	26.5449	-5.5456	0.573358	-9.67215	3.95967e-22	2.89138e-21
PREX2	ENSG00000046889	protein_coding	749.626	2.31743	0.114211	20.2908	1.55135e-91	1.1758e-89
ARHGAP6	ENSG00000047648	protein_coding	278.753	1.29739	0.107268	12.0948	1.12449e-33	1.35502e-32
ROS1	ENSG00000047936	protein_coding	21.6501	-2.36349	0.268459	-8.80391	1.32133e-18	8.12688e-18
LMO3	ENSG00000048540	protein_coding	566.17	1.46266	0.19392	7.54258	4.60747e-14	2.23789e-13
GUCA1A	ENSG00000048545	protein_coding	6.07936	-1.87771	0.204257	-9.19289	3.82429e-20	2.53171e-19
CELF2	ENSG00000048740	protein_coding	2341.2	1.91943	0.10303	18.6298	1.843e-77	9.21079e-76
ADAMTS6	ENSG00000049192	protein_coding	223.009	-1.2154	0.107705	-11.2845	1.56542e-29	1.59519e-28
UTS2	ENSG00000049247	protein_coding	15.0412	-2.11499	0.209803	-10.0808	6.71732e-24	5.3322e-23
TNFRSF9	ENSG00000049249	protein_coding	194.839	-2.69886	0.147078	-18.3498	3.31454e-75	1.56088e-73
EPN3	ENSG00000049283	protein_coding	2738.24	-2.19659	0.121421	-18.0907	3.77495e-73	1.64417e-71
RFC2	ENSG00000049541	protein_coding	2211.38	-1.04125	0.0607878	-17.1293	8.9753e-66	3.13699e-64
FOXP3	ENSG00000049768	protein_coding	347.135	-2.15204	0.11433	-18.8231	4.88312e-79	2.55451e-77
DKK3	ENSG00000050165	protein_coding	3876.14	1.20453	0.101013	11.9245	8.81983e-33	1.02211e-31
NFE2L3	ENSG00000050344	protein_coding	1840.11	-1.26776	0.111802	-11.3394	8.37139e-30	8.61999e-29
SLC4A8	ENSG00000050438	protein_coding	1679.93	-1.66052	0.152845	-10.8641	1.7098e-27	1.58371e-26
LAMC3	ENSG00000050555	protein_coding	298.234	1.17021	0.153267	7.63514	2.2558e-14	1.11844e-13
PTGER3	ENSG00000050628	protein_coding	2625.76	1.42197	0.157618	9.02163	1.85319e-19	1.18699e-18
TNIP3	ENSG00000050730	protein_coding	43.8963	-2.09648	0.189789	-11.0464	2.28244e-28	2.19874e-27
HOMER3	ENSG00000051128	protein_coding	1920.31	-1.24233	0.100664	-12.3414	5.42341e-35	6.87432e-34
RAD51	ENSG00000051180	protein_coding	566.12	-2.58318	0.0982223	-26.2993	1.95297e-152	5.56169e-150
POLQ	ENSG00000051341	protein_coding	489.103	-2.61869	0.110133	-23.7774	5.7171e-125	9.62072e-123
THOC3	ENSG00000051596	protein_coding	588.664	-1.00091	0.066606	-15.0273	4.86224e-51	1.09607e-49
PRSS8	ENSG00000052344	protein_coding	12371.4	-1.52165	0.103465	-14.7069	5.82448e-49	1.22251e-47
ALX4	ENSG00000052850	protein_coding	237.885	2.32925	0.197295	11.8059	3.63791e-32	4.09844e-31
FSTL4	ENSG00000053108	protein_coding	281.603	-1.79648	0.161123	-11.1497	7.1823e-29	7.0863e-28
FOXN3	ENSG00000053254	protein_coding	3532.32	1.62599	0.0722099	22.5175	2.79482e-112	3.42262e-110
METTL24	ENSG00000053328	protein_coding	26.7957	1.15772	0.125271	9.24177	2.42447e-20	1.62423e-19
NNAT	ENSG00000053438	protein_coding	225.2	3.54785	0.168469	21.0594	1.87644e-98	1.68174e-96
NRIP2	ENSG00000053702	protein_coding	309.73	1.08272	0.0768012	14.0977	3.9242e-45	7.21956e-44
LAMA3	ENSG00000053747	protein_coding	3862.56	1.78923	0.149087	12.0012	3.50083e-33	4.12657e-32
PTPRN	ENSG00000054356	protein_coding	101.819	-2.42899	0.197611	-12.2918	1.00293e-34	1.25931e-33
CBLN4	ENSG00000054803	protein_coding	72.755	1.54562	0.154296	10.0172	1.28083e-23	1.00397e-22
RELT	ENSG00000054967	protein_coding	485.462	-1.51551	0.0836742	-18.1121	2.56029e-73	1.12531e-71
KCNH2	ENSG00000055118	protein_coding	323.28	-2.3344	0.194468	-12.004	3.38432e-33	3.99413e-32
CYFIP2	ENSG00000055163	protein_coding	2675.16	-1.36551	0.114835	-11.8911	1.31681e-32	1.51255e-31
CCDC85A	ENSG00000055813	protein_coding	75.6325	2.04276	0.152503	13.3949	6.47654e-41	1.01997e-39
NPFFR2	ENSG00000056291	protein_coding	33.914	-1.46314	0.241407	-6.0609	1.35366e-09	4.95053e-09
PHF21B	ENSG00000056487	protein_coding	100.958	-1.63417	0.25052	-6.52311	6.88641e-11	2.75182e-10
GYG2	ENSG00000056998	protein_coding	2262.02	4.12841	0.128866	32.0366	3.37869e-225	6.7754e-222
SERPINB3	ENSG00000057149	protein_coding	17.1696	-1.59348	0.553545	-2.87869	0.00399336	0.007788
F7	ENSG00000057593	protein_coding	473.529	-2.80228	0.199719	-14.0311	1.00609e-44	1.8183e-43
TMCC3	ENSG00000057704	protein_coding	846.223	1.04459	0.0987229	10.5811	3.64841e-26	3.19837e-25
LAMC2	ENSG00000058085	protein_coding	5090.47	1.28323	0.161992	7.92156	2.34544e-15	1.22724e-14
RASGRF1	ENSG00000058335	protein_coding	235.444	-1.35937	0.173267	-7.8455	4.31218e-15	2.21846e-14
ATP2B4	ENSG00000058668	protein_coding	10486.8	1.06529	0.0781737	13.6272	2.75817e-42	4.5414e-41
ALDH18A1	ENSG00000059573	protein_coding	8059.96	-1.03158	0.0532628	-19.3677	1.44548e-83	8.51508e-82
CREB3L3	ENSG00000060566	protein_coding	3.91456	-1.54326	0.224007	-6.88932	5.60579e-12	2.41341e-11
COL11A1	ENSG00000060718	protein_coding	12011.6	-6.18325	0.176318	-35.0687	2.02461e-269	1.08267e-265
WNT8A	ENSG00000061492	protein_coding	0.806124	1.87613	0.241172	7.77923	7.29647e-15	3.7121e-14
SPAG4	ENSG00000061656	protein_coding	321.803	-1.60819	0.115962	-13.8683	9.86255e-44	1.71731e-42
DGAT2	ENSG00000062282	protein_coding	3853.37	3.33082	0.151067	22.0487	9.83153e-108	1.09278e-105
POLD1	ENSG00000062822	protein_coding	1479.01	-1.00225	0.0759411	-13.1977	9.04342e-40	1.36782e-38
SEZ6	ENSG00000063015	protein_coding	59.1171	-2.71974	0.280429	-9.6985	3.05975e-22	2.24352e-21
LIMCH1	ENSG00000064042	protein_coding	5347.28	1.17801	0.106803	11.0298	2.74586e-28	2.6341e-27
DLX3	ENSG00000064195	protein_coding	297.267	-1.5224	0.160115	-9.50814	1.94099e-21	1.37377e-20
CCN5	ENSG00000064205	protein_coding	2087.6	1.60035	0.162617	9.84116	7.48393e-23	5.64468e-22
DMRT3	ENSG00000064218	protein_coding	67.1762	1.28361	0.143119	8.96881	2.99722e-19	1.90203e-18
ATP2C2	ENSG00000064270	protein_coding	1136.6	-1.27357	0.126445	-10.0721	7.3426e-24	5.81416e-23
NGFR	ENSG00000064300	protein_coding	1117.85	1.96514	0.161583	12.1619	4.96207e-34	6.06436e-33
LPAR2	ENSG00000064547	protein_coding	1280.13	-1.15156	0.0749584	-15.3626	2.91658e-53	7.07148e-52
SNCAIP	ENSG00000064692	protein_coding	282.776	1.07336	0.135898	7.89827	2.8281e-15	1.47115e-14
BCAS1	ENSG00000064787	protein_coding	2477.36	-2.44146	0.188604	-12.9449	2.51078e-38	3.6082e-37
HMG20B	ENSG00000064961	protein_coding	6076.75	-1.00094	0.0713348	-14.0316	9.99099e-45	1.80634e-43
CALCRL	ENSG00000064989	protein_coding	2039.51	1.07189	0.100631	10.6516	1.71317e-26	1.51901e-25
NTHL1	ENSG00000065057	protein_coding	1081.38	-1.25068	0.0964665	-12.9649	1.93523e-38	2.79444e-37
GLP2R	ENSG00000065325	protein_coding	35.9448	3.4208	0.212132	16.1259	1.67904e-58	4.73675e-57
MCM10	ENSG00000065328	protein_coding	806.717	-3.14297	0.132127	-23.7875	4.49674e-125	7.59366e-123
ERBB3	ENSG00000065361	protein_coding	22709.2	-1.03885	0.0891308	-11.6554	2.15434e-31	2.35485e-30
MYLK	ENSG00000065534	protein_coding	9809.08	2.20153	0.110204	19.9769	8.74892e-89	6.12909e-87
PACC1	ENSG00000065600	protein_coding	814.674	-1.41622	0.068622	-20.638	1.25116e-94	1.00864e-92
COL17A1	ENSG00000065618	protein_coding	3704.1	2.82143	0.207826	13.5759	5.56246e-42	9.04427e-41
ME1	ENSG00000065833	protein_coding	1514.86	1.59734	0.143333	11.1443	7.63517e-29	7.52541e-28
MTHFD2	ENSG00000065911	protein_coding	6054.37	-1.47551	0.0745522	-19.7917	3.51293e-87	2.32559e-85
CTNNA2	ENSG00000066032	protein_coding	28.3332	-2.28518	0.282311	-8.09455	5.74753e-16	3.1119e-15
TIE1	ENSG00000066056	protein_coding	1728.05	1.19141	0.0829952	14.3552	9.8846e-47	1.92135e-45
ASPM	ENSG00000066279	protein_coding	1865.45	-3.53164	0.123846	-28.5164	7.34169e-179	3.97012e-176
MPPED2	ENSG00000066382	protein_coding	291.744	1.08737	0.155395	6.99746	2.60649e-12	1.14572e-11
KIF26A	ENSG00000066735	protein_coding	370.707	1.27613	0.113697	11.2239	3.11093e-29	3.12573e-28
ACSM2B	ENSG00000066813	protein_coding	3.06277	2.81208	0.211253	13.3114	1.98708e-40	3.07604e-39
KLF6	ENSG00000067082	protein_coding	12743.4	1.32799	0.0752182	17.6551	9.28943e-70	3.63777e-68
PLPP1	ENSG00000067113	protein_coding	2087.18	1.76981	0.0757129	23.3753	7.61617e-121	1.16365e-118
SYT1	ENSG00000067715	protein_coding	2101.47	-2.95237	0.225383	-13.0993	3.32107e-39	4.92714e-38
ROGDI	ENSG00000067836	protein_coding	2570.44	-1.51061	0.0814981	-18.5355	1.06736e-76	5.24719e-75
ATP2B3	ENSG00000067842	protein_coding	8.26383	-1.80853	0.273066	-6.62306	3.51827e-11	1.43583e-10
FGFR3	ENSG00000068078	protein_coding	1813.21	-2.38904	0.168366	-14.1896	1.06282e-45	1.99732e-44
IFI35	ENSG00000068079	protein_coding	2574.11	-1.00741	0.0986815	-10.2087	1.81202e-24	1.47462e-23
ACSL4	ENSG00000068366	protein_coding	2534.42	1.19699	0.0931655	12.848	8.83157e-38	1.2483e-36
PRR11	ENSG00000068489	protein_coding	1105.27	-2.58993	0.125988	-20.5569	6.67353e-94	5.30882e-92
REEP1	ENSG00000068615	protein_coding	1236.75	-1.20121	0.144402	-8.31851	8.90774e-17	5.02181e-16
STON1-GTF2A1L	ENSG00000068781	protein_coding	5.9887	2.28922	0.161834	14.1455	1.99079e-45	3.70218e-44
PYGM	ENSG00000068976	protein_coding	110.688	3.35666	0.113196	29.6535	3.05481e-193	2.67313e-190
PAGE1	ENSG00000068985	protein_coding	1.51613	-2.77833	0.757403	-3.66824	0.000244229	0.000556073
PITX1	ENSG00000069011	protein_coding	1907.79	-3.80602	0.162716	-23.3906	5.32714e-121	8.19121e-119
TRPC7	ENSG00000069018	protein_coding	0.855976	-1.60054	0.412858	-3.87673	0.000105871	0.000250706
ADGRF5	ENSG00000069122	protein_coding	2643.47	1.94329	0.0835944	23.2466	1.53834e-119	2.22335e-117
BCL3	ENSG00000069399	protein_coding	3873.69	-1.02417	0.0773544	-13.2399	5.16021e-40	7.87415e-39
ABCC9	ENSG00000069431	protein_coding	959.217	2.34885	0.109818	21.3885	1.71079e-101	1.63043e-99
GAL	ENSG00000069482	protein_coding	179.038	-2.4036	0.216835	-11.085	1.48411e-28	1.4421e-27
DRD4	ENSG00000069696	protein_coding	48.2744	-1.4568	0.130467	-11.1661	5.97406e-29	5.92335e-28
TGFBR3	ENSG00000069702	protein_coding	4385.23	2.46767	0.145032	17.0146	6.40386e-65	2.17352e-63
PLA2G10	ENSG00000069764	protein_coding	35.8402	-1.81968	0.156446	-11.6314	2.85391e-31	3.10403e-30
HES2	ENSG00000069812	protein_coding	359.507	-1.93806	0.188892	-10.2601	1.06591e-24	8.76625e-24
SCT	ENSG00000070031	protein_coding	37.0179	-4.18462	0.179541	-23.3073	3.73749e-120	5.51773e-118
SPTB	ENSG00000070182	protein_coding	140.15	1.65961	0.128892	12.876	6.14676e-38	8.71373e-37
FRMPD1	ENSG00000070601	protein_coding	63.4813	1.21322	0.158256	7.66623	1.7713e-14	8.83226e-14
ASNS	ENSG00000070669	protein_coding	2070.69	-1.04194	0.0946884	-11.0039	3.65857e-28	3.48603e-27
PTPN21	ENSG00000070778	protein_coding	1290.47	1.4454	0.0849728	17.0101	6.90791e-65	2.338e-63
CAMK2A	ENSG00000070808	protein_coding	35.3056	-1.27479	0.132477	-9.62268	6.41406e-22	4.63368e-21
EPHA8	ENSG00000070886	protein_coding	69.6728	-3.60624	0.252475	-14.2836	2.77053e-46	5.30813e-45
SLC12A3	ENSG00000070915	protein_coding	24.8633	-1.19774	0.180272	-6.64408	3.05121e-11	1.25105e-10
TRPM5	ENSG00000070985	protein_coding	7.43124	-2.51864	0.236362	-10.6559	1.63725e-26	1.45222e-25
ARHGAP10	ENSG00000071205	protein_coding	959.011	1.36782	0.0877085	15.5951	7.86167e-55	1.9956e-53
TRIP13	ENSG00000071539	protein_coding	1188.14	-2.57514	0.110688	-23.2649	1.00579e-119	1.46687e-117
ATP6AP1	ENSG00000071553	protein_coding	17247.3	-1.22902	0.0616732	-19.928	2.32691e-88	1.60904e-86
PRLH	ENSG00000071677	protein_coding	4.4135	-3.14042	0.290956	-10.7934	3.69673e-27	3.3773e-26
MYO3B	ENSG00000071909	protein_coding	195.869	-2.46027	0.219889	-11.1887	4.63195e-29	4.61928e-28
CYBRD1	ENSG00000071967	protein_coding	19848.8	1.13324	0.124525	9.1005	8.992e-20	5.84978e-19
SLC6A15	ENSG00000072041	protein_coding	118.709	-1.06408	0.317503	-3.35141	0.000804014	0.00171866
LIMS2	ENSG00000072163	protein_coding	1398.43	1.99793	0.0926311	21.5687	3.5371e-103	3.53916e-101
ASIC4	ENSG00000072182	protein_coding	10.9746	-1.03927	0.161725	-6.42613	1.30891e-10	5.13868e-10
TFRC	ENSG00000072274	protein_coding	9439.33	-1.09233	0.100293	-10.8913	1.2678e-27	1.17952e-26
SREBF1	ENSG00000072310	protein_coding	18926.3	-1.18668	0.104794	-11.3239	9.98903e-30	1.02528e-28
HMMR	ENSG00000072571	protein_coding	865.782	-3.03931	0.105024	-28.9393	3.82696e-184	2.42348e-181
TRHDE	ENSG00000072657	protein_coding	64.1086	4.02101	0.209619	19.1825	5.183e-82	2.93123e-80
IRAG1	ENSG00000072952	protein_coding	1241.02	1.08594	0.0880727	12.3301	6.23776e-35	7.88991e-34
CYP2W1	ENSG00000073067	protein_coding	6.00394	-1.7155	0.238958	-7.17906	7.0193e-13	3.20061e-12
MCM2	ENSG00000073111	protein_coding	3880.58	-1.79985	0.0904114	-19.9074	3.51141e-88	2.40737e-86
PANX2	ENSG00000073150	protein_coding	337.173	-1.78704	0.147705	-12.0987	1.07295e-33	1.29421e-32
TP63	ENSG00000073282	protein_coding	1293.71	2.55747	0.181265	14.109	3.34349e-45	6.17244e-44
LLGL2	ENSG00000073350	protein_coding	5814.92	-1.76471	0.0837025	-21.0831	1.13753e-98	1.02908e-96
CLCN4	ENSG00000073464	protein_coding	413.553	1.01136	0.145343	6.95839	3.44193e-12	1.50239e-11
FERMT2	ENSG00000073712	protein_coding	3700.58	1.94516	0.0823256	23.6277	2.00191e-123	3.25499e-121
ABCB11	ENSG00000073734	protein_coding	12.2795	2.02424	0.225834	8.96339	3.14861e-19	1.99573e-18
DHRS9	ENSG00000073737	protein_coding	134.98	1.14526	0.161331	7.09879	1.25855e-12	5.64508e-12
PTGS2	ENSG00000073756	protein_coding	566.8	1.53035	0.216446	7.07034	1.54552e-12	6.89304e-12
MRPS34	ENSG00000074071	protein_coding	4274.02	-1.39259	0.077264	-18.0238	1.26733e-72	5.46055e-71
PPP2R2C	ENSG00000074211	protein_coding	1310.37	-3.502	0.208571	-16.7904	2.86845e-63	9.22195e-62
CDHR2	ENSG00000074276	protein_coding	35.4011	-1.63629	0.129141	-12.6706	8.6078e-37	1.17193e-35
SNCB	ENSG00000074317	protein_coding	5.30601	-2.10644	0.252636	-8.33785	7.56564e-17	4.27922e-16
ATP2A3	ENSG00000074370	protein_coding	5911.24	-1.60164	0.128179	-12.4953	7.91958e-36	1.03266e-34
CA12	ENSG00000074410	protein_coding	25516.9	-1.73658	0.15753	-11.0238	2.93369e-28	2.80981e-27
MGLL	ENSG00000074416	protein_coding	6587.84	2.23188	0.109621	20.3601	3.78133e-92	2.90715e-90
SCARF1	ENSG00000074660	protein_coding	572.406	1.0097	0.0729494	13.8411	1.43938e-43	2.48742e-42
SLC12A1	ENSG00000074803	protein_coding	118.423	-1.29671	0.242684	-5.34321	9.13159e-08	2.89325e-07
MYDGF	ENSG00000074842	protein_coding	4990.63	-1.02622	0.0691882	-14.8322	9.06781e-50	1.96495e-48
WSCD2	ENSG00000075035	protein_coding	98.4107	1.76941	0.191381	9.24548	2.34181e-20	1.57039e-19
KCNQ2	ENSG00000075043	protein_coding	11.5039	-1.08165	0.267414	-4.04484	5.23582e-05	0.000128278
SEMA3A	ENSG00000075213	protein_coding	239.862	1.6136	0.126819	12.7237	4.36608e-37	6.02093e-36
GTSE1	ENSG00000075218	protein_coding	726.888	-3.04196	0.112586	-27.0189	8.85421e-161	2.95927e-158
CELSR1	ENSG00000075275	protein_coding	13436.2	-1.54473	0.116659	-13.2413	5.06493e-40	7.7312e-39
FGF4	ENSG00000075388	protein_coding	2.5753	-2.78875	0.705095	-3.95514	7.64911e-05	0.000184013
CACNG5	ENSG00000075429	protein_coding	0.829995	-1.88605	0.350711	-5.37778	7.54116e-08	2.40805e-07
CACNG4	ENSG00000075461	protein_coding	5350.37	-2.40276	0.176111	-13.6435	2.20843e-42	3.65248e-41
PLD1	ENSG00000075651	protein_coding	1126.39	1.03862	0.104292	9.95877	2.30897e-23	1.78774e-22
WDR62	ENSG00000075702	protein_coding	773.987	-2.87777	0.0996607	-28.8757	2.4145e-183	1.47095e-180
TUBA3D	ENSG00000075886	protein_coding	341.478	-3.15014	0.214939	-14.6559	1.23441e-48	2.55855e-47
PAX2	ENSG00000075891	protein_coding	113.431	-2.5209	0.230628	-10.9306	8.23372e-28	7.73365e-27
MCM6	ENSG00000076003	protein_coding	3943.94	-1.02541	0.0731144	-14.0247	1.10016e-44	1.98457e-43
RBMS2	ENSG00000076067	protein_coding	2586.13	1.15652	0.0529669	21.8347	1.08727e-105	1.1526e-103
SPAG5	ENSG00000076382	protein_coding	2078.11	-2.8049	0.105555	-26.573	1.3941e-155	4.19344e-153
TPD52	ENSG00000076554	protein_coding	15718.9	-1.89445	0.0950802	-19.9248	2.48107e-88	1.70828e-86
ACACB	ENSG00000076555	protein_coding	3732.05	3.66331	0.120618	30.3713	1.31564e-202	1.4071e-199
TRAF4	ENSG00000076604	protein_coding	5756.53	-1.03826	0.0855987	-12.1294	7.37794e-34	8.96907e-33
MCAM	ENSG00000076706	protein_coding	8728.39	2.1841	0.0862259	25.33	1.49191e-141	3.40297e-139
GPC4	ENSG00000076716	protein_coding	3715.64	-1.12359	0.120804	-9.30096	1.39181e-20	9.44382e-20
CAMSAP3	ENSG00000076826	protein_coding	2430.37	-1.11664	0.0905738	-12.3285	6.36455e-35	8.04604e-34
STXBP2	ENSG00000076944	protein_coding	3228.33	-1.45269	0.0809376	-17.9482	4.95432e-72	2.09711e-70
NMRK2	ENSG00000077009	protein_coding	1.76345	2.01866	0.264922	7.61983	2.54013e-14	1.25373e-13
CTTNBP2	ENSG00000077063	protein_coding	311.365	1.24787	0.155615	8.01897	1.06637e-15	5.68669e-15
ACTL6B	ENSG00000077080	protein_coding	6.02384	-2.24645	0.342414	-6.56062	5.35846e-11	2.15918e-10
UBE2T	ENSG00000077152	protein_coding	1333.21	-3.21561	0.103829	-30.9703	1.35466e-210	1.81103e-207
PPP1R12B	ENSG00000077157	protein_coding	3771.3	2.08571	0.0763709	27.3104	3.19616e-164	1.15658e-161
PAK3	ENSG00000077264	protein_coding	244.741	2.54573	0.150683	16.8947	4.92287e-64	1.61947e-62
SPAG6	ENSG00000077327	protein_coding	354.575	-2.44816	0.296026	-8.27009	1.33863e-16	7.47657e-16
APBB1IP	ENSG00000077420	protein_coding	1109.55	1.2844	0.0951647	13.4966	1.63837e-41	2.62926e-40
TYR	ENSG00000077498	protein_coding	2.04983	-1.20365	0.302761	-3.97559	7.02043e-05	0.000169431
ACTN2	ENSG00000077522	protein_coding	109.32	-2.57537	0.231735	-11.1134	1.07928e-28	1.05619e-27
NAALAD2	ENSG00000077616	protein_coding	111.141	2.89515	0.10116	28.6194	3.85919e-180	2.21113e-177
JADE1	ENSG00000077684	protein_coding	2367.88	1.08183	0.0592445	18.2604	1.71097e-74	7.87242e-73
SMC1B	ENSG00000077935	protein_coding	121.766	-2.30607	0.192121	-12.0032	3.41829e-33	4.03323e-32
FBLN1	ENSG00000077942	protein_coding	15110.6	1.03456	0.108429	9.54131	1.4104e-21	1.00414e-20
LAMP3	ENSG00000078081	protein_coding	831.991	-1.92153	0.172147	-11.1621	6.24748e-29	6.19063e-28
FAP	ENSG00000078098	protein_coding	2561.67	-1.63452	0.111822	-14.6172	2.18219e-48	4.48248e-47
HOXA9	ENSG00000078399	protein_coding	243.741	1.41114	0.172959	8.15882	3.38326e-16	1.85455e-15
EDN1	ENSG00000078401	protein_coding	849.615	1.3315	0.135771	9.80694	1.05112e-22	7.88346e-22
ADCYAP1R1	ENSG00000078549	protein_coding	206.72	2.64936	0.144776	18.2997	8.32675e-75	3.85707e-73
P2RY10	ENSG00000078589	protein_coding	160.93	-1.30538	0.159855	-8.16601	3.18758e-16	1.74948e-15
ITM2A	ENSG00000078596	protein_coding	1720.57	2.23913	0.126174	17.7464	1.83758e-70	7.36378e-69
BRINP1	ENSG00000078725	protein_coding	227.202	1.70511	0.217371	7.84423	4.35622e-15	2.2404e-14
BPIFB2	ENSG00000078898	protein_coding	585.506	-1.2677	0.276551	-4.58397	4.5624e-06	1.24896e-05
RUNX1T1	ENSG00000079102	protein_coding	476.303	1.72367	0.112405	15.3345	4.49891e-53	1.0837e-51
SLC1A3	ENSG00000079215	protein_coding	1205.81	1.40191	0.107645	13.0234	9.00211e-39	1.31488e-37
SP140	ENSG00000079263	protein_coding	279.88	-1.31633	0.129685	-10.1502	3.3074e-24	2.66185e-23
TNS1	ENSG00000079308	protein_coding	15243.9	3.1079	0.0877422	35.4208	8.16303e-275	4.91088e-271
RAPGEF3	ENSG00000079337	protein_coding	1142.99	1.68653	0.100959	16.7051	1.20411e-62	3.81007e-61
DUSP13	ENSG00000079393	protein_coding	39.1647	-3.65197	0.248319	-14.7068	5.82851e-49	1.22282e-47
LIPE	ENSG00000079435	protein_coding	3640.59	4.54832	0.15493	29.3573	1.93063e-189	1.40784e-186
PAFAH1B3	ENSG00000079462	protein_coding	3544.57	-2.48533	0.0880381	-28.2302	2.49489e-175	1.21287e-172
KIF22	ENSG00000079616	protein_coding	4285.22	-1.46814	0.0661293	-22.2011	3.35236e-109	3.90659e-107
PGM1	ENSG00000079739	protein_coding	4488.96	1.26735	0.081168	15.614	5.84954e-55	1.49272e-53
EPB41L2	ENSG00000079819	protein_coding	4652.5	1.66325	0.0881158	18.8758	1.80411e-79	9.58368e-78
RIMS1	ENSG00000079841	protein_coding	209.678	-1.42939	0.213936	-6.68138	2.36698e-11	9.77167e-11
MOXD1	ENSG00000079931	protein_coding	745.412	-1.16912	0.131713	-8.87629	6.91273e-19	4.31009e-18
DCT	ENSG00000080166	protein_coding	42.5352	2.51981	0.233165	10.807	3.19046e-27	2.92422e-26
CRYBG3	ENSG00000080200	protein_coding	1213.37	1.86054	0.128569	14.4711	1.84436e-47	3.66799e-46
SCTR	ENSG00000080293	protein_coding	12.2227	3.03068	0.155462	19.4947	1.21764e-84	7.44633e-83
SLC4A4	ENSG00000080493	protein_coding	494.448	1.07252	0.239127	4.48514	7.28674e-06	1.9533e-05
DNAAF6	ENSG00000080572	protein_coding	4.00243	-2.26112	0.29668	-7.62141	2.50919e-14	1.23948e-13
NDC80	ENSG00000080986	protein_coding	920.256	-3.20197	0.115506	-27.7211	3.88582e-169	1.62623e-166
CXCL2	ENSG00000081041	protein_coding	291.669	3.40901	0.181198	18.8138	5.82598e-79	3.03128e-77
AFP	ENSG00000081051	protein_coding	156.558	1.2939	0.29103	4.44592	8.75175e-06	2.32684e-05
CDH7	ENSG00000081138	protein_coding	102.718	-3.55801	0.281682	-12.6313	1.41912e-36	1.90833e-35
MEF2C	ENSG00000081189	protein_coding	1948.57	1.37104	0.0829025	16.5379	1.95654e-61	5.96355e-60
CDC14B	ENSG00000081377	protein_coding	882.447	1.81643	0.0822729	22.0781	5.13266e-108	5.7716e-106
PCDHB4	ENSG00000081818	protein_coding	309.697	1.09192	0.118118	9.24434	2.36696e-20	1.58637e-19
PCDHGA2	ENSG00000081853	protein_coding	203.969	1.13454	0.146447	7.74713	9.39934e-15	4.7523e-14
IL12RB2	ENSG00000081985	protein_coding	156.895	-1.27333	0.211782	-6.01243	1.82758e-09	6.61336e-09
COBLL1	ENSG00000082438	protein_coding	2794.36	1.33117	0.0916619	14.5226	8.70972e-48	1.75024e-46
OPRK1	ENSG00000082556	protein_coding	32.2643	-1.07869	0.309739	-3.48259	0.000496591	0.00108943
TRPM3	ENSG00000083067	protein_coding	21.2532	2.70352	0.151513	17.8435	3.24745e-71	1.32564e-69
P2RX5	ENSG00000083454	protein_coding	90.754	-1.7303	0.17891	-9.67134	3.991e-22	2.91249e-21
EPYC	ENSG00000083782	protein_coding	230.249	-6.06483	0.229891	-26.3814	2.24218e-153	6.46177e-151
FAM234B	ENSG00000084444	protein_coding	6155.88	-1.63518	0.153395	-10.66	1.56638e-26	1.39013e-25
SLCO1A2	ENSG00000084453	protein_coding	63.6199	2.41869	0.304353	7.94701	1.91065e-15	1.00432e-14
NKAIN1	ENSG00000084628	protein_coding	2647.85	-3.98267	0.205038	-19.4241	4.83237e-84	2.89991e-82
APOB	ENSG00000084674	protein_coding	112.655	5.49574	0.22103	24.8642	1.81731e-136	3.73775e-134
EFR3B	ENSG00000084710	protein_coding	623.985	-1.27888	0.128156	-9.97906	1.88248e-23	1.46318e-22
MECOM	ENSG00000085276	protein_coding	841.835	1.21957	0.0956333	12.7525	3.0176e-37	4.18412e-36
IGSF9	ENSG00000085552	protein_coding	3118.77	-1.97455	0.102496	-19.2647	1.06297e-82	6.11213e-81
ABCB1	ENSG00000085563	protein_coding	352.677	2.02584	0.120358	16.8318	1.42617e-63	4.62524e-62
WNT11	ENSG00000085741	protein_coding	438.219	1.28632	0.190986	6.73517	1.63735e-11	6.8399e-11
TTC39A	ENSG00000085831	protein_coding	7379.14	-1.39938	0.120275	-11.6348	2.7413e-31	2.98221e-30
ORC1	ENSG00000085840	protein_coding	390.513	-2.28663	0.114888	-19.9032	3.8181e-88	2.61391e-86
RAD54L	ENSG00000085999	protein_coding	423.696	-2.78919	0.114302	-24.4019	1.63357e-131	3.17018e-129
NME8	ENSG00000086288	protein_coding	31.7372	-1.07847	0.133215	-8.09569	5.69398e-16	3.08421e-15
EPDR1	ENSG00000086289	protein_coding	829.844	1.82731	0.107875	16.9391	2.3172e-64	7.70713e-63
CEACAM6	ENSG00000086548	protein_coding	11261.9	-4.76651	0.251423	-18.9581	3.78299e-80	2.0666e-78
FAT2	ENSG00000086570	protein_coding	988.733	2.17911	0.193234	11.2771	1.70361e-29	1.73343e-28
PPEF1	ENSG00000086717	protein_coding	182.267	-1.64853	0.135928	-12.128	7.50928e-34	9.12183e-33
PPP1R15A	ENSG00000087074	protein_coding	3675.85	1.25396	0.0802329	15.6291	4.6158e-55	1.18227e-53
BAX	ENSG00000087088	protein_coding	2444.15	-1.16344	0.0682399	-17.0493	3.5385e-65	1.21383e-63
CETP	ENSG00000087237	protein_coding	124.675	2.24141	0.114344	19.6023	1.47802e-85	9.23823e-84
MT3	ENSG00000087250	protein_coding	12.3521	-2.53514	0.266567	-9.51031	1.90093e-21	1.3464e-20
LPCAT2	ENSG00000087253	protein_coding	1505.06	1.23162	0.085064	14.4788	1.65032e-47	3.29024e-46
AURKA	ENSG00000087586	protein_coding	1470.96	-3.11474	0.110161	-28.2744	7.12982e-176	3.53757e-173
SULT2B1	ENSG00000088002	protein_coding	810.55	-1.02101	0.150469	-6.78553	1.1566e-11	4.87859e-11
DNMT3B	ENSG00000088305	protein_coding	547.677	-1.50741	0.105362	-14.307	1.97964e-46	3.81105e-45
TPX2	ENSG00000088325	protein_coding	4476.05	-3.56995	0.113347	-31.4959	9.8973e-218	1.58779e-214
PDRG1	ENSG00000088356	protein_coding	1850.65	-1.14212	0.071357	-16.0058	1.1645e-57	3.22467e-56
SLC15A1	ENSG00000088386	protein_coding	100.093	-2.13565	0.269508	-7.92424	2.2954e-15	1.20145e-14
C20orf194	ENSG00000088854	protein_coding	1518.44	1.20034	0.0601185	19.9663	1.08263e-88	7.55141e-87
TESC	ENSG00000088992	protein_coding	200.036	1.75648	0.154149	11.3947	4.44339e-30	4.62581e-29
SIRPG	ENSG00000089012	protein_coding	147.957	-1.63078	0.164417	-9.91853	3.45794e-23	2.65598e-22
CFAP61	ENSG00000089101	protein_coding	114.885	-1.51094	0.147858	-10.2189	1.632e-24	1.33104e-23
LHX5	ENSG00000089116	protein_coding	3.41555	-1.93293	0.355076	-5.44371	5.21815e-08	1.68929e-07
OAS1	ENSG00000089127	protein_coding	4243.01	-1.48497	0.121998	-12.1721	4.37882e-34	5.3638e-33
CHGB	ENSG00000089199	protein_coding	664.016	-3.21755	0.344524	-9.33911	9.71499e-21	6.63681e-20
NOS1	ENSG00000089250	protein_coding	15.9464	1.86861	0.192614	9.70134	2.97579e-22	2.18488e-21
GRAMD1A	ENSG00000089351	protein_coding	5532.7	-1.08211	0.0561501	-19.2718	9.26859e-83	5.34867e-81
FXYD3	ENSG00000089356	protein_coding	12822	-1.42703	0.115625	-12.3418	5.39323e-35	6.83786e-34
BIRC5	ENSG00000089685	protein_coding	2739.29	-3.56396	0.130688	-27.2708	9.41416e-164	3.3315e-161
LAG3	ENSG00000089692	protein_coding	343.58	-2.0084	0.154907	-12.9652	1.92738e-38	2.78477e-37
OTUB2	ENSG00000089723	protein_coding	253.474	-1.07887	0.0780803	-13.8175	2.00016e-43	3.4429e-42
LTBP4	ENSG00000090006	protein_coding	3665.92	1.93916	0.0899468	21.559	4.36065e-103	4.34512e-101
IRAK3	ENSG00000090376	protein_coding	962.104	1.18883	0.137419	8.65112	5.09947e-18	3.04727e-17
LYZ	ENSG00000090382	protein_coding	9253.54	-1.37864	0.163502	-8.43193	3.40006e-17	1.95482e-16
SI	ENSG00000090402	protein_coding	0.609048	-1.29121	0.536278	-2.40772	0.0160525	0.0286531
P3H2	ENSG00000090530	protein_coding	634.89	1.35885	0.128507	10.5741	3.92807e-26	3.43978e-25
THPO	ENSG00000090534	protein_coding	156.328	-1.79243	0.17352	-10.3298	5.16759e-25	4.30286e-24
CHRD	ENSG00000090539	protein_coding	1603.26	-1.39866	0.155285	-9.00707	2.11638e-19	1.35232e-18
CD209	ENSG00000090659	protein_coding	345.014	2.62179	0.14615	17.939	5.84459e-72	2.46528e-70
KIF4A	ENSG00000090889	protein_coding	1566.4	-3.83847	0.112254	-34.1945	2.9162e-256	1.27592e-252
DLL3	ENSG00000090932	protein_coding	39.3353	-2.80544	0.238297	-11.7728	5.38772e-32	6.03444e-31
NAT14	ENSG00000090971	protein_coding	1220.81	-1.73492	0.096606	-17.9587	4.10104e-72	1.74359e-70
POU4F3	ENSG00000091010	protein_coding	4.74487	-1.01688	0.194211	-5.23599	1.64103e-07	5.0961e-07
NRCAM	ENSG00000091129	protein_coding	848.222	-1.13158	0.172786	-6.54905	5.79048e-11	2.3278e-10
SLC26A3	ENSG00000091138	protein_coding	286.279	1.70792	0.270973	6.30291	2.92113e-10	1.12022e-09
ABCC6	ENSG00000091262	protein_coding	355.71	1.44484	0.142693	10.1255	4.25698e-24	3.40768e-23
MAP3K20	ENSG00000091436	protein_coding	5242.64	1.51034	0.0795178	18.9938	1.92e-80	1.05486e-78
SMPX	ENSG00000091482	protein_coding	6.05783	-1.02842	0.339441	-3.02976	0.00244751	0.00491053
TF	ENSG00000091513	protein_coding	1907.99	2.14926	0.235288	9.13461	6.56429e-20	4.29422e-19
APOH	ENSG00000091583	protein_coding	2.27311	-1.49165	0.60464	-2.46701	0.0136248	0.0246008
NLRP1	ENSG00000091592	protein_coding	1177.42	1.02115	0.0914372	11.1678	5.86125e-29	5.8151e-28
ORC6	ENSG00000091651	protein_coding	453.278	-2.55184	0.119027	-21.4392	5.75451e-102	5.55016e-100
CPA1	ENSG00000091704	protein_coding	19.5271	4.17532	0.21736	19.2093	3.09511e-82	1.76285e-80
ESR1	ENSG00000091831	protein_coding	29129.9	-1.69598	0.187338	-9.05304	1.39036e-19	8.96989e-19
CD200	ENSG00000091972	protein_coding	851.246	1.26267	0.0812298	15.5444	1.7366e-54	4.35762e-53
CCDC80	ENSG00000091986	protein_coding	16066.4	1.86196	0.122664	15.1793	4.84581e-52	1.12939e-50
CMA1	ENSG00000092009	protein_coding	58.1592	2.92729	0.190484	15.3677	2.69715e-53	6.54278e-52
JPH4	ENSG00000092051	protein_coding	56.1608	1.039	0.129279	8.03691	9.21297e-16	4.92833e-15
MYH7	ENSG00000092054	protein_coding	11.1301	-1.27791	0.3312	-3.85843	0.000114119	0.000269232
CEBPE	ENSG00000092067	protein_coding	6.24731	-1.05079	0.133318	-7.88182	3.22635e-15	1.67325e-14
SLC7A8	ENSG00000092068	protein_coding	8412.66	-1.14532	0.12073	-9.48666	2.38556e-21	1.67953e-20
DAZL	ENSG00000092345	protein_coding	6.34008	-2.08413	0.270056	-7.7174	1.18726e-14	5.97328e-14
SEMA6A	ENSG00000092421	protein_coding	1448.36	1.25933	0.125238	10.0555	8.69126e-24	6.86627e-23
TYRO3	ENSG00000092445	protein_coding	915.184	2.1628	0.0949143	22.7868	6.1924e-115	8.16514e-113
WDR76	ENSG00000092470	protein_coding	870.756	-1.30998	0.075451	-17.362	1.59923e-67	5.83974e-66
CAPN3	ENSG00000092529	protein_coding	47.3197	1.192	0.114224	10.4357	1.70433e-25	1.44974e-24
TBX15	ENSG00000092607	protein_coding	538.578	2.28673	0.104793	21.8214	1.45388e-105	1.53449e-103
COL9A3	ENSG00000092758	protein_coding	662.261	-1.91013	0.20821	-9.17406	4.55547e-20	3.00172e-19
EZR	ENSG00000092820	protein_coding	23753.6	-1.29184	0.066651	-19.3821	1.09205e-83	6.44884e-82
CLSPN	ENSG00000092853	protein_coding	466.552	-2.87318	0.120756	-23.7934	3.90939e-125	6.62504e-123
UNC13D	ENSG00000092929	protein_coding	1560.54	-1.08767	0.125621	-8.65836	4.7859e-18	2.86487e-17
DPYSL2	ENSG00000092964	protein_coding	5967.8	1.36374	0.0779074	17.5046	1.32058e-68	5.00448e-67
GPATCH2	ENSG00000092978	protein_coding	2183.17	-1.02257	0.0803675	-12.7237	4.3689e-37	6.0231e-36
CDC45	ENSG00000093009	protein_coding	622.718	-2.90208	0.117552	-24.6877	1.45127e-134	2.94712e-132
VNN3	ENSG00000093134	protein_coding	27.3306	-1.45251	0.270706	-5.36562	8.06703e-08	2.56864e-07
ECHDC1	ENSG00000093144	protein_coding	2442.42	1.15664	0.0838474	13.7946	2.74708e-43	4.71343e-42
KRT31	ENSG00000094796	protein_coding	48.7202	-2.59436	0.29738	-8.72406	2.6839e-18	1.62868e-17
CDC6	ENSG00000094804	protein_coding	1734.63	-3.00428	0.135574	-22.1598	8.39909e-109	9.6938e-107
FMO2	ENSG00000094963	protein_coding	2128.36	3.22848	0.167234	19.3052	4.85843e-83	2.83083e-81
EPB41L4B	ENSG00000095203	protein_coding	2050.76	1.16727	0.092033	12.6832	7.32732e-37	1.00099e-35
NANS	ENSG00000095380	protein_coding	4295.04	-1.18808	0.0665088	-17.8636	2.26674e-71	9.32426e-70
TLL2	ENSG00000095587	protein_coding	65.7265	-1.91932	0.133262	-14.4026	4.98022e-47	9.78318e-46
TDRD1	ENSG00000095627	protein_coding	243.119	-1.36119	0.25982	-5.23898	1.61463e-07	5.01833e-07
SORBS1	ENSG00000095637	protein_coding	6623.41	3.67607	0.112142	32.7804	1.12006e-235	3.85045e-232
CRTAC1	ENSG00000095713	protein_coding	236.264	1.35823	0.204053	6.6563	2.80814e-11	1.15335e-10
BAMBI	ENSG00000095739	protein_coding	5032.18	-1.37951	0.152414	-9.05108	1.41556e-19	9.12757e-19
IL11	ENSG00000095752	protein_coding	62.7204	-1.6215	0.123651	-13.1136	2.75355e-39	4.09527e-38
NUBP2	ENSG00000095906	protein_coding	3341.13	-1.05795	0.0770052	-13.7387	5.9556e-43	1.00891e-41
KCNK16	ENSG00000095981	protein_coding	2.7124	-2.29928	0.494425	-4.65041	3.31274e-06	9.17773e-06
CRISP3	ENSG00000096006	protein_coding	1117.41	-3.66798	0.307393	-11.9325	8.00975e-33	9.31143e-32
MLN	ENSG00000096395	protein_coding	1.24422	-1.50674	0.312604	-4.81997	1.43581e-06	4.11497e-06
ACOT7	ENSG00000097021	protein_coding	1796.94	-1.40313	0.0857803	-16.3573	3.86044e-60	1.13567e-58
CDC7	ENSG00000097046	protein_coding	740.735	-1.75703	0.0986101	-17.8179	5.13189e-71	2.08077e-69
PCSK5	ENSG00000099139	protein_coding	724.312	1.68918	0.102638	16.4577	7.39011e-61	2.21464e-59
SCD	ENSG00000099194	protein_coding	52312.7	1.54242	0.147643	10.4469	1.51337e-25	1.2905e-24
ABLIM1	ENSG00000099204	protein_coding	8364.2	1.44329	0.079683	18.1128	2.52405e-73	1.1104e-71
ERMP1	ENSG00000099219	protein_coding	7001.52	-1.13223	0.0818917	-13.826	1.7764e-43	3.06322e-42
NRP1	ENSG00000099250	protein_coding	6777.77	1.19591	0.0792143	15.0971	1.6925e-51	3.88815e-50
PALMD	ENSG00000099260	protein_coding	2435.68	2.89191	0.104585	27.6514	2.68589e-168	1.09548e-165
KCNK6	ENSG00000099337	protein_coding	3524.27	-1.48718	0.103954	-14.3062	2.00151e-46	3.85161e-45
FBXL19	ENSG00000099364	protein_coding	1787.86	-1.27111	0.0667393	-19.046	7.09825e-81	3.92672e-79
MAGEB2	ENSG00000099399	protein_coding	5.86722	-2.83312	0.485013	-5.84133	5.17869e-09	1.81503e-08
EFNA2	ENSG00000099617	protein_coding	6.87565	-3.63748	0.31174	-11.6683	1.8505e-31	2.02872e-30
CBARP	ENSG00000099625	protein_coding	70.1497	-1.37885	0.11265	-12.24	1.89948e-34	2.36345e-33
PRKY	ENSG00000099725	protein_coding	3.19262	-1.01208	0.340745	-2.9702	0.00297606	0.00590598
IGFALS	ENSG00000099769	protein_coding	255.818	-2.86671	0.195227	-14.6839	8.16954e-49	1.70505e-47
MISP	ENSG00000099812	protein_coding	2402.9	-3.2435	0.156798	-20.6858	4.64595e-95	3.77703e-93
HCN2	ENSG00000099822	protein_coding	103.192	-3.69667	0.17541	-21.0744	1.36626e-98	1.23369e-96
RASSF7	ENSG00000099849	protein_coding	1841.74	-1.72157	0.103333	-16.6604	2.54347e-62	7.99033e-61
PALM	ENSG00000099864	protein_coding	2248.54	1.38108	0.112035	12.3272	6.46738e-35	8.1696e-34
SERPIND1	ENSG00000099937	protein_coding	12.1979	1.24095	0.221014	5.61478	1.96817e-08	6.60189e-08
MMP11	ENSG00000099953	protein_coding	17173.5	-6.24973	0.142657	-43.8096	0	0
P2RX6	ENSG00000099957	protein_coding	29.1609	2.39674	0.1673	14.3259	1.50677e-46	2.91236e-45
DERL3	ENSG00000099958	protein_coding	1096.9	-1.02805	0.132496	-7.75911	8.55266e-15	4.33469e-14
OSM	ENSG00000099985	protein_coding	159.442	-1.41219	0.135631	-10.412	2.18533e-25	1.84908e-24
SUSD2	ENSG00000099994	protein_coding	3256.83	-1.08092	0.150034	-7.2045	5.82564e-13	2.66543e-12
MFNG	ENSG00000100060	protein_coding	673.297	1.00695	0.091864	10.9613	5.86204e-28	5.54606e-27
GRK3	ENSG00000100077	protein_coding	2254.45	1.74757	0.0766645	22.795	5.1371e-115	6.79226e-113
PLA2G3	ENSG00000100078	protein_coding	82.3814	-1.94402	0.275904	-7.04601	1.84116e-12	8.15941e-12
SEZ6L	ENSG00000100095	protein_coding	326.791	-2.5843	0.248356	-10.4056	2.33693e-25	1.97457e-24
GCAT	ENSG00000100116	protein_coding	992.11	-1.10275	0.0948339	-11.6283	2.96053e-31	3.21635e-30
GGTLC2	ENSG00000100121	protein_coding	1.35428	-1.0174	0.315547	-3.22424	0.00126306	0.00263575
EIF3L	ENSG00000100129	protein_coding	9731.38	1.04838	0.063513	16.5065	3.29235e-61	9.96567e-60
TTC28	ENSG00000100154	protein_coding	1611.34	1.42026	0.0750133	18.9334	6.05315e-80	3.2844e-78
CENPM	ENSG00000100162	protein_coding	510.77	-2.81509	0.108777	-25.8795	1.13354e-147	2.88651e-145
SEPTIN3	ENSG00000100167	protein_coding	1128.48	-1.35386	0.157438	-8.59931	8.01951e-18	4.75031e-17
SLC5A1	ENSG00000100170	protein_coding	1046.35	1.01087	0.222771	4.53769	5.68728e-06	1.54198e-05
SLC5A4	ENSG00000100191	protein_coding	25.5245	1.28072	0.116257	11.0162	3.19176e-28	3.0503e-27
KDELR3	ENSG00000100196	protein_coding	2441.78	-1.11	0.100734	-11.0191	3.09216e-28	2.95629e-27
MIOX	ENSG00000100253	protein_coding	10.6134	-2.24804	0.183108	-12.2771	1.20176e-34	1.50425e-33
RHBDD3	ENSG00000100263	protein_coding	1354.93	-1.04851	0.0751634	-13.9497	3.1574e-44	5.6115e-43
RASL10A	ENSG00000100276	protein_coding	72.826	1.85443	0.120312	15.4134	1.32998e-53	3.24427e-52
NEFH	ENSG00000100285	protein_coding	489.253	-1.79863	0.186803	-9.62846	6.06334e-22	4.3869e-21
BIK	ENSG00000100290	protein_coding	768.954	-1.62314	0.116356	-13.9498	3.15301e-44	5.60576e-43
APOBEC3H	ENSG00000100298	protein_coding	45.8553	-1.01659	0.128375	-7.91892	2.39591e-15	1.25228e-14
RASD2	ENSG00000100302	protein_coding	1134.68	-1.05787	0.149913	-7.05651	1.70733e-12	7.58729e-12
TTLL12	ENSG00000100304	protein_coding	6262.5	-1.37924	0.0938022	-14.7037	6.10326e-49	1.2799e-47
CBX7	ENSG00000100307	protein_coding	1945	1.53071	0.0827256	18.5035	1.93485e-76	9.41564e-75
CABP7	ENSG00000100314	protein_coding	31.9776	-1.91198	0.163295	-11.7087	1.15007e-31	1.26951e-30
PNPLA5	ENSG00000100341	protein_coding	3.22537	-1.76524	0.427927	-4.1251	3.70567e-05	9.23787e-05
CACNA1I	ENSG00000100346	protein_coding	142.772	-1.47455	0.169824	-8.68284	3.86004e-18	2.32393e-17
PVALB	ENSG00000100362	protein_coding	680.176	-5.06447	0.29945	-16.9126	3.6334e-64	1.20102e-62
IL2RB	ENSG00000100385	protein_coding	1230.37	-1.01085	0.140123	-7.21403	5.43184e-13	2.4888e-12
MLC1	ENSG00000100427	protein_coding	71.9068	-1.52406	0.213017	-7.15466	8.38807e-13	3.80312e-12
KCNK10	ENSG00000100433	protein_coding	9.6599	-1.12415	0.195117	-5.76143	8.34058e-09	2.88021e-08
CTSG	ENSG00000100448	protein_coding	146.198	1.80216	0.185092	9.73658	2.10519e-22	1.55611e-21
GZMB	ENSG00000100453	protein_coding	238.755	-1.48287	0.186208	-7.96353	1.67204e-15	8.81595e-15
COCH	ENSG00000100473	protein_coding	211.298	-1.03447	0.210496	-4.91446	8.90267e-07	2.6015e-06
POLE2	ENSG00000100479	protein_coding	376.852	-1.54546	0.0759798	-20.3404	5.6496e-92	4.3228e-90
PYGL	ENSG00000100504	protein_coding	4643.98	1.26627	0.117427	10.7834	4.12162e-27	3.75479e-26
CDKN3	ENSG00000100526	protein_coding	583.979	-2.90721	0.10243	-28.3824	3.33559e-177	1.70782e-174
CCDC198	ENSG00000100557	protein_coding	2.08574	-1.55627	0.354287	-4.3927	1.11953e-05	2.94462e-05
PLEK2	ENSG00000100558	protein_coding	480.121	-1.41737	0.09179	-15.4414	8.62012e-54	2.11776e-52
LRRC74A	ENSG00000100565	protein_coding	3.5946	1.23663	0.171793	7.19837	6.09381e-13	2.78495e-12
SAMD15	ENSG00000100583	protein_coding	214.625	-1.16938	0.116819	-10.0101	1.37555e-23	1.07611e-22
CHGA	ENSG00000100604	protein_coding	397.019	-4.0144	0.359013	-11.1818	5.00765e-29	4.98363e-28
SIX4	ENSG00000100625	protein_coding	1389.64	-1.59918	0.100306	-15.943	3.18545e-57	8.72563e-56
SLC8A3	ENSG00000100678	protein_coding	15.8897	1.02229	0.147696	6.92163	4.4648e-12	1.93535e-11
TCL1A	ENSG00000100721	protein_coding	88.6363	-2.93834	0.255271	-11.5107	1.16565e-30	1.23842e-29
TELO2	ENSG00000100726	protein_coding	2730.41	-1.03613	0.0789266	-13.1277	2.28374e-39	3.406e-38
PCNX1	ENSG00000100731	protein_coding	3775.2	1.06976	0.0615664	17.3757	1.25958e-67	4.61348e-66
DHRS2	ENSG00000100867	protein_coding	8904.75	-2.61321	0.288501	-9.05789	1.33004e-19	8.58532e-19
EMC9	ENSG00000100908	protein_coding	775.44	-1.20178	0.0807738	-14.8784	4.55331e-50	9.93389e-49
PSME2	ENSG00000100911	protein_coding	8079.48	-1.25542	0.0780767	-16.0793	3.56531e-58	9.99368e-57
REC8	ENSG00000100918	protein_coding	431.158	-1.04721	0.138933	-7.53748	4.79134e-14	2.32457e-13
PLTP	ENSG00000100979	protein_coding	4829.15	1.27519	0.110073	11.585	4.90729e-31	5.2931e-30
MMP9	ENSG00000100985	protein_coding	5421.36	-2.52276	0.168267	-14.9927	8.20014e-51	1.83647e-49
ABHD12	ENSG00000100997	protein_coding	5141.56	-1.11732	0.0686146	-16.284	1.28125e-59	3.71469e-58
GINS1	ENSG00000101003	protein_coding	1111.34	-2.4957	0.0958326	-26.0423	1.64631e-149	4.32972e-147
SGK2	ENSG00000101049	protein_coding	152.274	3.15258	0.143792	21.9247	1.51152e-106	1.64585e-104
MYBL2	ENSG00000101057	protein_coding	3323.22	-3.83459	0.147055	-26.0758	6.85535e-150	1.83297e-147
R3HDML	ENSG00000101074	protein_coding	2.80284	-2.90692	0.335498	-8.66449	4.53545e-18	2.71867e-17
HNF4A	ENSG00000101076	protein_coding	2.97504	-1.10809	0.261779	-4.23292	2.3068e-05	5.88505e-05
RAB5IF	ENSG00000101084	protein_coding	1180.95	-1.01811	0.0681844	-14.9318	2.04796e-50	4.51715e-49
RIMS4	ENSG00000101098	protein_coding	1766.86	-3.32324	0.230917	-14.3915	5.85089e-47	1.14842e-45
SALL4	ENSG00000101115	protein_coding	117.142	-2.81337	0.127458	-22.073	5.74364e-108	6.44358e-106
HRH3	ENSG00000101180	protein_coding	6.51868	-2.00054	0.296574	-6.7455	1.52502e-11	6.38671e-11
NTSR1	ENSG00000101188	protein_coding	20.552	-2.6929	0.233595	-11.5281	9.52738e-31	1.01625e-29
MRGBP	ENSG00000101189	protein_coding	1354.53	-1.05889	0.0655306	-16.1587	9.85961e-59	2.7979e-57
SLC17A9	ENSG00000101194	protein_coding	621.231	-1.98245	0.145473	-13.6276	2.74436e-42	4.52021e-41
NKAIN4	ENSG00000101198	protein_coding	18.8486	-1.90442	0.189695	-10.0394	1.02319e-23	8.05694e-23
ARFGAP1	ENSG00000101199	protein_coding	5554.33	-1.10584	0.0684879	-16.1466	1.20047e-58	3.40061e-57
AVP	ENSG00000101200	protein_coding	0.358253	1.97869	0.338512	5.84526	5.05783e-09	1.77371e-08
COL20A1	ENSG00000101203	protein_coding	5.88347	-1.59506	0.24825	-6.42522	1.31681e-10	5.16802e-10
CHRNA4	ENSG00000101204	protein_coding	11.4443	-2.31328	0.350887	-6.59266	4.32024e-11	1.75109e-10
EEF1A2	ENSG00000101210	protein_coding	6037.53	-3.50826	0.212435	-16.5145	2.88577e-61	8.75151e-60
PTK6	ENSG00000101213	protein_coding	1242.02	-2.02617	0.118149	-17.1493	6.35773e-66	2.23673e-64
SPEF1	ENSG00000101222	protein_coding	160.205	-2.43946	0.155122	-15.726	1.00281e-55	2.63301e-54
CDC25B	ENSG00000101224	protein_coding	3742.28	-1.16663	0.0996332	-11.7093	1.14226e-31	1.26176e-30
ISM1	ENSG00000101230	protein_coding	848.754	2.18953	0.12374	17.6946	4.6138e-70	1.83061e-68
SEL1L2	ENSG00000101251	protein_coding	8.57139	3.64356	0.214126	17.0159	6.25911e-65	2.12739e-63
TRIB3	ENSG00000101255	protein_coding	2741.54	-1.67744	0.0870077	-19.2792	8.03123e-83	4.64576e-81
SLC52A3	ENSG00000101276	protein_coding	1383.34	-1.36391	0.105484	-12.93	3.04642e-38	4.36363e-37
ANGPT4	ENSG00000101280	protein_coding	46.1521	3.4767	0.139406	24.9394	2.78286e-137	5.90015e-135
RSPO4	ENSG00000101282	protein_coding	72.6845	-1.22366	0.217348	-5.62995	1.80263e-08	6.06312e-08
PROKR2	ENSG00000101292	protein_coding	3.02634	-1.82104	0.472919	-3.85064	0.000117809	0.00027738
HM13	ENSG00000101294	protein_coding	11521.9	-1.0293	0.0562428	-18.301	8.11793e-75	3.76397e-73
SNPH	ENSG00000101298	protein_coding	899.274	-1.00534	0.167228	-6.0118	1.83477e-09	6.6384e-09
MYLK2	ENSG00000101306	protein_coding	24.1717	-2.51951	0.143219	-17.592	2.83624e-69	1.09202e-67
HAO1	ENSG00000101323	protein_coding	5.10385	-2.31596	0.500119	-4.63081	3.64239e-06	1.00557e-05
CCM2L	ENSG00000101331	protein_coding	239.549	1.67523	0.0868709	19.2842	7.29454e-83	4.22469e-81
MYL9	ENSG00000101335	protein_coding	16195.7	1.37714	0.0991872	13.8843	7.88715e-44	1.38034e-42
PAK5	ENSG00000101349	protein_coding	49.3807	3.16545	0.225454	14.0404	8.82741e-45	1.60017e-43
E2F1	ENSG00000101412	protein_coding	1317.66	-2.64429	0.109402	-24.1704	4.55477e-129	8.46377e-127
CST9L	ENSG00000101435	protein_coding	18.8589	-2.91487	0.376723	-7.73744	1.01439e-14	5.12121e-14
SLC32A1	ENSG00000101438	protein_coding	0.909124	-1.4327	0.371009	-3.86163	0.000112632	0.000265959
CST4	ENSG00000101441	protein_coding	174.382	-7.66984	0.3238	-23.687	4.91023e-124	8.12095e-122
WFDC2	ENSG00000101443	protein_coding	5532.76	-1.07234	0.202018	-5.30813	1.10758e-07	3.48882e-07
PPP1R16B	ENSG00000101445	protein_coding	855.403	1.79975	0.127343	14.1332	2.37284e-45	4.40077e-44
FAM83D	ENSG00000101447	protein_coding	1091.25	-3.50556	0.129054	-27.1636	1.75157e-162	6.02141e-160
SYNDIG1	ENSG00000101463	protein_coding	432.306	-2.82776	0.147369	-19.1883	4.63916e-82	2.62984e-80
CELF4	ENSG00000101489	protein_coding	80.9109	-1.25508	0.18219	-6.88886	5.62428e-12	2.42116e-11
CDH20	ENSG00000101542	protein_coding	25.8264	3.2949	0.160419	20.5394	9.57845e-94	7.56965e-92
MYOM1	ENSG00000101605	protein_coding	582.106	4.75953	0.122336	38.9054	0	0
ST8SIA5	ENSG00000101638	protein_coding	22.3907	-1.03824	0.150657	-6.89138	5.52525e-12	2.37938e-11
LAMA1	ENSG00000101680	protein_coding	454.716	1.11449	0.142483	7.82193	5.20194e-15	2.6668e-14
RNF125	ENSG00000101695	protein_coding	778.118	1.38651	0.0833814	16.6285	4.33201e-62	1.35033e-60
MXRA5	ENSG00000101825	protein_coding	21576.3	-1.11735	0.107777	-10.3672	3.49565e-25	2.93456e-24
VSIG1	ENSG00000101842	protein_coding	61.7519	-1.64396	0.155667	-10.5607	4.53067e-26	3.95667e-25
STS	ENSG00000101846	protein_coding	1846.23	1.17016	0.0995264	11.7573	6.47807e-32	7.23212e-31
GPR143	ENSG00000101850	protein_coding	316.638	-1.72188	0.129764	-13.2693	3.48779e-40	5.35439e-39
MID1	ENSG00000101871	protein_coding	979.802	1.35606	0.139819	9.6987	3.05375e-22	2.23973e-21
RHOXF1	ENSG00000101883	protein_coding	11.2211	2.58208	0.147237	17.5369	7.49452e-69	2.85361e-67
GUCY2F	ENSG00000101890	protein_coding	0.763445	-1.05616	0.352708	-2.99444	0.00274947	0.00547845
AMMECR1	ENSG00000101935	protein_coding	1327.73	-1.01611	0.080922	-12.5567	3.65344e-36	4.84388e-35
CHRDL1	ENSG00000101938	protein_coding	2831.15	4.44187	0.185858	23.8993	3.11676e-126	5.43491e-124
SRPX	ENSG00000101955	protein_coding	1382.17	2.50676	0.114628	21.8687	5.16453e-106	5.52352e-104
SYP	ENSG00000102003	protein_coding	424.202	-1.54126	0.178737	-8.62306	6.51856e-18	3.8765e-17
BMX	ENSG00000102010	protein_coding	111.19	2.70636	0.133618	20.2544	3.25192e-91	2.43026e-89
LUZP4	ENSG00000102021	protein_coding	0.73635	-1.56995	0.385347	-4.07412	4.61896e-05	0.000113896
ZC3H12B	ENSG00000102053	protein_coding	105.863	1.321	0.0938431	14.0767	5.28089e-45	9.65648e-44
SLC35A2	ENSG00000102100	protein_coding	3192.65	-1.32642	0.0553046	-23.9839	4.09241e-127	7.24116e-125
PCSK1N	ENSG00000102109	protein_coding	271.258	-2.94952	0.253898	-11.6169	3.38011e-31	3.66392e-30
SMS	ENSG00000102172	protein_coding	6973.96	-1.12027	0.0653878	-17.1328	8.45205e-66	2.96056e-64
CD99L2	ENSG00000102181	protein_coding	3216.05	1.01973	0.0698389	14.6011	2.76306e-48	5.65635e-47
GPR50	ENSG00000102195	protein_coding	1.28965	2.40282	0.420621	5.71256	1.11292e-08	3.80793e-08
TIMP1	ENSG00000102265	protein_coding	18957.6	-1.15863	0.095795	-12.0949	1.12395e-33	1.35471e-32
KLHL4	ENSG00000102271	protein_coding	61.4924	2.04958	0.11789	17.3856	1.06148e-67	3.90573e-66
GABRE	ENSG00000102287	protein_coding	847.374	2.32648	0.194851	11.9398	7.34027e-33	8.54553e-32
ITIH6	ENSG00000102313	protein_coding	426.679	-1.37967	0.17083	-8.07627	6.67762e-16	3.60211e-15
MAGED2	ENSG00000102316	protein_coding	44076.5	-1.25994	0.101042	-12.4695	1.09553e-35	1.42118e-34
KLF8	ENSG00000102349	protein_coding	821.02	1.11176	0.0988548	11.2464	2.41218e-29	2.43638e-28
ZDHHC15	ENSG00000102383	protein_coding	190.505	1.14378	0.116195	9.84366	7.30073e-23	5.51168e-22
CENPI	ENSG00000102384	protein_coding	361.443	-2.21289	0.102378	-21.6149	1.29955e-103	1.31673e-101
DRP2	ENSG00000102385	protein_coding	66.7118	-2.12206	0.118661	-17.8833	1.59105e-71	6.59553e-70
TAF7L	ENSG00000102387	protein_coding	20.5881	-1.11715	0.152115	-7.34409	2.0716e-13	9.69958e-13
HTR2A	ENSG00000102468	protein_coding	45.4911	2.56475	0.176259	14.5511	5.74875e-48	1.1691e-46
TNFSF13B	ENSG00000102524	protein_coding	836.519	-1.0194	0.113932	-8.94746	3.63758e-19	2.2978e-18
CAB39L	ENSG00000102547	protein_coding	2307.79	1.17512	0.0870045	13.5064	1.43405e-41	2.30521e-40
SGCG	ENSG00000102683	protein_coding	139.942	2.69659	0.24715	10.9107	1.02415e-27	9.57465e-27
RGCC	ENSG00000102760	protein_coding	1375.58	1.54045	0.0861628	17.8783	1.74053e-71	7.20276e-70
ACOD1	ENSG00000102794	protein_coding	3.59024	-3.33686	0.327306	-10.195	2.08847e-24	1.69387e-23
MEDAG	ENSG00000102802	protein_coding	696.255	2.3828	0.132055	18.044	8.79446e-73	3.80972e-71
MSLN	ENSG00000102854	protein_coding	1038.37	-4.25243	0.282654	-15.0446	3.74461e-51	8.47698e-50
CORO1A	ENSG00000102879	protein_coding	2998.33	-1.08384	0.117132	-9.25322	2.17837e-20	1.46221e-19
NFAT5	ENSG00000102908	protein_coding	2850.11	1.07206	0.0966532	11.0918	1.37448e-28	1.33828e-27
CBLN1	ENSG00000102924	protein_coding	67.1153	1.09721	0.202963	5.40594	6.44688e-08	2.07057e-07
ZNF423	ENSG00000102935	protein_coding	680.242	1.21889	0.111498	10.9319	8.10892e-28	7.62239e-27
CCL17	ENSG00000102970	protein_coding	58.0184	-1.81361	0.173963	-10.4253	1.90024e-25	1.61381e-24
NME3	ENSG00000103024	protein_coding	3205.41	-1.51016	0.107038	-14.1086	3.35993e-45	6.19803e-44
HAS3	ENSG00000103044	protein_coding	615.031	2.89556	0.15663	18.4866	2.64715e-76	1.28429e-74
ESRP2	ENSG00000103067	protein_coding	3327.37	-1.01805	0.0820481	-12.4079	2.36704e-35	3.03951e-34
HAGHL	ENSG00000103253	protein_coding	721.23	-3.46795	0.130673	-26.5391	3.42998e-155	1.019e-152
ANTKMT	ENSG00000103254	protein_coding	826.257	-1.7814	0.110203	-16.1647	8.94308e-59	2.54231e-57
SLC7A5	ENSG00000103257	protein_coding	7413.51	-2.6028	0.15002	-17.3497	1.98255e-67	7.22852e-66
METRN	ENSG00000103260	protein_coding	3202.64	-2.38237	0.133586	-17.834	3.84976e-71	1.56752e-69
RHBDL1	ENSG00000103269	protein_coding	258.282	-2.61349	0.143419	-18.2227	3.40949e-74	1.5539e-72
CRYM	ENSG00000103316	protein_coding	187.577	-1.25778	0.221976	-5.66629	1.45919e-08	4.94667e-08
PRSS33	ENSG00000103355	protein_coding	39.8361	-3.25124	0.410164	-7.92669	2.25064e-15	1.17904e-14
ELOB	ENSG00000103363	protein_coding	8558.43	-1.12853	0.0823672	-13.7012	9.99057e-43	1.67886e-41
TOX3	ENSG00000103460	protein_coding	1584.84	-1.51577	0.17098	-8.8652	7.6365e-19	4.75028e-18
QPRT	ENSG00000103485	protein_coding	1551.3	-1.49229	0.138769	-10.7538	5.68794e-27	5.1505e-26
PYCARD	ENSG00000103490	protein_coding	2330.75	-1.88476	0.121632	-15.4956	3.71344e-54	9.24098e-53
MAZ	ENSG00000103495	protein_coding	4285.78	-1.2785	0.056797	-22.51	3.31013e-112	4.0434e-110
IL21R	ENSG00000103522	protein_coding	292.473	-2.64237	0.135137	-19.5533	3.86664e-85	2.38276e-83
SYT17	ENSG00000103528	protein_coding	1313.3	-1.38681	0.141243	-9.8186	9.36361e-23	7.03374e-22
TMC5	ENSG00000103534	protein_coding	3315.99	-1.17808	0.184477	-6.38604	1.70233e-10	6.63827e-10
SLC6A2	ENSG00000103546	protein_coding	49.2278	1.14594	0.286794	3.99569	6.45066e-05	0.000156354
KNOP1	ENSG00000103550	protein_coding	1950.32	-1.06521	0.0526309	-20.2393	4.41582e-91	3.2797e-89
CORO2B	ENSG00000103647	protein_coding	290.872	2.34951	0.104581	22.466	8.93375e-112	1.0776e-109
RASL12	ENSG00000103710	protein_coding	612.678	1.09093	0.103263	10.5646	4.34981e-26	3.80218e-25
CEMIP	ENSG00000103888	protein_coding	1249.71	-3.18418	0.148176	-21.4892	1.96366e-102	1.92479e-100
ZNF106	ENSG00000103994	protein_coding	5956.23	1.6576	0.0702021	23.6118	2.91755e-123	4.69619e-121
ATP8B4	ENSG00000104043	protein_coding	305.427	1.35971	0.102284	13.2935	2.52371e-40	3.89049e-39
FAM189A1	ENSG00000104059	protein_coding	96.5331	-1.65344	0.196748	-8.40387	4.32004e-17	2.47459e-16
OIP5	ENSG00000104147	protein_coding	183.72	-2.43633	0.0962019	-25.3252	1.68822e-141	3.83258e-139
PDGFRL	ENSG00000104213	protein_coding	1654.05	1.19025	0.109369	10.8829	1.39055e-27	1.29223e-26
ZDHHC2	ENSG00000104219	protein_coding	1127.91	1.07428	0.108524	9.899	4.2045e-23	3.21554e-22
RP1	ENSG00000104237	protein_coding	49.3337	-1.57843	0.226099	-6.98114	2.92795e-12	1.28328e-11
TRPA1	ENSG00000104321	protein_coding	298.916	-4.7066	0.249743	-18.8458	3.18209e-79	1.67192e-77
SFRP1	ENSG00000104332	protein_coding	15058.9	2.54284	0.219965	11.5602	6.55505e-31	7.04042e-30
LAPTM4B	ENSG00000104341	protein_coding	13083.8	-1.2973	0.120036	-10.8076	3.16746e-27	2.90369e-26
POP1	ENSG00000104356	protein_coding	792.796	-1.07926	0.0832884	-12.9581	2.11318e-38	3.04409e-37
JPH1	ENSG00000104369	protein_coding	586.497	-1.60169	0.139146	-11.5108	1.16331e-30	1.2362e-29
DKK4	ENSG00000104371	protein_coding	9.45027	1.4495	0.242731	5.97163	2.34894e-09	8.43717e-09
GDAP1	ENSG00000104381	protein_coding	1691.13	-1.02951	0.145202	-7.09023	1.3389e-12	5.99262e-12
ESRP1	ENSG00000104413	protein_coding	9389.16	-1.63081	0.0841654	-19.3763	1.22446e-83	7.22192e-82
CCN4	ENSG00000104415	protein_coding	1150.62	-3.53669	0.121825	-29.0308	2.68659e-185	1.79584e-182
TRPS1	ENSG00000104447	protein_coding	29877.6	-1.24399	0.104076	-11.9527	6.28574e-33	7.34272e-32
SPAG1	ENSG00000104450	protein_coding	1108.99	-1.35322	0.0849875	-15.9225	4.42158e-57	1.20431e-55
NCALD	ENSG00000104490	protein_coding	2469.63	1.44854	0.141713	10.2216	1.5864e-24	1.29451e-23
GSDMD	ENSG00000104518	protein_coding	4605.81	-1.05981	0.0894628	-11.8463	2.24783e-32	2.55753e-31
TSTA3	ENSG00000104522	protein_coding	6772.59	-1.80572	0.0830839	-21.7337	9.84535e-105	1.02341e-102
PYCR3	ENSG00000104524	protein_coding	1924.17	-1.81884	0.0900709	-20.1934	1.11858e-90	8.21906e-89
SQLE	ENSG00000104549	protein_coding	6005.65	-2.31384	0.108481	-21.3296	6.03496e-101	5.71753e-99
MCM4	ENSG00000104738	protein_coding	8393.87	-1.80477	0.0917565	-19.6691	3.96728e-86	2.53906e-84
ADAM2	ENSG00000104755	protein_coding	9.06711	-1.68109	0.525339	-3.20001	0.00137422	0.00285485
TULP2	ENSG00000104804	protein_coding	8.44358	1.19298	0.129268	9.22874	2.73837e-20	1.83019e-19
DHDH	ENSG00000104808	protein_coding	57.1817	-1.47558	0.143095	-10.3119	6.22465e-25	5.16606e-24
MAP4K1	ENSG00000104814	protein_coding	500.184	-1.02418	0.119269	-8.58711	8.91877e-18	5.26614e-17
TUBB4A	ENSG00000104833	protein_coding	89.0545	-2.05811	0.223834	-9.19479	3.75713e-20	2.48897e-19
PPP1R37	ENSG00000104866	protein_coding	3734.38	-1.18565	0.072414	-16.3732	2.97273e-60	8.78278e-59
SLC17A7	ENSG00000104888	protein_coding	78.619	2.99229	0.124311	24.071	5.0343e-128	9.24774e-126
RNASEH2A	ENSG00000104889	protein_coding	1907.69	-1.799	0.0767642	-23.4354	1.86081e-121	2.87964e-119
AMH	ENSG00000104899	protein_coding	127.737	-2.71197	0.184861	-14.6703	9.98394e-49	2.07742e-47
RETN	ENSG00000104918	protein_coding	9.80829	-1.3414	0.21487	-6.24282	4.29757e-10	1.62579e-09
FCER2	ENSG00000104921	protein_coding	66.8215	1.07779	0.26194	4.11466	3.87742e-05	9.64058e-05
CLEC4M	ENSG00000104938	protein_coding	3.64753	1.95931	0.248375	7.88855	3.05729e-15	1.58728e-14
IL4I1	ENSG00000104951	protein_coding	642.95	-2.69228	0.136179	-19.7702	5.38131e-87	3.5285e-85
TLE6	ENSG00000104953	protein_coding	283.86	-1.6047	0.12579	-12.757	2.85003e-37	3.95634e-36
NOVA2	ENSG00000104967	protein_coding	303.404	1.48773	0.0822336	18.0915	3.71849e-73	1.62105e-71
ASF1B	ENSG00000105011	protein_coding	1537.8	-3.05933	0.0973035	-31.4411	5.55228e-217	8.62e-214
TNNT1	ENSG00000105048	protein_coding	1779.35	-4.57509	0.211192	-21.6632	4.56394e-104	4.68343e-102
CASP14	ENSG00000105141	protein_coding	1054.13	-6.40106	0.348132	-18.3869	1.67322e-75	7.96524e-74
SLC1A6	ENSG00000105143	protein_coding	40.0793	-2.9901	0.326747	-9.15112	5.63446e-20	3.69751e-19
CCNE1	ENSG00000105173	protein_coding	507.578	-2.8064	0.158074	-17.7537	1.61372e-70	6.48288e-69
CLC	ENSG00000105205	protein_coding	1.57402	1.17775	0.353781	3.32903	0.000871495	0.00185549
CCNP	ENSG00000105219	protein_coding	460.344	-3.02483	0.167723	-18.0347	1.04126e-72	4.49855e-71
PRX	ENSG00000105227	protein_coding	481.574	1.18583	0.0952823	12.4454	1.48091e-35	1.91183e-34
SHD	ENSG00000105251	protein_coding	5.69973	-1.72709	0.234714	-7.35831	1.86258e-13	8.74389e-13
TBCB	ENSG00000105254	protein_coding	3866.42	-1.02481	0.0674689	-15.1893	4.16283e-52	9.72094e-51
FSD1	ENSG00000105255	protein_coding	39.5417	-2.66846	0.212528	-12.5558	3.6939e-36	4.89483e-35
ZFR2	ENSG00000105278	protein_coding	31.643	-1.73324	0.256403	-6.75982	1.38166e-11	5.80247e-11
TJP3	ENSG00000105289	protein_coding	3351.07	-1.72776	0.101597	-17.006	7.41845e-65	2.50903e-63
APLP1	ENSG00000105290	protein_coding	810.287	-2.51953	0.175362	-14.3676	8.26766e-47	1.61226e-45
BBC3	ENSG00000105327	protein_coding	727.486	-1.36207	0.0955846	-14.2498	4.49309e-46	8.57377e-45
CD79A	ENSG00000105369	protein_coding	769.518	-1.0886	0.202752	-5.36912	7.91227e-08	2.52103e-07
CEACAM5	ENSG00000105388	protein_coding	2620.6	-5.30884	0.27742	-19.1365	1.25437e-81	7.04438e-80
ATP1A3	ENSG00000105409	protein_coding	238.12	-3.53338	0.194707	-18.1471	1.35244e-73	6.03248e-72
MEIS3	ENSG00000105419	protein_coding	1455.86	-1.04735	0.104376	-10.0345	1.07552e-23	8.45792e-23
CNFN	ENSG00000105427	protein_coding	276.099	-1.25848	0.128645	-9.78259	1.33741e-22	9.9847e-22
GRIN2D	ENSG00000105464	protein_coding	264.264	-2.2144	0.136215	-16.2567	2.00309e-59	5.77966e-58
SYNGR4	ENSG00000105467	protein_coding	16.7136	-3.05561	0.178919	-17.0782	2.15724e-65	7.44788e-64
CLEC11A	ENSG00000105472	protein_coding	987.774	-1.4434	0.119273	-12.1017	1.03463e-33	1.24923e-32
CCDC114	ENSG00000105479	protein_coding	116.03	-1.33266	0.132494	-10.0583	8.4438e-24	6.67405e-23
LIG1	ENSG00000105486	protein_coding	2592.28	-1.07306	0.0628756	-17.0664	2.63876e-65	9.09079e-64
HAS1	ENSG00000105509	protein_coding	84.4414	2.25822	0.206878	10.9157	9.69639e-28	9.08798e-27
RAB3D	ENSG00000105514	protein_coding	4070.42	-1.03315	0.0740724	-13.9478	3.24309e-44	5.75954e-43
CAPS	ENSG00000105519	protein_coding	2777.2	-2.18361	0.133779	-16.3225	6.82773e-60	1.99275e-58
FAM83E	ENSG00000105523	protein_coding	737.254	-1.91427	0.190027	-10.0737	7.22282e-24	5.72308e-23
RASIP1	ENSG00000105538	protein_coding	828.287	1.40093	0.097358	14.3895	6.02431e-47	1.18149e-45
FGF21	ENSG00000105550	protein_coding	3.04902	-3.09312	0.547032	-5.65437	1.56423e-08	5.29158e-08
LILRB5	ENSG00000105609	protein_coding	307.323	2.79568	0.138006	20.2576	3.04536e-91	2.27942e-89
KLF1	ENSG00000105610	protein_coding	7.94943	-1.71885	0.140179	-12.2618	1.45227e-34	1.81357e-33
MAST1	ENSG00000105613	protein_coding	117.824	-2.06607	0.1669	-12.379	3.39428e-35	4.3366e-34
TFPT	ENSG00000105619	protein_coding	1145.59	-1.21103	0.0946002	-12.8015	1.60721e-37	2.25122e-36
SLC5A5	ENSG00000105641	protein_coding	32.0477	-2.10618	0.21367	-9.85716	6.38261e-23	4.83599e-22
PIK3R2	ENSG00000105647	protein_coding	93.1772	-1.29773	0.0881426	-14.723	4.58643e-49	9.68138e-48
RAB3A	ENSG00000105649	protein_coding	395.803	-1.39623	0.0943849	-14.793	1.62595e-49	3.48569e-48
ISYNA1	ENSG00000105655	protein_coding	3950.53	-1.03143	0.102682	-10.0449	9.67435e-24	7.62665e-23
COMP	ENSG00000105664	protein_coding	7642.2	-4.49425	0.161896	-27.7601	1.31649e-169	5.55788e-167
UPK1A	ENSG00000105668	protein_coding	82.84	-2.26941	0.245844	-9.23111	2.67845e-20	1.79089e-19
COPE	ENSG00000105669	protein_coding	7150.38	-1.07085	0.0708714	-15.1098	1.39609e-51	3.21026e-50
GAPDHS	ENSG00000105679	protein_coding	1.83268	-1.13701	0.275846	-4.12192	3.75733e-05	9.36037e-05
MAG	ENSG00000105695	protein_coding	68.5165	-1.44232	0.214272	-6.73124	1.68223e-11	7.02248e-11
LSR	ENSG00000105699	protein_coding	8770.59	-1.59146	0.0840532	-18.934	5.98714e-80	3.25225e-78
HPN	ENSG00000105707	protein_coding	2571.02	-2.22286	0.146836	-15.1384	9.0424e-52	2.09127e-50
SIPA1L3	ENSG00000105738	protein_coding	5542.99	-1.08297	0.066505	-16.2841	1.28049e-59	3.71469e-58
RUNDC3B	ENSG00000105784	protein_coding	130.081	1.66137	0.105486	15.7498	6.89147e-56	1.81639e-54
RASA4	ENSG00000105808	protein_coding	55.8849	1.23875	0.092966	13.3247	1.66189e-40	2.58177e-39
DNAH11	ENSG00000105877	protein_coding	150.003	-1.83631	0.210235	-8.73454	2.44645e-18	1.48703e-17
DLX5	ENSG00000105880	protein_coding	131.633	-2.34178	0.18489	-12.6658	9.1516e-37	1.24456e-35
PTN	ENSG00000105894	protein_coding	2607.22	2.36052	0.191654	12.3166	7.37597e-35	9.29296e-34
ADAP1	ENSG00000105963	protein_coding	305.831	-1.34044	0.117943	-11.3652	6.23487e-30	6.45594e-29
CAV2	ENSG00000105971	protein_coding	2748.52	2.90394	0.100848	28.7953	2.45881e-182	1.46096e-179
CAV1	ENSG00000105974	protein_coding	8624.38	3.38941	0.103722	32.6777	3.23729e-234	9.16495e-231
MET	ENSG00000105976	protein_coding	1940.99	1.63782	0.137568	11.9055	1.10771e-32	1.27877e-31
HOXA2	ENSG00000105996	protein_coding	45.688	2.11907	0.151411	13.9955	1.66056e-44	2.97873e-43
HOXA3	ENSG00000105997	protein_coding	212.481	1.79865	0.133669	13.456	2.8384e-41	4.5204e-40
HOXA5	ENSG00000106004	protein_coding	264.962	2.36215	0.138809	17.0173	6.10975e-65	2.07809e-63
HOXA6	ENSG00000106006	protein_coding	39.927	2.32667	0.166235	13.9963	1.64292e-44	2.94843e-43
CPED1	ENSG00000106034	protein_coding	1117.17	2.90057	0.127409	22.7658	1.00003e-114	1.3008e-112
EVX1	ENSG00000106038	protein_coding	10.118	-1.28717	0.264438	-4.86756	1.12985e-06	3.27103e-06
ABHD11	ENSG00000106077	protein_coding	3351.74	-1.3601	0.0854088	-15.9246	4.28008e-57	1.16775e-55
STX1A	ENSG00000106089	protein_coding	470.834	-1.50637	0.092923	-16.2109	4.22287e-59	1.2076e-57
CRHR2	ENSG00000106113	protein_coding	17.6828	1.63631	0.128675	12.7166	4.77946e-37	6.57593e-36
CCL24	ENSG00000106178	protein_coding	14.5431	2.10977	0.262747	8.02965	9.77489e-16	5.22485e-15
HSPB1	ENSG00000106211	protein_coding	32221.5	-1.51799	0.125246	-12.1201	8.27064e-34	1.00391e-32
NPTX2	ENSG00000106236	protein_coding	177.815	-1.7244	0.165036	-10.4486	1.48647e-25	1.268e-24
NUDT1	ENSG00000106268	protein_coding	912.853	-1.10261	0.0876261	-12.5831	2.61517e-36	3.48747e-35
PTPRZ1	ENSG00000106278	protein_coding	420.523	1.40085	0.263054	5.32533	1.00768e-07	3.18331e-07
TFR2	ENSG00000106327	protein_coding	213.277	-3.25848	0.152992	-21.2984	1.1759e-100	1.10319e-98
PPP1R17	ENSG00000106341	protein_coding	1.18297	1.62186	0.330936	4.90083	9.54323e-07	2.78176e-06
AP1S1	ENSG00000106367	protein_coding	3186.27	-1.24217	0.0628994	-19.7485	8.2699e-87	5.41515e-85
EZH2	ENSG00000106462	protein_coding	1512.99	-2.31246	0.0906631	-25.5061	1.68644e-143	3.95926e-141
MEST	ENSG00000106484	protein_coding	3537.53	1.62457	0.119067	13.6441	2.18959e-42	3.62258e-41
MEOX2	ENSG00000106511	protein_coding	413.067	2.732	0.147509	18.5209	1.40023e-76	6.85557e-75
TSPAN13	ENSG00000106537	protein_coding	17883.9	-1.59915	0.100775	-15.8685	1.04633e-56	2.80857e-55
RARRES2	ENSG00000106538	protein_coding	3110.01	1.43717	0.12361	11.6266	3.01712e-31	3.27635e-30
AGR2	ENSG00000106541	protein_coding	33517.3	-2.41415	0.20034	-12.0503	1.93269e-33	2.30867e-32
AEBP1	ENSG00000106624	protein_coding	42560.3	-1.15425	0.109768	-10.5153	7.342e-26	6.34961e-25
MYL7	ENSG00000106631	protein_coding	50.2499	1.23227	0.283168	4.35173	1.3507e-05	3.52339e-05
LIMK1	ENSG00000106683	protein_coding	3320.01	-1.02419	0.0617782	-16.5785	9.96051e-62	3.06705e-60
SLC1A1	ENSG00000106688	protein_coding	2743.35	-2.26565	0.200992	-11.2723	1.79717e-29	1.82516e-28
LHX2	ENSG00000106689	protein_coding	49.4195	-4.42017	0.229042	-19.2985	5.52869e-83	3.21359e-81
CNTNAP3	ENSG00000106714	protein_coding	115.01	2.29112	0.173677	13.1919	9.77231e-40	1.47621e-38
PRUNE2	ENSG00000106772	protein_coding	687.807	1.41114	0.138984	10.1533	3.20445e-24	2.58288e-23
CORO2A	ENSG00000106789	protein_coding	3172.23	-1.41596	0.0914392	-15.4853	4.36228e-54	1.08165e-52
OGN	ENSG00000106809	protein_coding	2060.23	2.37134	0.191074	12.4106	2.28968e-35	2.94174e-34
ASPN	ENSG00000106819	protein_coding	6724.52	-1.81883	0.158019	-11.5102	1.17272e-30	1.24566e-29
ECM2	ENSG00000106823	protein_coding	1976.2	2.61362	0.113311	23.0659	1.01867e-117	1.40881e-115
TLE4	ENSG00000106829	protein_coding	898.224	1.2759	0.0936925	13.618	3.13169e-42	5.14409e-41
LHX6	ENSG00000106852	protein_coding	421.359	1.7379	0.11004	15.7933	3.46029e-56	9.20601e-55
RLN2	ENSG00000107014	protein_coding	106.04	-1.39073	0.179807	-7.73457	1.03757e-14	5.23495e-14
KANK1	ENSG00000107104	protein_coding	3079.39	1.85101	0.089248	20.74	1.50773e-95	1.2383e-93
ELAVL2	ENSG00000107105	protein_coding	196.649	-2.6261	0.175359	-14.9756	1.06062e-50	2.36104e-49
CA9	ENSG00000107159	protein_coding	374.041	-4.80283	0.283801	-16.9233	3.03087e-64	1.00669e-62
TYRP1	ENSG00000107165	protein_coding	82.6627	-3.81996	0.250094	-15.2741	1.13873e-52	2.70642e-51
MPDZ	ENSG00000107186	protein_coding	2590.24	1.19084	0.0769826	15.4689	5.62255e-54	1.3877e-52
LHX3	ENSG00000107187	protein_coding	0.838492	-2.14245	0.426349	-5.02511	5.03142e-07	1.50284e-06
PIP5K1B	ENSG00000107242	protein_coding	316.25	1.09511	0.159129	6.88192	5.90525e-12	2.5387e-11
APBA1	ENSG00000107282	protein_coding	518.24	1.24435	0.115656	10.7591	5.37005e-27	4.8709e-26
SH3GL2	ENSG00000107295	protein_coding	46.3506	-1.69766	0.232681	-7.29608	2.96267e-13	1.37673e-12
PTGDS	ENSG00000107317	protein_coding	1535.69	1.13695	0.168777	6.7364	1.62361e-11	6.78425e-11
SHB	ENSG00000107338	protein_coding	1090.76	-1.03526	0.0719902	-14.3805	6.8592e-47	1.34195e-45
GATA3	ENSG00000107485	protein_coding	32545.7	-1.82503	0.138612	-13.1665	1.36841e-39	2.05424e-38
ATRNL1	ENSG00000107518	protein_coding	559.691	-1.26627	0.224346	-5.64429	1.65862e-08	5.59712e-08
CXCL12	ENSG00000107562	protein_coding	8840.66	1.91592	0.102375	18.7147	3.75484e-78	1.91028e-76
CUBN	ENSG00000107611	protein_coding	160.711	1.55087	0.100737	15.3952	1.76224e-53	4.28566e-52
UNC5B	ENSG00000107731	protein_coding	4491.86	-1.97244	0.0890294	-22.155	9.34121e-109	1.07297e-106
CDH23	ENSG00000107736	protein_coding	490.062	1.95189	0.114716	17.015	6.35725e-65	2.15922e-63
VSIR	ENSG00000107738	protein_coding	2113.5	1.58553	0.0914603	17.3358	2.52744e-67	9.19431e-66
ACTA2	ENSG00000107796	protein_coding	20914.4	1.576	0.103303	15.2561	1.50048e-52	3.54866e-51
TLX1	ENSG00000107807	protein_coding	115.917	-5.90624	0.335054	-17.6277	1.50887e-69	5.86583e-68
KAZALD1	ENSG00000107821	protein_coding	940.174	-1.5391	0.13477	-11.4202	3.31451e-30	3.46784e-29
FGF8	ENSG00000107831	protein_coding	1.72403	1.15753	0.219316	5.27793	1.30651e-07	4.08973e-07
NEURL1	ENSG00000107954	protein_coding	830.393	-3.48381	0.19469	-17.8941	1.31099e-71	5.44865e-70
MAP3K8	ENSG00000107968	protein_coding	871.327	1.01678	0.102365	9.93292	2.99346e-23	2.30363e-22
DKK1	ENSG00000107984	protein_coding	379.614	-2.17926	0.244343	-8.91887	4.71083e-19	2.95969e-18
EBF3	ENSG00000108001	protein_coding	384.163	2.74976	0.114636	23.9869	3.81166e-127	6.79436e-125
SORCS1	ENSG00000108018	protein_coding	507.79	-1.50399	0.250354	-6.00748	1.88434e-09	6.81107e-09
UBE2S	ENSG00000108106	protein_coding	1340.57	-2.52614	0.106005	-23.8304	1.61869e-125	2.7528e-123
DNAJC12	ENSG00000108176	protein_coding	2571.4	-2.06829	0.173773	-11.9022	1.15219e-32	1.32884e-31
RUNDC3A	ENSG00000108309	protein_coding	155.491	-2.3263	0.209458	-11.1063	1.16903e-28	1.14263e-27
CSF3	ENSG00000108342	protein_coding	27.4767	3.68638	0.30063	12.2622	1.44557e-34	1.80567e-33
PSMD3	ENSG00000108344	protein_coding	13467.8	-1.39408	0.116206	-11.9967	3.69918e-33	4.35292e-32
RAPGEFL1	ENSG00000108352	protein_coding	1345.85	-1.34266	0.145813	-9.20811	3.31927e-20	2.20496e-19
ASPA	ENSG00000108381	protein_coding	153.056	3.58959	0.13277	27.0362	5.55123e-161	1.88148e-158
KRT37	ENSG00000108417	protein_coding	19.0127	-3.35872	0.242951	-13.8247	1.80826e-43	3.11705e-42
HOXB6	ENSG00000108511	protein_coding	496.339	-1.57449	0.186066	-8.46199	2.62861e-17	1.51854e-16
RASD1	ENSG00000108551	protein_coding	1639.03	1.58194	0.154967	10.2083	1.8208e-24	1.48126e-23
SLC6A4	ENSG00000108576	protein_coding	783.099	-3.92564	0.260444	-15.0729	2.44168e-51	5.57993e-50
ALDH3A1	ENSG00000108602	protein_coding	132.315	1.51396	0.251059	6.0303	1.63655e-09	5.9449e-09
ICAM2	ENSG00000108622	protein_coding	475.077	1.45408	0.0883796	16.4526	8.03188e-61	2.40098e-59
SYNGR2	ENSG00000108639	protein_coding	16049.7	-1.18958	0.0724512	-16.419	1.39802e-60	4.16875e-59
ASIC2	ENSG00000108684	protein_coding	63.0066	-1.62469	0.260436	-6.23836	4.42175e-10	1.67067e-09
CCL7	ENSG00000108688	protein_coding	33.3252	-3.71397	0.282898	-13.1283	2.26694e-39	3.38305e-38
CCL2	ENSG00000108691	protein_coding	1704.84	1.12329	0.126856	8.85482	8.38188e-19	5.20453e-18
CCL1	ENSG00000108702	protein_coding	1.7733	-1.8565	0.303211	-6.1228	9.19463e-10	3.39798e-09
EZH1	ENSG00000108799	protein_coding	2491.17	1.30765	0.0559411	23.3754	7.60737e-121	1.16365e-118
DLX4	ENSG00000108813	protein_coding	110.57	-2.05103	0.15425	-13.2968	2.41623e-40	3.72838e-39
COL1A1	ENSG00000108821	protein_coding	394417	-2.25253	0.127295	-17.6953	4.55538e-70	1.80892e-68
SGCA	ENSG00000108823	protein_coding	45.2818	1.43535	0.15466	9.28068	1.68406e-20	1.13723e-19
LRRC59	ENSG00000108829	protein_coding	11977.7	-1.30415	0.0820808	-15.8886	7.60187e-57	2.05426e-55
CACNG1	ENSG00000108878	protein_coding	97.388	-2.98008	0.211487	-14.0911	4.30877e-45	7.91468e-44
HLF	ENSG00000108924	protein_coding	773.727	2.85297	0.151197	18.8691	2.04581e-79	1.08318e-77
SLC16A6	ENSG00000108932	protein_coding	2353.71	-2.45739	0.176517	-13.9215	4.68823e-44	8.27108e-43
EFNB3	ENSG00000108947	protein_coding	421.121	1.18615	0.134262	8.8346	1.00456e-18	6.21273e-18
MMD	ENSG00000108960	protein_coding	1769.64	2.83863	0.0970617	29.2456	5.10623e-188	3.61401e-185
MAP2K6	ENSG00000108984	protein_coding	447.66	1.02649	0.101705	10.0928	5.9459e-24	4.73312e-23
RCVRN	ENSG00000109047	protein_coding	9.18619	1.18544	0.137828	8.60085	7.9126e-18	4.68929e-17
MYH1	ENSG00000109061	protein_coding	43.6379	2.6711	0.186992	14.2845	2.73175e-46	5.23591e-45
SLC9A3R1	ENSG00000109062	protein_coding	20688.4	-1.86547	0.113424	-16.4468	8.83555e-61	2.63959e-59
MYH3	ENSG00000109063	protein_coding	139.493	1.3281	0.0927459	14.3198	1.64566e-46	3.17699e-45
VTN	ENSG00000109072	protein_coding	64.6379	-1.18002	0.182056	-6.48161	9.07499e-11	3.59948e-10
TMEM97	ENSG00000109084	protein_coding	2362.66	-1.52888	0.0982393	-15.5628	1.30246e-54	3.27679e-53
ALDOC	ENSG00000109107	protein_coding	1347.78	1.91162	0.142518	13.4132	5.06278e-41	7.9994e-40
PHOX2B	ENSG00000109132	protein_coding	0.746745	-1.78245	0.629013	-2.83372	0.00460093	0.00889506
GABRA4	ENSG00000109158	protein_coding	4.1247	3.1663	0.327695	9.66235	4.35752e-22	3.17563e-21
UGT2B10	ENSG00000109181	protein_coding	5.70997	-1.76614	0.421285	-4.19227	2.76179e-05	6.98034e-05
CWH43	ENSG00000109182	protein_coding	81.2053	-2.16337	0.28211	-7.66852	1.73987e-14	8.68187e-14
NMU	ENSG00000109255	protein_coding	91.5033	-3.6183	0.220392	-16.4176	1.43229e-60	4.2683e-59
CRACD	ENSG00000109265	protein_coding	380.755	-2.67004	0.144039	-18.537	1.03912e-76	5.11879e-75
PF4V1	ENSG00000109272	protein_coding	1.74925	1.14194	0.290301	3.93365	8.36638e-05	0.000200447
MAPK10	ENSG00000109339	protein_coding	560.094	2.02568	0.14222	14.2433	4.93693e-46	9.39148e-45
TBC1D9	ENSG00000109436	protein_coding	25750.7	-1.01355	0.137726	-7.35916	1.85072e-13	8.68904e-13
ANXA10	ENSG00000109511	protein_coding	6.80428	-1.42687	0.22092	-6.45878	1.05547e-10	4.17189e-10
GALNT7	ENSG00000109586	protein_coding	6991.46	-1.28016	0.110998	-11.5331	8.9825e-31	9.5941e-30
SOD3	ENSG00000109610	protein_coding	1525.13	2.31091	0.150783	15.3261	5.11909e-53	1.23063e-51
TRIM2	ENSG00000109654	protein_coding	2828.07	1.16401	0.131929	8.823	1.11435e-18	6.87585e-18
NEIL3	ENSG00000109674	protein_coding	200.938	-3.40156	0.119718	-28.4132	1.38928e-177	7.26773e-175
SH3D19	ENSG00000109686	protein_coding	4459.55	2.01401	0.0723653	27.8311	1.82205e-170	7.76032e-168
NKX3-2	ENSG00000109705	protein_coding	66.5514	-2.94208	0.164998	-17.831	4.05979e-71	1.65025e-69
BST1	ENSG00000109743	protein_coding	329.839	1.1912	0.0811589	14.6773	9.00636e-49	1.87807e-47
HGFAC	ENSG00000109758	protein_coding	20.1087	-1.60593	0.189835	-8.45961	2.68282e-17	1.54911e-16
FAM149A	ENSG00000109794	protein_coding	242.638	2.13238	0.1054	20.2314	5.18531e-91	3.83937e-89
NCAPG	ENSG00000109805	protein_coding	1089.85	-3.06257	0.111682	-27.4223	1.48864e-165	5.64135e-163
PPARGC1A	ENSG00000109819	protein_coding	230.554	1.21372	0.193384	6.27622	3.46895e-10	1.3224e-09
CRYAB	ENSG00000109846	protein_coding	7369.06	2.83055	0.188952	14.9802	9.88916e-51	2.20856e-49
ZBTB16	ENSG00000109906	protein_coding	371.425	3.02954	0.204398	14.8218	1.05888e-49	2.28733e-48
B3GAT1	ENSG00000109956	protein_coding	177.945	1.17056	0.219653	5.32913	9.86864e-08	3.1198e-07
MS4A4A	ENSG00000110079	protein_coding	737.032	1.17319	0.10727	10.9369	7.68143e-28	7.2276e-27
ST3GAL4	ENSG00000110080	protein_coding	2187.48	-1.04742	0.0890761	-11.7587	6.37098e-32	7.11586e-31
CCND1	ENSG00000110092	protein_coding	33432.5	-1.30772	0.131671	-9.93174	3.02918e-23	2.33038e-22
CCKBR	ENSG00000110148	protein_coding	35.9806	-3.26599	0.352984	-9.25253	2.19243e-20	1.47144e-19
HPX	ENSG00000110169	protein_coding	1442.8	-1.98656	0.19884	-9.99073	1.67338e-23	1.30381e-22
APOA5	ENSG00000110243	protein_coding	2.762	-1.78978	0.310824	-5.75819	8.50205e-09	2.93471e-08
APOC3	ENSG00000110245	protein_coding	1.51005	-2.39888	0.505436	-4.74616	2.07319e-06	5.85176e-06
UPK2	ENSG00000110375	protein_coding	33.2223	-1.39859	0.17077	-8.18989	2.6146e-16	1.44191e-15
SLC1A2	ENSG00000110436	protein_coding	1214.23	-1.46836	0.177168	-8.28792	1.15249e-16	6.45793e-16
CD5	ENSG00000110448	protein_coding	465.383	-1.25893	0.14411	-8.7359	2.41722e-18	1.46963e-17
SCGB2A2	ENSG00000110484	protein_coding	63212.2	-1.50484	0.308667	-4.87529	1.0865e-06	3.14873e-06
MDK	ENSG00000110492	protein_coding	10417.2	-1.45294	0.119765	-12.1316	7.18167e-34	8.73268e-33
SLC22A18	ENSG00000110628	protein_coding	1473.87	-1.25669	0.0986824	-12.7347	3.79407e-37	5.25017e-36
SLC35F2	ENSG00000110660	protein_coding	1176.24	-1.1589	0.102865	-11.2662	1.92803e-29	1.95558e-28
CALCA	ENSG00000110680	protein_coding	4.92663	-1.80418	0.357176	-5.05122	4.38987e-07	1.31751e-06
TCIRG1	ENSG00000110719	protein_coding	4014.04	-1.05877	0.0905874	-11.6879	1.47011e-31	1.61833e-30
VWF	ENSG00000110799	protein_coding	13588.5	2.08625	0.0939877	22.1971	3.66493e-109	4.26053e-107
TSPAN11	ENSG00000110900	protein_coding	368.068	1.05836	0.12071	8.76777	1.82238e-18	1.11389e-17
SYT10	ENSG00000110975	protein_coding	6.3453	-1.19295	0.338216	-3.52719	0.000419995	0.000930599
CYP27B1	ENSG00000111012	protein_coding	247.308	-1.54268	0.137209	-11.2433	2.49899e-29	2.52141e-28
KRT18	ENSG00000111057	protein_coding	46544.6	-1.67127	0.109419	-15.2741	1.1386e-52	2.70642e-51
ACSS3	ENSG00000111058	protein_coding	1583.18	1.23507	0.129629	9.52771	1.60794e-21	1.14258e-20
TNS2	ENSG00000111077	protein_coding	5592.4	1.65323	0.0767137	21.5506	5.22252e-103	5.18246e-101
FOXM1	ENSG00000111206	protein_coding	2641.62	-3.46635	0.126536	-27.3943	3.20447e-165	1.19554e-162
PRMT8	ENSG00000111218	protein_coding	12.1903	-1.94043	0.239385	-8.1059	5.23557e-16	2.8411e-15
MYL2	ENSG00000111245	protein_coding	3.92	1.29006	0.228276	5.65132	1.59217e-08	5.38268e-08
RAD51AP1	ENSG00000111247	protein_coding	717.126	-2.28427	0.105836	-21.5831	2.58998e-103	2.60231e-101
KCNA1	ENSG00000111262	protein_coding	47.7541	2.08025	0.197517	10.532	6.14854e-26	5.33665e-25
ALDH2	ENSG00000111275	protein_coding	7451	2.29078	0.107326	21.3442	4.41174e-101	4.18793e-99
GSG1	ENSG00000111305	protein_coding	12.9054	-1.00991	0.183576	-5.50129	3.77028e-08	1.23473e-07
OAS3	ENSG00000111331	protein_coding	8316.69	-1.54098	0.113955	-13.5227	1.14941e-41	1.85261e-40
OAS2	ENSG00000111335	protein_coding	7249.41	-1.67175	0.130559	-12.8046	1.54496e-37	2.16528e-36
ART4	ENSG00000111339	protein_coding	62.9179	1.42178	0.219732	6.47053	9.7662e-11	3.86663e-10
RERGL	ENSG00000111404	protein_coding	144.231	2.84584	0.21478	13.25	4.51104e-40	6.90545e-39
ENDOU	ENSG00000111405	protein_coding	28.6127	1.04412	0.143838	7.25904	3.8986e-13	1.8005e-12
ADGRD1	ENSG00000111452	protein_coding	292.525	2.55008	0.139278	18.3093	6.98097e-75	3.24933e-73
TBC1D30	ENSG00000111490	protein_coding	1175.6	-1.14881	0.0934511	-12.2931	9.86194e-35	1.23861e-33
IFNG	ENSG00000111537	protein_coding	24.7267	-1.8386	0.220266	-8.3472	6.98989e-17	3.95915e-16
TIMELESS	ENSG00000111602	protein_coding	2963.09	-1.52186	0.0697521	-21.8181	1.56317e-105	1.64622e-103
GAPDH	ENSG00000111640	protein_coding	129528	-1.18912	0.083984	-14.1589	1.64478e-45	3.06585e-44
CDCA3	ENSG00000111665	protein_coding	898.71	-3.05832	0.113633	-26.9139	1.5087e-159	4.93951e-157
ENO2	ENSG00000111674	protein_coding	2821.06	-1.52517	0.121747	-12.5275	5.28309e-36	6.94712e-35
APOBEC1	ENSG00000111701	protein_coding	1.13557	-2.28616	0.462093	-4.94741	7.52066e-07	2.21162e-06
GYS2	ENSG00000111713	protein_coding	23.7982	4.81902	0.22815	21.1222	4.97253e-99	4.51543e-97
COL12A1	ENSG00000111799	protein_coding	34362.4	-1.49402	0.122239	-12.2221	2.36879e-34	2.93224e-33
NEDD9	ENSG00000111859	protein_coding	4109.16	1.3123	0.0995263	13.1855	1.06413e-39	1.60446e-38
FAM184A	ENSG00000111879	protein_coding	316.214	1.17534	0.114735	10.244	1.25965e-24	1.03243e-23
NCOA7	ENSG00000111912	protein_coding	3358.29	1.04182	0.111939	9.3071	1.31375e-20	8.92425e-20
SASH1	ENSG00000111961	protein_coding	4358.28	1.29285	0.0952387	13.5748	5.64676e-42	9.17513e-41
UST	ENSG00000111962	protein_coding	626.45	1.18326	0.114846	10.3031	6.82544e-25	5.6559e-24
ULBP1	ENSG00000111981	protein_coding	97.515	-3.10795	0.184331	-16.8607	8.75819e-64	2.85579e-62
BMP5	ENSG00000112175	protein_coding	143.551	1.40445	0.256383	5.47794	4.30307e-08	1.40291e-07
BACH2	ENSG00000112182	protein_coding	386.827	1.3582	0.113884	11.9261	8.64954e-33	1.00382e-31
RBM24	ENSG00000112183	protein_coding	688.894	-1.66215	0.220353	-7.54314	4.58795e-14	2.229e-13
FHL5	ENSG00000112214	protein_coding	148.065	2.63524	0.131717	20.0068	4.80213e-89	3.39378e-87
PRDM13	ENSG00000112238	protein_coding	8.53214	-3.963	0.539825	-7.34127	2.11581e-13	9.90081e-13
SIM1	ENSG00000112246	protein_coding	177.889	1.52934	0.222515	6.87297	6.28807e-12	2.6975e-11
HDGFL1	ENSG00000112273	protein_coding	1.40052	-1.69562	0.300305	-5.64632	1.63919e-08	5.53428e-08
BVES	ENSG00000112276	protein_coding	248.942	1.07667	0.114033	9.44177	3.66544e-21	2.55482e-20
COL9A1	ENSG00000112280	protein_coding	43.8709	-2.00429	0.284353	-7.04857	1.8076e-12	8.01514e-12
GPLD1	ENSG00000112293	protein_coding	114.734	2.68491	0.125474	21.3981	1.39211e-101	1.33465e-99
SOBP	ENSG00000112320	protein_coding	323.426	1.60915	0.109683	14.6709	9.90508e-49	2.0619e-47
EPM2A	ENSG00000112425	protein_coding	470.343	1.15411	0.0619942	18.6164	2.36545e-77	1.18096e-75
UNC93A	ENSG00000112494	protein_coding	4.09897	-2.96372	0.376168	-7.87871	3.3079e-15	1.71425e-14
PACRG	ENSG00000112530	protein_coding	42.8348	1.67131	0.130021	12.8542	8.148e-38	1.15236e-36
QKI	ENSG00000112531	protein_coding	5690.55	1.25359	0.072926	17.1898	3.16449e-66	1.12068e-64
C6orf118	ENSG00000112539	protein_coding	5.96416	-2.1809	0.339894	-6.41641	1.39527e-10	5.46479e-10
DNPH1	ENSG00000112667	protein_coding	1391.08	-1.05784	0.100018	-10.5765	3.83119e-26	3.35555e-25
TTK	ENSG00000112742	protein_coding	928.536	-2.87194	0.119878	-23.9572	7.77127e-127	1.36502e-124
LAMA4	ENSG00000112769	protein_coding	7249.14	1.51803	0.0873189	17.3849	1.07292e-67	3.94181e-66
CLIC5	ENSG00000112782	protein_coding	561.601	2.46524	0.123192	20.0114	4.3804e-89	3.10029e-87
ENPP5	ENSG00000112796	protein_coding	3368.92	-1.28355	0.145866	-8.79953	1.37394e-18	8.44188e-18
TBX18	ENSG00000112837	protein_coding	435.65	1.17357	0.11889	9.87103	5.55922e-23	4.2201e-22
SEMA5A	ENSG00000112902	protein_coding	2862.4	1.44292	0.114095	12.6467	1.16682e-36	1.5761e-35
C7	ENSG00000112936	protein_coding	1810.32	1.69105	0.218401	7.74284	9.72185e-15	4.91072e-14
GHR	ENSG00000112964	protein_coding	1879.15	3.13998	0.130671	24.0297	1.362e-127	2.4924e-125
KIF20A	ENSG00000112984	protein_coding	1692.75	-3.37522	0.114311	-29.5267	1.3072e-191	1.03136e-188
MRPS30	ENSG00000112996	protein_coding	7659.06	-1.66451	0.136541	-12.1905	3.49223e-34	4.30407e-33
HBEGF	ENSG00000113070	protein_coding	710.523	1.11322	0.100918	11.031	2.70772e-28	2.59958e-27
GZMK	ENSG00000113088	protein_coding	338.628	-1.48263	0.170643	-8.68849	3.67291e-18	2.2135e-17
HAND1	ENSG00000113196	protein_coding	1.95056	-1.38968	0.436354	-3.18476	0.00144876	0.00299949
PDE8B	ENSG00000113231	protein_coding	764.309	1.34144	0.127004	10.5622	4.46104e-26	3.89798e-25
PCDHB15	ENSG00000113248	protein_coding	132.452	1.2076	0.0949674	12.7159	4.82317e-37	6.63037e-36
IL12B	ENSG00000113302	protein_coding	18.7446	-2.13802	0.191157	-11.1846	4.85145e-29	4.83118e-28
RASGRF2	ENSG00000113319	protein_coding	940.007	1.42933	0.100723	14.1907	1.0461e-45	1.96744e-44
GABRG2	ENSG00000113327	protein_coding	8.83399	-3.34566	0.592226	-5.6493	1.61099e-08	5.44365e-08
LMNB1	ENSG00000113368	protein_coding	3538	-2.45041	0.0918738	-26.6715	1.00851e-156	3.09157e-154
ARRDC3	ENSG00000113369	protein_coding	6061.06	1.39769	0.0780433	17.9091	1.00097e-71	4.19274e-70
NPR3	ENSG00000113389	protein_coding	1290.77	1.99309	0.176088	11.3187	1.06035e-29	1.08765e-28
SLC27A6	ENSG00000113396	protein_coding	248.126	2.04166	0.203777	10.0191	1.2566e-23	9.85301e-23
AGXT2	ENSG00000113492	protein_coding	14.5865	-1.30287	0.197211	-6.60648	3.93579e-11	1.60079e-10
PRLR	ENSG00000113494	protein_coding	14727.3	-1.21909	0.117997	-10.3316	5.07313e-25	4.22641e-24
FGF1	ENSG00000113578	protein_coding	1061.21	2.07827	0.105879	19.6288	8.77953e-86	5.52342e-84
NR3C1	ENSG00000113580	protein_coding	4062.32	1.70637	0.0794833	21.4683	3.08288e-102	2.99743e-100
LIFR	ENSG00000113594	protein_coding	3057.86	2.54587	0.11186	22.7594	1.15881e-114	1.49922e-112
MACROH2A1	ENSG00000113648	protein_coding	14971.8	-1.08547	0.043123	-25.1715	8.22677e-140	1.83305e-137
UNC5A	ENSG00000113763	protein_coding	498.136	-2.32674	0.190659	-12.2037	2.96983e-34	3.66774e-33
EHHADH	ENSG00000113790	protein_coding	744.068	1.05485	0.0831967	12.679	7.73224e-37	1.05511e-35
SMC4	ENSG00000113810	protein_coding	3736.5	-1.50705	0.0922132	-16.3431	4.87199e-60	1.43062e-58
KNG1	ENSG00000113889	protein_coding	2.97404	-2.0332	0.324985	-6.25628	3.94257e-10	1.49644e-09
HRG	ENSG00000113905	protein_coding	1.09144	-1.27383	0.388575	-3.27821	0.00104467	0.00220324
BCL6	ENSG00000113916	protein_coding	4111.31	1.14008	0.0770288	14.8007	1.44924e-49	3.1124e-48
HGD	ENSG00000113924	protein_coding	627.751	-1.15245	0.202715	-5.68507	1.30762e-08	4.44852e-08
AMOTL2	ENSG00000114019	protein_coding	4732.27	1.47561	0.0729858	20.2178	6.82992e-91	5.03385e-89
RBP2	ENSG00000114113	protein_coding	27.5309	-1.93287	0.200701	-9.6306	5.93795e-22	4.29876e-21
RBP1	ENSG00000114115	protein_coding	2845.79	-1.08948	0.16741	-6.50788	7.62194e-11	3.03867e-10
KAT2B	ENSG00000114166	protein_coding	1154.85	1.42948	0.0779502	18.3383	4.09151e-75	1.92301e-73
LRRC31	ENSG00000114248	protein_coding	357.092	-2.38524	0.271743	-8.77755	1.67069e-18	1.0226e-17
PFKFB4	ENSG00000114268	protein_coding	755.612	-1.31262	0.0731072	-17.9547	4.40926e-72	1.87298e-70
ECT2	ENSG00000114346	protein_coding	3328.02	-1.88797	0.0841675	-22.4311	1.95764e-111	2.34371e-109
GNAT1	ENSG00000114349	protein_coding	2.23024	-1.65549	0.235047	-7.04323	1.87828e-12	8.31932e-12
HYAL1	ENSG00000114378	protein_coding	201.12	1.54825	0.128761	12.0242	2.65173e-33	3.14496e-32
CYB561D2	ENSG00000114395	protein_coding	1534.42	-1.02833	0.0708562	-14.5129	1.00368e-47	2.01188e-46
GBE1	ENSG00000114480	protein_coding	2182.28	1.54684	0.0739203	20.9258	3.11515e-97	2.67248e-95
C3orf52	ENSG00000114529	protein_coding	957.68	-1.57148	0.125666	-12.5052	6.99028e-36	9.13215e-35
PODXL2	ENSG00000114631	protein_coding	2893.79	-1.72231	0.11723	-14.6917	7.28725e-49	1.52289e-47
CSPG5	ENSG00000114646	protein_coding	144.016	-1.05936	0.126348	-8.38446	5.09608e-17	2.91149e-16
CFAP92	ENSG00000114656	protein_coding	162.125	-1.9209	0.128753	-14.9192	2.47192e-50	5.43733e-49
PLSCR4	ENSG00000114698	protein_coding	1546.7	2.10985	0.0906602	23.272	8.51584e-120	1.25336e-117
CISH	ENSG00000114737	protein_coding	3337.58	-1.09887	0.100717	-10.9104	1.02789e-27	9.60592e-27
PEX5L	ENSG00000114757	protein_coding	187.439	-2.00763	0.216689	-9.26502	1.95034e-20	1.31245e-19
ABCC5	ENSG00000114770	protein_coding	4722.11	-1.14271	0.0990805	-11.5331	8.98163e-31	9.5941e-30
AADAC	ENSG00000114771	protein_coding	50.1577	3.85219	0.302026	12.7545	2.94192e-37	4.08154e-36
CLCN2	ENSG00000114859	protein_coding	592.244	-1.32904	0.0732297	-18.1489	1.30994e-73	5.85372e-72
RTKN	ENSG00000114993	protein_coding	2999.11	-1.05635	0.0648153	-16.2978	1.02274e-59	2.97415e-58
CCL20	ENSG00000115009	protein_coding	74.2192	-2.3535	0.196539	-11.9747	4.8205e-33	5.65442e-32
CENPA	ENSG00000115163	protein_coding	436.114	-3.27511	0.128047	-25.5773	2.72654e-144	6.49619e-142
FNDC4	ENSG00000115226	protein_coding	463.948	1.44352	0.110043	13.1178	2.6026e-39	3.87555e-38
PDE1A	ENSG00000115252	protein_coding	282.721	1.20435	0.0973117	12.3762	3.51589e-35	4.4884e-34
REEP6	ENSG00000115255	protein_coding	4041.83	-1.20186	0.155484	-7.72978	1.07729e-14	5.43137e-14
PCSK4	ENSG00000115257	protein_coding	306.596	-1.51356	0.131707	-11.4919	1.44943e-30	1.53618e-29
GRB14	ENSG00000115290	protein_coding	682.15	-1.62273	0.22765	-7.1282	1.01692e-12	4.58605e-12
CLIP4	ENSG00000115295	protein_coding	1230.13	1.72482	0.118885	14.5083	1.07338e-47	2.14801e-46
TLX2	ENSG00000115297	protein_coding	9.30238	-2.14727	0.207906	-10.3281	5.26089e-25	4.37828e-24
SPTBN1	ENSG00000115306	protein_coding	22681.7	2.04349	0.0674887	30.2789	2.17112e-201	2.17691e-198
TACR1	ENSG00000115353	protein_coding	280.17	2.59762	0.170765	15.2117	2.95956e-52	6.9414e-51
ACADL	ENSG00000115361	protein_coding	128.988	3.337	0.233038	14.3196	1.65109e-46	3.1862e-45
EFEMP1	ENSG00000115380	protein_coding	7667.78	1.92211	0.1326	14.4955	1.29352e-47	2.58533e-46
REG1A	ENSG00000115386	protein_coding	2.54463	-3.16109	0.788921	-4.00685	6.15331e-05	0.000149554
FN1	ENSG00000115414	protein_coding	274017	-2.85567	0.122208	-23.3673	9.1949e-121	1.396e-118
STAT1	ENSG00000115415	protein_coding	22057.1	-1.20824	0.101013	-11.9613	5.66647e-33	6.63543e-32
DNAH6	ENSG00000115423	protein_coding	134.608	1.03119	0.134114	7.68893	1.48371e-14	7.42984e-14
PECR	ENSG00000115425	protein_coding	683.666	1.36932	0.081429	16.8162	1.85776e-63	6.00069e-62
ELMOD3	ENSG00000115459	protein_coding	1549.76	1.42933	0.0566983	25.2094	3.1563e-140	7.06541e-138
EHBP1	ENSG00000115504	protein_coding	2677.87	1.27435	0.060933	20.914	3.99475e-97	3.40885e-95
OTX1	ENSG00000115507	protein_coding	233.102	-2.53201	0.164566	-15.386	2.03231e-53	4.93497e-52
HSPE1	ENSG00000115541	protein_coding	5410.23	-1.15403	0.0706593	-16.3324	5.80692e-60	1.69688e-58
SMYD1	ENSG00000115593	protein_coding	247.577	4.96525	0.280818	17.6814	5.8344e-70	2.3092e-68
MLPH	ENSG00000115648	protein_coding	19092	-1.54565	0.145848	-10.5977	3.05315e-26	2.68289e-25
PASK	ENSG00000115687	protein_coding	1074.67	-1.12827	0.0644339	-17.5105	1.19108e-68	4.5244e-67
TPO	ENSG00000115705	protein_coding	162.352	1.50056	0.127482	11.7707	5.52619e-32	6.1881e-31
PROC	ENSG00000115718	protein_coding	52.3646	-2.57605	0.122866	-20.9662	1.33412e-97	1.1632e-95
QPCT	ENSG00000115828	protein_coding	885.525	-1.32812	0.133986	-9.9124	3.67693e-23	2.82059e-22
DLX2	ENSG00000115844	protein_coding	187.886	-2.10947	0.263743	-7.99822	1.26232e-15	6.70635e-15
LCT	ENSG00000115850	protein_coding	47.4432	-1.50175	0.262126	-5.72913	1.00947e-08	3.46729e-08
SDC1	ENSG00000115884	protein_coding	22690	-1.92299	0.113777	-16.9014	4.39244e-64	1.44596e-62
SLC1A4	ENSG00000115902	protein_coding	6445.11	-1.00809	0.0941165	-10.711	9.03326e-27	8.10345e-26
RND3	ENSG00000115963	protein_coding	3179.61	1.35668	0.10698	12.6817	7.47392e-37	1.02044e-35
PCYOX1	ENSG00000116005	protein_coding	9165.58	1.08219	0.0645265	16.7712	3.96587e-63	1.26739e-61
KISS1R	ENSG00000116014	protein_coding	74.7342	-4.53166	0.236985	-19.1222	1.65131e-81	9.25194e-80
EPAS1	ENSG00000116016	protein_coding	11437.1	1.96053	0.0830197	23.6153	2.68639e-123	4.33861e-121
CD207	ENSG00000116031	protein_coding	196.222	-1.36621	0.187731	-7.27748	3.40109e-13	1.57498e-12
GRIN3B	ENSG00000116032	protein_coding	14.3102	-1.05361	0.160367	-6.56997	5.03261e-11	2.03145e-10
VAX2	ENSG00000116035	protein_coding	134.593	-1.13229	0.15149	-7.47434	7.75939e-14	3.71882e-13
PARD3B	ENSG00000116117	protein_coding	1248.04	1.15071	0.0707859	16.2562	2.0192e-59	5.82265e-58
BCL9	ENSG00000116128	protein_coding	3840.15	-1.23737	0.0656543	-18.8468	3.12158e-79	1.64192e-77
MARK1	ENSG00000116141	protein_coding	526.074	1.13752	0.126169	9.01583	1.95377e-19	1.24941e-18
TNR	ENSG00000116147	protein_coding	61.0771	-2.33766	0.184758	-12.6526	1.08246e-36	1.46504e-35
TPSG1	ENSG00000116176	protein_coding	211.412	-2.4643	0.247195	-9.96907	2.08165e-23	1.61433e-22
PAPPA2	ENSG00000116183	protein_coding	74.986	2.55728	0.170858	14.9673	1.20089e-50	2.66835e-49
RALGPS2	ENSG00000116191	protein_coding	4550.68	-1.1797	0.106959	-11.0294	2.75745e-28	2.64469e-27
ANGPTL1	ENSG00000116194	protein_coding	340.62	3.06452	0.149197	20.5401	9.43025e-94	7.46478e-92
CHD5	ENSG00000116254	protein_coding	35.4252	-1.0597	0.18546	-5.71389	1.10425e-08	3.78043e-08
OPRD1	ENSG00000116329	protein_coding	180.688	-2.78941	0.200859	-13.8874	7.54806e-44	1.3234e-42
KCNC4	ENSG00000116396	protein_coding	900.804	1.34928	0.10085	13.3791	8.01199e-41	1.26013e-39
SCAMP3	ENSG00000116521	protein_coding	6186.13	-1.03577	0.0568769	-18.2107	4.24412e-74	1.92699e-72
DLGAP3	ENSG00000116544	protein_coding	61.5144	-1.57347	0.159141	-9.88727	4.7276e-23	3.60415e-22
RHOU	ENSG00000116574	protein_coding	1778.83	1.47247	0.113113	13.0176	9.71672e-39	1.4184e-37
LAMTOR2	ENSG00000116586	protein_coding	3564.11	-1.37472	0.0757503	-18.1481	1.33023e-73	5.9389e-72
FBXO6	ENSG00000116663	protein_coding	1056.78	-1.01537	0.0713766	-14.2255	6.3643e-46	1.20591e-44
LEPR	ENSG00000116678	protein_coding	1125.71	2.96232	0.115676	25.6088	1.21649e-144	2.92736e-142
PRG4	ENSG00000116690	protein_coding	727.583	3.54144	0.199398	17.7607	1.42551e-70	5.73636e-69
PLA2G4A	ENSG00000116711	protein_coding	476.413	1.42636	0.158494	8.99945	2.26843e-19	1.44718e-18
WLS	ENSG00000116729	protein_coding	3404.94	1.30733	0.116988	11.175	5.40709e-29	5.37005e-28
RGS2	ENSG00000116741	protein_coding	2571.69	1.98734	0.14157	14.0378	9.1448e-45	1.65708e-43
RPE65	ENSG00000116745	protein_coding	7.01794	2.6317	0.244215	10.7761	4.46256e-27	4.05924e-26
AMPD1	ENSG00000116748	protein_coding	41.0167	2.01833	0.195314	10.3338	4.95652e-25	4.13284e-24
AGMAT	ENSG00000116771	protein_coding	148.927	-1.46702	0.0933345	-15.7179	1.14018e-55	2.98394e-54
CD2	ENSG00000116824	protein_coding	964.831	-1.02654	0.145775	-7.04192	1.89615e-12	8.39537e-12
NR5A2	ENSG00000116833	protein_coding	292.248	1.38218	0.10916	12.662	9.60141e-37	1.30425e-35
TMEM9	ENSG00000116857	protein_coding	8623.08	-1.12677	0.0646714	-17.4229	5.52744e-68	2.04792e-66
HPCAL4	ENSG00000116983	protein_coding	16.778	-1.00273	0.166043	-6.03899	1.55083e-09	5.64714e-09
BMP8B	ENSG00000116985	protein_coding	504.134	-1.11235	0.127672	-8.71257	2.97062e-18	1.79746e-17
ZP4	ENSG00000116996	protein_coding	3.80776	-4.115	0.433166	-9.49983	2.10237e-21	1.48558e-20
KMO	ENSG00000117009	protein_coding	550.165	-1.75356	0.15895	-11.0321	2.67407e-28	2.56779e-27
RIMS3	ENSG00000117016	protein_coding	473.957	1.44885	0.11627	12.4611	1.21739e-35	1.57629e-34
ADGRL2	ENSG00000117114	protein_coding	2494.35	1.10318	0.114264	9.65471	4.69465e-22	3.41409e-21
MFAP2	ENSG00000117122	protein_coding	2503.97	-2.34517	0.1115	-21.033	3.27392e-98	2.90179e-96
KDM5B	ENSG00000117139	protein_coding	10743	-1.01879	0.0626215	-16.2689	1.6398e-59	4.7428e-58
ACTL8	ENSG00000117148	protein_coding	155.177	-7.00411	0.340664	-20.5602	6.23847e-94	4.97094e-92
RGS4	ENSG00000117152	protein_coding	755.9	-1.8145	0.134059	-13.535	9.71284e-42	1.56708e-40
SSX2IP	ENSG00000117155	protein_coding	1916.59	-1.26398	0.066823	-18.9154	8.52158e-80	4.58242e-78
PLA2G2D	ENSG00000117215	protein_coding	323.404	-1.75335	0.225119	-7.78856	6.77768e-15	3.45035e-14
KIF17	ENSG00000117245	protein_coding	97.5494	1.05023	0.0865425	12.1355	6.85155e-34	8.33758e-33
GPR89A	ENSG00000117262	protein_coding	405.656	-1.01675	0.0593296	-17.1373	7.81574e-66	2.73966e-64
GALE	ENSG00000117308	protein_coding	2247.3	-1.61604	0.0869099	-18.5945	3.56203e-77	1.76918e-75
CR2	ENSG00000117322	protein_coding	213.54	-1.49883	0.268062	-5.59136	2.25304e-08	7.51816e-08
SLC2A1	ENSG00000117394	protein_coding	6970.91	-1.52839	0.103868	-14.7148	5.18111e-49	1.09032e-47
CDC20	ENSG00000117399	protein_coding	2293.39	-3.54077	0.129951	-27.247	1.80284e-163	6.33336e-161
MPL	ENSG00000117400	protein_coding	14.9318	1.18135	0.0929574	12.7085	5.3049e-37	7.2822e-36
ARTN	ENSG00000117407	protein_coding	269.954	-3.21383	0.15435	-20.8218	2.74883e-96	2.2849e-94
ATP6V0B	ENSG00000117410	protein_coding	8281.81	-1.36505	0.0660823	-20.6568	8.4836e-95	6.87372e-93
PTCH2	ENSG00000117425	protein_coding	210.443	1.29139	0.108934	11.8548	2.03273e-32	2.31937e-31
TSPAN1	ENSG00000117472	protein_coding	5647.61	-2.44993	0.179198	-13.6717	1.49922e-42	2.49929e-41
MROH9	ENSG00000117501	protein_coding	5.86041	-1.2514	0.257375	-4.86216	1.16114e-06	3.35698e-06
F3	ENSG00000117525	protein_coding	1827.36	1.69097	0.133789	12.6391	1.28586e-36	1.73301e-35
TNFSF4	ENSG00000117586	protein_coding	448.397	-1.84474	0.104701	-17.6191	1.75627e-69	6.80015e-68
HSD11B1	ENSG00000117594	protein_coding	280.733	2.43147	0.164274	14.8013	1.43775e-49	3.08911e-48
PLPPR5	ENSG00000117598	protein_coding	16.8556	-3.19897	0.211589	-15.1188	1.21798e-51	2.80608e-50
PLPPR4	ENSG00000117600	protein_coding	201.146	1.09821	0.110196	9.96593	2.14844e-23	1.66479e-22
SERPINC1	ENSG00000117601	protein_coding	14.9266	-1.35789	0.14293	-9.50035	2.09187e-21	1.47838e-20
STMN1	ENSG00000117632	protein_coding	12187.3	-1.78156	0.09833	-18.1182	2.28978e-73	1.01011e-71
NEK2	ENSG00000117650	protein_coding	1472.02	-4.24647	0.111872	-37.9584	0	0
PROX1	ENSG00000117707	protein_coding	231.741	2.20521	0.161457	13.6582	1.80436e-42	2.99553e-41
CENPF	ENSG00000117724	protein_coding	6564.81	-3.26633	0.111114	-29.3961	6.15823e-190	4.55975e-187
CD3EAP	ENSG00000117877	protein_coding	472.419	-1.12112	0.0637481	-17.5868	3.11157e-69	1.19421e-67
CHRNB4	ENSG00000117971	protein_coding	21.0332	-1.56859	0.216644	-7.24041	4.47316e-13	2.05856e-12
MUC5B	ENSG00000117983	protein_coding	5359.18	-2.8686	0.245483	-11.6855	1.5112e-31	1.66242e-30
CTSD	ENSG00000117984	protein_coding	60191.3	-1.30825	0.104471	-12.5225	5.62005e-36	7.3761e-35
A4GNT	ENSG00000118017	protein_coding	3.82648	1.32641	0.163004	8.13726	4.04327e-16	2.20754e-15
TREH	ENSG00000118094	protein_coding	14.2517	1.65023	0.145305	11.357	6.84515e-30	7.07264e-29
MMP8	ENSG00000118113	protein_coding	24.3609	-1.25669	0.261909	-4.7982	1.60101e-06	4.56342e-06
APOA1	ENSG00000118137	protein_coding	22.747	-2.28105	0.205314	-11.1101	1.12078e-28	1.09592e-27
SLC8A2	ENSG00000118160	protein_coding	88.9063	-2.42931	0.219104	-11.0875	1.44316e-28	1.40344e-27
KIF14	ENSG00000118193	protein_coding	711.904	-3.51285	0.128503	-27.3368	1.55175e-164	5.70097e-162
TTR	ENSG00000118271	protein_coding	3.8395	-1.30339	0.28298	-4.60594	4.10603e-06	1.12904e-05
B4GALT6	ENSG00000118276	protein_coding	242.469	1.18931	0.0922469	12.8926	4.95232e-38	7.0433e-37
CA14	ENSG00000118298	protein_coding	115.75	-1.04958	0.132018	-7.95026	1.86125e-15	9.7921e-15
USP35	ENSG00000118369	protein_coding	871.131	-1.03748	0.108331	-9.57692	9.99821e-22	7.17236e-21
FILIP1	ENSG00000118407	protein_coding	428.907	1.63125	0.103919	15.6974	1.57642e-55	4.10552e-54
CNR1	ENSG00000118432	protein_coding	198.088	1.15329	0.199731	5.77421	7.73168e-09	2.67744e-08
ADGB	ENSG00000118492	protein_coding	8.86279	-1.73709	0.242861	-7.1526	8.51476e-13	3.8591e-12
PLAGL1	ENSG00000118495	protein_coding	985.5	1.67742	0.116776	14.3644	8.6611e-47	1.68625e-45
MYB	ENSG00000118513	protein_coding	5198.24	-1.03615	0.128778	-8.04601	8.55403e-16	4.58654e-15
SGK1	ENSG00000118515	protein_coding	3953.79	1.41826	0.0944355	15.0183	5.57186e-51	1.25485e-49
TCF21	ENSG00000118526	protein_coding	3.5837	2.22491	0.211154	10.5369	5.8388e-26	5.07421e-25
SLC16A7	ENSG00000118596	protein_coding	764.187	3.3756	0.121027	27.8912	3.41181e-171	1.50646e-168
VAMP8	ENSG00000118640	protein_coding	7603.87	-1.07468	0.0671092	-16.0139	1.02157e-57	2.83379e-56
GHRH	ENSG00000118702	protein_coding	22.7046	-2.02531	0.337833	-5.995	2.03485e-09	7.33857e-09
CASQ2	ENSG00000118729	protein_coding	200.036	3.43266	0.157653	21.7735	4.13967e-105	4.34061e-103
OLFM3	ENSG00000118733	protein_coding	14.9072	-3.71736	0.487499	-7.62536	2.43346e-14	1.20306e-13
PKD2	ENSG00000118762	protein_coding	1867.56	1.45637	0.0742423	19.6164	1.11936e-85	7.02381e-84
ABCG2	ENSG00000118777	protein_coding	298.28	1.4361	0.116578	12.3188	7.17635e-35	9.04382e-34
SPP1	ENSG00000118785	protein_coding	15279.2	-2.29672	0.15603	-14.7197	4.8173e-49	1.01465e-47
STBD1	ENSG00000118804	protein_coding	223.178	1.8484	0.0856329	21.5852	2.47595e-103	2.49293e-101
PPL	ENSG00000118898	protein_coding	4804.84	1.22909	0.0927513	13.2514	4.4273e-40	6.77942e-39
PCDH17	ENSG00000118946	protein_coding	684.842	-1.33996	0.0851767	-15.7315	9.19716e-56	2.41616e-54
TRPM6	ENSG00000119121	protein_coding	71.0977	1.73591	0.1764	9.84075	7.51496e-23	5.66719e-22
GDA	ENSG00000119125	protein_coding	13.1854	1.47508	0.272833	5.40655	6.42485e-08	2.06379e-07
KLF9	ENSG00000119138	protein_coding	3545.24	1.71929	0.0809888	21.2288	5.18105e-100	4.79526e-98
ECRG4	ENSG00000119147	protein_coding	395.489	2.92847	0.21953	13.3397	1.35938e-40	2.11934e-39
ITGB1BP1	ENSG00000119185	protein_coding	2791.83	1.33856	0.05879	22.7685	9.41435e-115	1.2279e-112
CTNNAL1	ENSG00000119326	protein_coding	1441.46	1.04308	0.0778502	13.3985	6.16778e-41	9.71662e-40
WDR34	ENSG00000119333	protein_coding	5304.82	-1.57319	0.078501	-20.0403	2.45132e-89	1.74781e-87
HSDL2	ENSG00000119471	protein_coding	3796.76	1.01522	0.0744448	13.6372	2.40657e-42	3.97609e-41
NR4A3	ENSG00000119508	protein_coding	551.36	2.0471	0.160446	12.7588	2.78414e-37	3.86711e-36
CSF3R	ENSG00000119535	protein_coding	1692.22	-1.02624	0.130383	-7.87101	3.51777e-15	1.82007e-14
ONECUT2	ENSG00000119547	protein_coding	226.077	-3.35126	0.241444	-13.8801	8.3637e-44	1.46055e-42
GPR68	ENSG00000119714	protein_coding	742.131	-1.74772	0.0931318	-18.7661	1.43058e-78	7.34016e-77
RHOQ	ENSG00000119729	protein_coding	3420.03	1.56177	0.0654125	23.8757	5.47734e-126	9.39857e-124
GPR75	ENSG00000119737	protein_coding	88.2399	1.202	0.103789	11.5811	5.13825e-31	5.53477e-30
KLHL29	ENSG00000119771	protein_coding	404.045	2.47414	0.119847	20.6442	1.10109e-94	8.89148e-93
CNRIP1	ENSG00000119865	protein_coding	609.287	1.78086	0.0850203	20.9462	2.03062e-97	1.75773e-95
EPCAM	ENSG00000119888	protein_coding	13815.7	-1.4146	0.0932783	-15.1653	5.99924e-52	1.39484e-50
OGFRL1	ENSG00000119900	protein_coding	5822.13	1.01726	0.0968549	10.503	8.37201e-26	7.21964e-25
TECTB	ENSG00000119913	protein_coding	0.620344	2.16459	0.350554	6.17479	6.62529e-10	2.4741e-09
ELOVL3	ENSG00000119915	protein_coding	61.312	1.82262	0.167051	10.9105	1.02683e-27	9.5978e-27
NKX2-3	ENSG00000119919	protein_coding	6.60367	-3.75507	0.431141	-8.70961	3.04919e-18	1.84384e-17
IFIT2	ENSG00000119922	protein_coding	2508.51	-1.03138	0.129357	-7.97315	1.54684e-15	8.17281e-15
GPAM	ENSG00000119927	protein_coding	4845.81	4.44097	0.106402	41.7377	0	0
PYROXD2	ENSG00000119943	protein_coding	668.381	1.19943	0.0930326	12.8926	4.95758e-38	7.0487e-37
HELLS	ENSG00000119969	protein_coding	1054.81	-1.74613	0.0898046	-19.4437	3.29507e-84	1.98728e-82
AVPI1	ENSG00000119986	protein_coding	659.696	1.18659	0.0884348	13.4177	4.76447e-41	7.53548e-40
KCNIP2	ENSG00000120049	protein_coding	986.877	5.13699	0.160058	32.0946	5.24295e-226	1.0971e-222
C10orf95	ENSG00000120055	protein_coding	46.5254	-1.19536	0.0938785	-12.7331	3.87239e-37	5.3524e-36
HOXB5	ENSG00000120075	protein_coding	350.027	-1.91662	0.20934	-9.15554	5.40871e-20	3.55227e-19
HOXB1	ENSG00000120094	protein_coding	12.4343	-2.03139	0.255128	-7.96225	1.6894e-15	8.90453e-15
DUSP1	ENSG00000120129	protein_coding	11726.6	2.00551	0.122895	16.3189	7.24202e-60	2.11111e-58
TEK	ENSG00000120156	protein_coding	938.408	1.87228	0.0976921	19.1651	7.24496e-82	4.08297e-80
EQTN	ENSG00000120160	protein_coding	2.07476	1.57665	0.206843	7.62246	2.4888e-14	1.22991e-13
MOB3B	ENSG00000120162	protein_coding	876.337	1.41026	0.115382	12.2225	2.35704e-34	2.91919e-33
INSL4	ENSG00000120211	protein_coding	1.36377	-1.18958	0.401451	-2.96321	0.00304444	0.00603323
IFNA8	ENSG00000120242	protein_coding	0.170081	1.49123	0.664632	2.24369	0.0248526	0.0429297
GRIA2	ENSG00000120251	protein_coding	1275.84	-3.26069	0.318209	-10.247	1.22031e-24	1.00087e-23
MYCT1	ENSG00000120279	protein_coding	688.54	1.96556	0.0880998	22.3106	2.91714e-110	3.47515e-108
ARAP3	ENSG00000120318	protein_coding	980.969	1.21734	0.0733016	16.6073	6.1672e-62	1.91001e-60
CENPL	ENSG00000120334	protein_coding	655.048	-1.36743	0.0704209	-19.418	5.44048e-84	3.25671e-82
GPR31	ENSG00000120436	protein_coding	9.74234	-1.08637	0.153467	-7.07883	1.45381e-12	6.49062e-12
TP53AIP1	ENSG00000120471	protein_coding	62.3911	2.2657	0.166311	13.6233	2.91223e-42	4.78852e-41
TEX11	ENSG00000120498	protein_coding	17.7352	-1.44184	0.137959	-10.4512	1.44661e-25	1.23488e-24
LYZL1	ENSG00000120563	protein_coding	1.53533	-1.99495	0.356168	-5.60116	2.12925e-08	7.11989e-08
IQSEC3	ENSG00000120645	protein_coding	130.398	2.11285	0.139564	15.139	8.96276e-52	2.07385e-50
SMAD9	ENSG00000120693	protein_coding	328.421	1.40138	0.0952761	14.7086	5.67286e-49	1.19224e-47
EGR1	ENSG00000120738	protein_coding	21867.2	2.67745	0.142031	18.8511	2.87548e-79	1.51413e-77
SOCS2	ENSG00000120833	protein_coding	1251.26	1.2564	0.138044	9.10145	8.9135e-20	5.80107e-19
CHRNA2	ENSG00000120903	protein_coding	19.8174	1.63299	0.326829	4.99647	5.83894e-07	1.73467e-06
ADRA1A	ENSG00000120907	protein_coding	48.2224	4.47161	0.191157	23.3924	5.11233e-121	7.88609e-119
TNFRSF8	ENSG00000120949	protein_coding	99.8683	1.28198	0.123783	10.3567	3.90249e-25	3.27097e-24
TEX14	ENSG00000121101	protein_coding	207.567	-1.6237	0.170479	-9.52434	1.66094e-21	1.1792e-20
NCAPH	ENSG00000121152	protein_coding	914.742	-2.78494	0.106751	-26.0881	4.96918e-150	1.33607e-147
MND1	ENSG00000121211	protein_coding	229.464	-2.68973	0.12136	-22.1632	7.7796e-109	9.0004e-107
PRB2	ENSG00000121335	protein_coding	2.29577	-1.75369	0.401382	-4.36912	1.24748e-05	3.26563e-05
IAPP	ENSG00000121351	protein_coding	1.05438	-2.07349	0.760933	-2.72493	0.00643142	0.0121791
KCNJ8	ENSG00000121361	protein_coding	765.615	1.07403	0.111618	9.62238	6.43278e-22	4.64651e-21
PDZRN3	ENSG00000121440	protein_coding	2016.38	1.09455	0.103975	10.5271	6.48189e-26	5.6209e-25
RGSL1	ENSG00000121446	protein_coding	1.7936	-1.09668	0.301993	-3.63148	0.000281801	0.000637307
CD80	ENSG00000121594	protein_coding	77.705	-2.24276	0.125734	-17.8373	3.62701e-71	1.47808e-69
KIF18A	ENSG00000121621	protein_coding	502.861	-2.4297	0.105967	-22.9288	2.39618e-116	3.25772e-114
CRY2	ENSG00000121671	protein_coding	3244.29	1.19933	0.0617325	19.4279	4.48231e-84	2.69319e-82
DEPDC7	ENSG00000121690	protein_coding	108.208	-1.13208	0.111301	-10.1713	2.66347e-24	2.15188e-23
CAT	ENSG00000121691	protein_coding	6353.32	2.03297	0.0687016	29.5913	1.93262e-192	1.60367e-189
GJB6	ENSG00000121742	protein_coding	64.5526	-1.1266	0.292131	-3.8565	0.000115022	0.000271176
GJA3	ENSG00000121743	protein_coding	20.179	-2.27757	0.178152	-12.7845	2.0024e-37	2.79743e-36
ADGRB2	ENSG00000121753	protein_coding	1994.17	-1.98536	0.144049	-13.7825	3.24844e-43	5.5578e-42
HCRTR1	ENSG00000121764	protein_coding	6.38018	1.56895	0.132344	11.8551	2.02383e-32	2.30977e-31
GHSR	ENSG00000121853	protein_coding	0.685708	-1.412	0.43826	-3.22183	0.00127376	0.00265751
SLITRK3	ENSG00000121871	protein_coding	9.87512	1.11493	0.266119	4.18958	2.79472e-05	7.0606e-05
CPXM2	ENSG00000121898	protein_coding	2125.14	1.33103	0.117475	11.3303	9.28979e-30	9.54932e-29
TMEM54	ENSG00000121900	protein_coding	3031.05	-1.29333	0.0834394	-15.5002	3.45888e-54	8.62087e-53
CSMD2	ENSG00000121904	protein_coding	219.454	-2.09559	0.13672	-15.3276	5.00345e-53	1.20343e-51
HPCA	ENSG00000121905	protein_coding	26.961	-1.0037	0.12504	-8.02702	9.98653e-16	5.33561e-15
GPSM2	ENSG00000121957	protein_coding	1491.12	-1.24232	0.087167	-14.2522	4.34573e-46	8.29965e-45
CXCR4	ENSG00000121966	protein_coding	5289.5	-1.14345	0.101504	-11.2651	1.95208e-29	1.97873e-28
SV2C	ENSG00000122012	protein_coding	30.484	1.06692	0.160472	6.64866	2.95767e-11	1.21353e-10
FLT3	ENSG00000122025	protein_coding	398.213	-1.30039	0.185011	-7.02871	2.08451e-12	9.20481e-12
RASL11A	ENSG00000122035	protein_coding	402.628	1.0541	0.113807	9.26211	2.00432e-20	1.34801e-19
XPNPEP2	ENSG00000122121	protein_coding	108.254	2.81607	0.165057	17.0612	2.88581e-65	9.92768e-64
PAEP	ENSG00000122133	protein_coding	25.0231	-1.48375	0.251441	-5.90097	3.61369e-09	1.28193e-08
OBP2A	ENSG00000122136	protein_coding	54.4933	-1.87684	0.223385	-8.40184	4.39553e-17	2.51633e-16
FMOD	ENSG00000122176	protein_coding	9550.33	1.15057	0.135732	8.47684	2.31395e-17	1.33934e-16
MYOG	ENSG00000122180	protein_coding	4.65912	-2.96651	0.329169	-9.01212	2.0211e-19	1.29196e-18
PLG	ENSG00000122194	protein_coding	2.26005	-1.32471	0.332686	-3.98185	6.83819e-05	0.000165273
LDB3	ENSG00000122367	protein_coding	117.587	1.6243	0.104159	15.5945	7.93758e-55	2.01381e-53
OPN4	ENSG00000122375	protein_coding	5.53107	1.54494	0.175375	8.80937	1.2585e-18	7.7484e-18
PRXL2A	ENSG00000122378	protein_coding	7743.82	1.20871	0.0824608	14.658	1.19671e-48	2.48148e-47
PTGFR	ENSG00000122420	protein_coding	235.853	2.10601	0.179155	11.7552	6.6377e-32	7.40346e-31
EEPD1	ENSG00000122547	protein_coding	776.594	1.71291	0.0762261	22.4715	7.88805e-112	9.56262e-110
NXPH1	ENSG00000122584	protein_coding	300.331	-3.90061	0.369792	-10.5481	5.18353e-26	4.51617e-25
NPY	ENSG00000122585	protein_coding	7.22372	-1.28008	0.423539	-3.02235	0.00250821	0.00502707
FAM126A	ENSG00000122591	protein_coding	1316.13	1.88533	0.0988076	19.0808	3.64822e-81	2.02984e-79
HOXA7	ENSG00000122592	protein_coding	85.6627	1.94852	0.164623	11.8363	2.53452e-32	2.87828e-31
INHBA	ENSG00000122641	protein_coding	4469.23	-3.40596	0.11563	-29.4557	1.06477e-190	8.00705e-188
ARL4A	ENSG00000122644	protein_coding	1314.16	1.54634	0.0939779	16.4543	7.80756e-61	2.33683e-59
TWIST1	ENSG00000122691	protein_coding	619.817	1.15613	0.133933	8.63217	6.02014e-18	3.58364e-17
RECK	ENSG00000122707	protein_coding	1132.87	1.74979	0.093034	18.8081	6.4869e-79	3.36062e-77
SPINK4	ENSG00000122711	protein_coding	30.4869	-3.65278	0.273777	-13.3422	1.31535e-40	2.05136e-39
ACO1	ENSG00000122729	protein_coding	3673.98	2.03659	0.0714483	28.5044	1.03383e-178	5.52848e-176
DNAI1	ENSG00000122735	protein_coding	123.116	-1.33772	0.170723	-7.8356	4.66596e-15	2.3956e-14
DCAF10	ENSG00000122741	protein_coding	6822.34	-1.044	0.0946506	-11.0301	2.73663e-28	2.62577e-27
CNTFR	ENSG00000122756	protein_coding	526.964	2.65943	0.207661	12.8066	1.50582e-37	2.11227e-36
AKR1D1	ENSG00000122787	protein_coding	16.5331	1.41111	0.236683	5.96203	2.4913e-09	8.92918e-09
SFTPA1	ENSG00000122852	protein_coding	12.8327	1.72025	0.400872	4.29127	1.77657e-05	4.58261e-05
NEUROG3	ENSG00000122859	protein_coding	4.83828	-1.3906	0.306037	-4.54389	5.52263e-06	1.49962e-05
PLAU	ENSG00000122861	protein_coding	5412.01	-1.35777	0.112633	-12.0549	1.82852e-33	2.18804e-32
CHST3	ENSG00000122863	protein_coding	1849.95	1.23242	0.115444	10.6755	1.32524e-26	1.18026e-25
EGR2	ENSG00000122877	protein_coding	1681.23	2.18807	0.128861	16.98	1.15389e-64	3.88623e-63
P4HA1	ENSG00000122884	protein_coding	5094.48	-1.00235	0.0823009	-12.179	4.0198e-34	4.93533e-33
ZWINT	ENSG00000122952	protein_coding	2394.47	-2.58066	0.0916705	-28.1515	2.29984e-174	1.09591e-171
CIT	ENSG00000122966	protein_coding	1351.27	-1.9816	0.0872479	-22.7122	3.39071e-114	4.35168e-112
ACADS	ENSG00000122971	protein_coding	1255.84	1.36725	0.104663	13.0633	5.33462e-39	7.86835e-38
CDKN2C	ENSG00000123080	protein_coding	1279.06	1.33758	0.0938669	14.2498	4.49616e-46	8.57377e-45
BHLHE41	ENSG00000123095	protein_coding	3087.15	1.14743	0.110842	10.352	4.10036e-25	3.43383e-24
SSPN	ENSG00000123096	protein_coding	2155.91	1.64038	0.092531	17.7279	2.55593e-70	1.02084e-68
NECAB1	ENSG00000123119	protein_coding	199.956	1.61222	0.166895	9.66005	4.4564e-22	3.24622e-21
DDX39A	ENSG00000123136	protein_coding	3772.71	-1.50615	0.0781356	-19.2761	8.51986e-83	4.92249e-81
GIPC1	ENSG00000123159	protein_coding	6198.24	-1.02082	0.074984	-13.6138	3.31594e-42	5.43932e-41
CCDC70	ENSG00000123171	protein_coding	0.823842	-1.26778	0.274461	-4.61919	3.85243e-06	1.06167e-05
ATP7B	ENSG00000123191	protein_coding	1576.26	-1.07304	0.123185	-8.71084	3.01638e-18	1.82492e-17
CENPK	ENSG00000123219	protein_coding	324.439	-1.90538	0.0907629	-20.9929	7.61611e-98	6.67665e-96
ITIH5	ENSG00000123243	protein_coding	3009.26	4.01269	0.136049	29.4944	3.39172e-191	2.63285e-188
NEUROD4	ENSG00000123307	protein_coding	1.43998	-2.47992	0.846839	-2.92845	0.00340658	0.00670505
MMP19	ENSG00000123342	protein_coding	899.865	1.22331	0.102825	11.8969	1.22798e-32	1.41287e-31
NR4A1	ENSG00000123358	protein_coding	5080.32	1.88435	0.149682	12.5891	2.42497e-36	3.23832e-35
PDE1B	ENSG00000123360	protein_coding	449.881	1.78882	0.0970073	18.4401	6.26505e-76	3.01223e-74
HOXC13	ENSG00000123364	protein_coding	654.266	-2.97099	0.164162	-18.0979	3.30817e-73	1.4461e-71
LRP1	ENSG00000123384	protein_coding	28423.4	1.67895	0.0963083	17.4331	4.62603e-68	1.72323e-66
HOXC11	ENSG00000123388	protein_coding	520.183	-3.57633	0.194608	-18.3771	2.00506e-75	9.51673e-74
NFE2	ENSG00000123405	protein_coding	80.0901	-1.31818	0.17105	-7.7064	1.29419e-14	6.49565e-14
HOXC12	ENSG00000123407	protein_coding	327.46	-4.09486	0.278203	-14.719	4.86777e-49	1.02483e-47
STIL	ENSG00000123473	protein_coding	1030	-2.10288	0.0981494	-21.4253	7.76937e-102	7.46355e-100
HJURP	ENSG00000123485	protein_coding	876.845	-3.52634	0.114685	-30.748	1.30204e-207	1.5284e-204
COL10A1	ENSG00000123500	protein_coding	8581.26	-7.11995	0.155564	-45.7687	0	0
PLP1	ENSG00000123560	protein_coding	231.078	1.62074	0.212982	7.60976	2.74599e-14	1.35298e-13
ESX1	ENSG00000123576	protein_coding	1.88275	-2.0443	0.6404	-3.19222	0.00141186	0.0029285
ACVR1C	ENSG00000123612	protein_coding	570.242	5.21442	0.165926	31.4262	8.88387e-217	1.33613e-213
G0S2	ENSG00000123689	protein_coding	1941.82	4.06282	0.175537	23.1451	1.62684e-118	2.31647e-116
KCNJ2	ENSG00000123700	protein_coding	443.979	1.36463	0.113733	11.9985	3.61625e-33	4.25949e-32
C4BPA	ENSG00000123838	protein_coding	104.698	1.92362	0.270436	7.11302	1.1353e-12	5.10554e-12
CKS2	ENSG00000123975	protein_coding	1896.34	-2.65359	0.0935154	-28.3759	4.01021e-177	2.01045e-174
DAW1	ENSG00000123977	protein_coding	1.90903	1.18719	0.352271	3.37011	0.000751378	0.00161166
CHPF	ENSG00000123989	protein_coding	8154.07	-1.43571	0.0819412	-17.5212	9.86592e-69	3.75061e-67
INHA	ENSG00000123999	protein_coding	93.3076	-1.82359	0.167127	-10.9114	1.01703e-27	9.50992e-27
MOGAT1	ENSG00000124003	protein_coding	5.10819	2.27028	0.237116	9.57456	1.0229e-21	7.33571e-21
FAM124B	ENSG00000124019	protein_coding	139.258	1.27629	0.0978855	13.0386	7.3826e-39	1.08458e-37
WFDC3	ENSG00000124116	protein_coding	52.3237	-1.09053	0.12781	-8.53237	1.43381e-17	8.38783e-17
PREX1	ENSG00000124126	protein_coding	13061.9	-1.07417	0.12403	-8.66054	4.69525e-18	2.81306e-17
KCNS1	ENSG00000124134	protein_coding	81.9638	1.08869	0.231218	4.70852	2.49521e-06	6.99373e-06
SLC12A5	ENSG00000124140	protein_coding	70.4713	-1.87048	0.158052	-11.8346	2.58483e-32	2.93403e-31
SEMG2	ENSG00000124157	protein_coding	1.38253	-2.01439	0.637509	-3.15978	0.00157888	0.00325292
PARD6B	ENSG00000124171	protein_coding	3092.92	-2.18343	0.149278	-14.6266	1.90024e-48	3.91334e-47
GDAP1L1	ENSG00000124194	protein_coding	13.7716	-1.04391	0.195596	-5.3371	9.44466e-08	2.99008e-07
GTSF1L	ENSG00000124196	protein_coding	2.71045	-2.04511	0.261535	-7.81964	5.2974e-15	2.71343e-14
EDN3	ENSG00000124205	protein_coding	197.502	2.39143	0.303907	7.86896	3.57595e-15	1.84938e-14
PTGIS	ENSG00000124212	protein_coding	1936.55	2.01398	0.12702	15.8556	1.28587e-56	3.44386e-55
RBPJL	ENSG00000124232	protein_coding	2.90145	-1.22267	0.216123	-5.65727	1.53797e-08	5.20529e-08
C20orf85	ENSG00000124237	protein_coding	30.0306	-4.80586	0.458394	-10.4841	1.02201e-25	8.78656e-25
BCAS4	ENSG00000124243	protein_coding	1869.07	-2.02579	0.108343	-18.6979	5.1507e-78	2.61215e-76
KCNK15	ENSG00000124249	protein_coding	971.497	-2.49517	0.167187	-14.9244	2.2861e-50	5.03778e-49
PCK1	ENSG00000124253	protein_coding	646.138	4.91312	0.262853	18.6916	5.79965e-78	2.93507e-76
ZBP1	ENSG00000124256	protein_coding	261.81	-1.81423	0.161162	-11.2572	2.13546e-29	2.16142e-28
MAGEA10	ENSG00000124260	protein_coding	7.4565	-3.39554	0.559311	-6.07093	1.27175e-09	4.65981e-09
CHST8	ENSG00000124302	protein_coding	664.901	-1.88995	0.222479	-8.49494	1.98029e-17	1.15114e-16
IL9R	ENSG00000124334	protein_coding	25.6054	-2.10813	0.145726	-14.4664	1.97435e-47	3.92489e-46
XG	ENSG00000124343	protein_coding	349.359	1.81943	0.125902	14.4512	2.46423e-47	4.88059e-46
IL17C	ENSG00000124391	protein_coding	4.76357	-2.71336	0.270927	-10.0151	1.30812e-23	1.02486e-22
HIF3A	ENSG00000124440	protein_coding	150.99	3.7084	0.195951	18.9251	7.08279e-80	3.82153e-78
LYPD3	ENSG00000124466	protein_coding	3004.99	-1.09025	0.126026	-8.65103	5.10389e-18	3.04953e-17
CEACAM8	ENSG00000124469	protein_coding	1.62218	1.1292	0.243369	4.63988	3.48618e-06	9.63883e-06
NDP	ENSG00000124479	protein_coding	481.382	-1.84278	0.243553	-7.56625	3.84166e-14	1.8784e-13
F13A1	ENSG00000124491	protein_coding	3710.43	1.35137	0.138442	9.76122	1.65148e-22	1.22639e-21
GRM4	ENSG00000124493	protein_coding	491.768	-5.36705	0.209033	-25.6756	2.18707e-145	5.34311e-143
TRERF1	ENSG00000124496	protein_coding	1810.21	-1.02263	0.0948405	-10.7826	4.15909e-27	3.78605e-26
PACSIN1	ENSG00000124507	protein_coding	265.909	-2.69854	0.118002	-22.8686	9.54595e-116	1.28691e-113
BTN1A1	ENSG00000124557	protein_coding	11.7191	1.76332	0.185118	9.5254	1.64413e-21	1.16795e-20
H1-3	ENSG00000124575	protein_coding	53.6978	-3.00107	0.215369	-13.9346	3.90653e-44	6.91479e-43
H1-1	ENSG00000124610	protein_coding	1.81312	-2.78676	0.444609	-6.26789	3.65969e-10	1.3928e-09
MOCS1	ENSG00000124615	protein_coding	1162.99	2.16577	0.0810804	26.7114	3.4694e-157	1.07036e-154
H2BC11	ENSG00000124635	protein_coding	206.283	-2.58835	0.15298	-16.9196	3.22805e-64	1.07071e-62
OR2B6	ENSG00000124657	protein_coding	33.2121	-4.57427	0.207479	-22.0469	1.02363e-107	1.13514e-105
SPDEF	ENSG00000124664	protein_coding	10685.8	-1.52795	0.150867	-10.1277	4.16145e-24	3.33415e-23
DNAH8	ENSG00000124721	protein_coding	18.9215	-1.86899	0.188855	-9.89639	4.31569e-23	3.29901e-22
TREM1	ENSG00000124731	protein_coding	197.145	-1.19745	0.146438	-8.17719	2.9055e-16	1.59794e-15
KLHL31	ENSG00000124743	protein_coding	284.17	3.86428	0.127594	30.2859	1.75951e-201	1.80174e-198
NRN1	ENSG00000124785	protein_coding	1045.97	2.24136	0.116517	19.2362	1.84124e-82	1.05369e-80
CRISP1	ENSG00000124812	protein_coding	3.17056	-2.55311	0.376535	-6.78052	1.19742e-11	5.04723e-11
RUNX2	ENSG00000124813	protein_coding	1260.31	-1.35596	0.104358	-12.9933	1.33554e-38	1.94014e-37
RAB17	ENSG00000124839	protein_coding	1687.2	-1.01791	0.105456	-9.65237	4.80306e-22	3.49029e-21
SCGB1D2	ENSG00000124935	protein_coding	13354.5	-1.0562	0.306789	-3.44275	0.00057583	0.00125236
SCGB2A1	ENSG00000124939	protein_coding	904.415	-1.24387	0.258792	-4.80646	1.53625e-06	4.39053e-06
AHNAK	ENSG00000124942	protein_coding	99608.1	1.51392	0.0822382	18.4089	1.11385e-75	5.32346e-74
MT1G	ENSG00000125144	protein_coding	559.341	-1.20911	0.193798	-6.23904	4.40263e-10	1.66371e-09
PIWIL1	ENSG00000125207	protein_coding	3.48715	-1.08026	0.189469	-5.70154	1.18728e-08	4.05288e-08
GPR18	ENSG00000125245	protein_coding	69.8012	-1.42275	0.160932	-8.84071	9.51153e-19	5.88773e-18
KIF25	ENSG00000125337	protein_coding	35.7785	1.96289	0.158503	12.3839	3.193e-35	4.08161e-34
TMEM255A	ENSG00000125355	protein_coding	212.801	2.24086	0.114652	19.545	4.55212e-85	2.79801e-83
AMELX	ENSG00000125363	protein_coding	0.969916	-1.75803	0.666338	-2.63835	0.00833107	0.0155248
MYH2	ENSG00000125414	protein_coding	14.2233	1.10955	0.2018	5.49827	3.83544e-08	1.25539e-07
SLC25A19	ENSG00000125454	protein_coding	513.948	-1.00157	0.0721582	-13.8803	8.34394e-44	1.45763e-42
BARHL1	ENSG00000125492	protein_coding	0.879642	-1.26956	0.297425	-4.26851	1.96785e-05	5.05599e-05
MBOAT7	ENSG00000125505	protein_coding	7390.71	-1.43844	0.0732051	-19.6495	5.84235e-86	3.70951e-84
SRMS	ENSG00000125508	protein_coding	318.577	-2.35751	0.135537	-17.3939	9.179e-68	3.38778e-66
FNDC11	ENSG00000125531	protein_coding	57.6467	-1.13178	0.132629	-8.53344	1.42056e-17	8.31333e-17
PPDPF	ENSG00000125534	protein_coding	17209	-1.18512	0.0883875	-13.4082	5.41391e-41	8.54577e-40
IL37	ENSG00000125571	protein_coding	2.25524	-1.34609	0.234339	-5.74421	9.23509e-09	3.1809e-08
C3	ENSG00000125730	protein_coding	34500.5	1.09827	0.120481	9.11568	7.81793e-20	5.10323e-19
FOSB	ENSG00000125740	protein_coding	6972.14	3.40577	0.192636	17.6798	6.00053e-70	2.3691e-68
TGM3	ENSG00000125780	protein_coding	75.0739	-2.31973	0.22578	-10.2743	9.20255e-25	7.58781e-24
DEFB126	ENSG00000125788	protein_coding	2.40615	-3.37002	0.701905	-4.80124	1.57687e-06	4.5002e-06
FOXA2	ENSG00000125798	protein_coding	3.74573	-1.3332	0.417135	-3.19609	0.00139304	0.00289183
CD93	ENSG00000125810	protein_coding	6185.7	1.02358	0.0829827	12.3348	5.88115e-35	7.44863e-34
PAX1	ENSG00000125813	protein_coding	53.5786	-3.17529	0.245755	-12.9206	3.44667e-38	4.92522e-37
NKX2-2	ENSG00000125820	protein_coding	58.7179	-5.6871	0.418672	-13.5837	5.00626e-42	8.15092e-41
CSTL1	ENSG00000125823	protein_coding	4.29395	-3.08599	0.331401	-9.31197	1.25484e-20	8.53733e-20
CST11	ENSG00000125831	protein_coding	2.29068	-1.86712	0.402066	-4.64382	3.42032e-06	9.46487e-06
SNRPB	ENSG00000125835	protein_coding	9953.18	-1.26438	0.0695678	-18.1748	8.16865e-74	3.67765e-72
NRSN2	ENSG00000125841	protein_coding	3254	-1.0142	0.0665944	-15.2295	2.25467e-52	5.31665e-51
BMP2	ENSG00000125845	protein_coding	195.458	2.15879	0.151938	14.2084	8.12876e-46	1.53601e-44
PCSK2	ENSG00000125851	protein_coding	47.7499	-1.45968	0.343976	-4.24355	2.20015e-05	5.62549e-05
LAMP5	ENSG00000125869	protein_coding	858.989	-2.95632	0.137614	-21.4826	2.26238e-102	2.21308e-100
TCF15	ENSG00000125878	protein_coding	44.2937	1.62707	0.159463	10.2034	1.91438e-24	1.55582e-23
OTOR	ENSG00000125879	protein_coding	21.2526	-3.14452	0.263658	-11.9265	8.6101e-33	9.99968e-32
FAM110A	ENSG00000125898	protein_coding	2039.42	-1.493	0.0856288	-17.4357	4.42063e-68	1.65055e-66
CITED1	ENSG00000125931	protein_coding	355.181	1.73934	0.219621	7.91972	2.38045e-15	1.24461e-14
NECAB3	ENSG00000125967	protein_coding	2623.28	-1.40299	0.0940639	-14.9152	2.62316e-50	5.75684e-49
ID1	ENSG00000125968	protein_coding	892.246	1.1597	0.116467	9.95733	2.34262e-23	1.81204e-22
ROMO1	ENSG00000125995	protein_coding	2669.06	-1.17684	0.0999572	-11.7735	5.34859e-32	5.99201e-31
BPIFB1	ENSG00000125999	protein_coding	1698.62	-3.37505	0.246479	-13.693	1.11757e-42	1.87409e-41
GRPR	ENSG00000126010	protein_coding	678.078	-1.31303	0.23742	-5.53044	3.19435e-08	1.05293e-07
F10	ENSG00000126218	protein_coding	176.063	2.55329	0.116944	21.8335	1.11559e-105	1.18002e-103
PROZ	ENSG00000126231	protein_coding	24.5775	-2.12332	0.182873	-11.6109	3.62917e-31	3.92859e-30
SLURP1	ENSG00000126233	protein_coding	34.683	-2.8753	0.303234	-9.48211	2.49196e-21	1.7529e-20
IGFLR1	ENSG00000126246	protein_coding	106.426	-1.00067	0.0879324	-11.3799	5.26366e-30	5.46675e-29
GPR42	ENSG00000126251	protein_coding	0.784018	1.74118	0.243154	7.16082	8.01964e-13	3.64088e-12
KIRREL2	ENSG00000126259	protein_coding	34.0893	-2.01181	0.241478	-8.33123	8.00044e-17	4.5209e-16
KRT36	ENSG00000126337	protein_coding	4.30094	-1.04133	0.154669	-6.73264	1.66616e-11	6.95664e-11
CCR7	ENSG00000126353	protein_coding	427.889	-1.77644	0.159661	-11.1263	9.34171e-29	9.16798e-28
BCL2L12	ENSG00000126453	protein_coding	939.99	-1.26243	0.0836463	-15.0925	1.81401e-51	4.16331e-50
TSKS	ENSG00000126467	protein_coding	13.6271	1.46725	0.156448	9.37849	6.69228e-21	4.60781e-20
CSN1S1	ENSG00000126545	protein_coding	52.8112	3.50176	0.427311	8.19487	2.50871e-16	1.38446e-15
HTN1	ENSG00000126550	protein_coding	2.58067	-2.71442	0.762469	-3.56004	0.000370801	0.000826315
STAT5A	ENSG00000126561	protein_coding	3666.35	1.43808	0.0811581	17.7195	2.96554e-70	1.18346e-68
WNK4	ENSG00000126562	protein_coding	1919.9	-1.37501	0.201358	-6.82868	8.5702e-12	3.64595e-11
PRKCG	ENSG00000126583	protein_coding	6.98064	-1.0873	0.198125	-5.48794	4.06642e-08	1.32756e-07
IFI6	ENSG00000126709	protein_coding	21547.7	-2.88437	0.159912	-18.0373	9.93604e-73	4.29651e-71
SSX1	ENSG00000126752	protein_coding	10.775	-4.39249	0.698998	-6.28399	3.29999e-10	1.25959e-09
CFP	ENSG00000126759	protein_coding	117.331	1.35108	0.130359	10.3643	3.60295e-25	3.02359e-24
TIMM17B	ENSG00000126768	protein_coding	2362.93	-1.1908	0.0718801	-16.5664	1.21857e-61	3.74266e-60
RHOJ	ENSG00000126785	protein_coding	932.108	1.57004	0.0838941	18.7146	3.76368e-78	1.91276e-76
DLGAP5	ENSG00000126787	protein_coding	1022.65	-3.30182	0.11482	-28.7566	7.49018e-182	4.39619e-179
CTAG2	ENSG00000126890	protein_coding	7.34172	-2.84239	0.698614	-4.06861	4.72944e-05	0.000116524
AVPR2	ENSG00000126895	protein_coding	91.974	2.761	0.144509	19.106	2.25004e-81	1.25773e-79
TMEM35A	ENSG00000126950	protein_coding	63.6279	1.55683	0.158778	9.80507	1.07076e-22	8.02581e-22
FGD3	ENSG00000127084	protein_coding	3446.66	-2.04437	0.140546	-14.5459	6.19987e-48	1.25849e-46
EDN2	ENSG00000127129	protein_coding	423.889	-2.52315	0.168581	-14.967	1.20552e-50	2.67739e-49
TRAF2	ENSG00000127191	protein_coding	1806.62	-1.19639	0.0652615	-18.3322	4.58136e-75	2.14695e-73
MASP1	ENSG00000127241	protein_coding	85.0293	3.58356	0.190903	18.7716	1.29021e-78	6.62704e-77
ATP13A4	ENSG00000127249	protein_coding	455.524	1.03624	0.210247	4.92865	8.27978e-07	2.42656e-06
PTPRB	ENSG00000127329	protein_coding	2128.74	1.8732	0.0953149	19.6527	5.47807e-86	3.48281e-84
LRRC61	ENSG00000127399	protein_coding	1095.12	-1.07968	0.0738229	-14.6253	1.93824e-48	3.98648e-47
AUNIP	ENSG00000127423	protein_coding	246.991	-2.2199	0.106568	-20.8308	2.27729e-96	1.90611e-94
PLA2G5	ENSG00000127472	protein_coding	75.174	1.34079	0.134291	9.98415	1.78818e-23	1.39123e-22
KLF2	ENSG00000127528	protein_coding	2141.69	1.51944	0.107189	14.1752	1.30388e-45	2.44271e-44
OR7C1	ENSG00000127530	protein_coding	6.01273	1.50162	0.213862	7.02144	2.19595e-12	9.6898e-12
GFER	ENSG00000127554	protein_coding	1335.95	-1.1778	0.0741994	-15.8734	9.68813e-57	2.60486e-55
SYNGR3	ENSG00000127561	protein_coding	177.264	-3.17822	0.149629	-21.2407	4.01734e-100	3.72536e-98
PKMYT1	ENSG00000127564	protein_coding	1118.01	-3.99403	0.116384	-34.3178	4.25693e-258	2.04878e-254
WFIKKN1	ENSG00000127578	protein_coding	67.1005	-1.44762	0.132324	-10.94	7.42087e-28	6.98516e-27
WDR24	ENSG00000127580	protein_coding	1009.59	-1.02673	0.0700749	-14.6519	1.30929e-48	2.71025e-47
FBXL16	ENSG00000127585	protein_coding	1948.58	-2.02451	0.14154	-14.3035	2.08211e-46	4.00352e-45
CHTF18	ENSG00000127586	protein_coding	1258.96	-1.82849	0.0986443	-18.5362	1.0536e-76	5.18483e-75
GNG13	ENSG00000127588	protein_coding	56.7964	-5.99913	0.266958	-22.4722	7.7626e-112	9.43431e-110
KDM4B	ENSG00000127663	protein_coding	8553.51	-1.15013	0.0939923	-12.2364	1.9868e-34	2.46891e-33
IL17B	ENSG00000127743	protein_coding	71.2375	2.05958	0.19849	10.3762	3.18057e-25	2.67425e-24
VIL1	ENSG00000127831	protein_coding	21.1928	-2.43517	0.239879	-10.1516	3.25816e-24	2.62398e-23
GNG11	ENSG00000127920	protein_coding	1905.62	2.17111	0.0886865	24.4807	2.37298e-132	4.64255e-130
GNGT1	ENSG00000127928	protein_coding	23.8655	-4.81382	0.436154	-11.037	2.5345e-28	2.43669e-27
FGL2	ENSG00000127951	protein_coding	2323.36	1.20883	0.111637	10.8282	2.53036e-27	2.32807e-26
GNAI1	ENSG00000127955	protein_coding	1134.87	2.48397	0.105335	23.5815	5.96917e-123	9.54433e-121
SGCE	ENSG00000127990	protein_coding	2072.73	1.05821	0.11176	9.46855	2.83753e-21	1.9893e-20
LRFN1	ENSG00000128011	protein_coding	382.198	-1.63108	0.110406	-14.7734	2.17387e-49	4.64996e-48
ZFP36	ENSG00000128016	protein_coding	12056.4	2.20966	0.122086	18.0992	3.23296e-73	1.4158e-71
RASL11B	ENSG00000128045	protein_coding	449.197	-1.72262	0.112678	-15.288	9.19952e-53	2.19185e-51
KDR	ENSG00000128052	protein_coding	2792.16	1.12354	0.0794925	14.1339	2.3493e-45	4.35879e-44
ADM2	ENSG00000128165	protein_coding	887.625	-2.18994	0.112768	-19.4198	5.24669e-84	3.14462e-82
ASPHD2	ENSG00000128203	protein_coding	247.79	-1.057	0.0773753	-13.6607	1.74362e-42	2.89569e-41
VPREB3	ENSG00000128218	protein_coding	56.0981	-1.76474	0.19022	-9.27734	1.73763e-20	1.17258e-19
SDF2L1	ENSG00000128228	protein_coding	1173.32	-1.5068	0.0970911	-15.5194	2.56416e-54	6.40084e-53
GAL3ST1	ENSG00000128242	protein_coding	22.7006	1.06025	0.169245	6.26461	3.73751e-10	1.42129e-09
RFPL1	ENSG00000128250	protein_coding	0.991467	-1.99246	0.298091	-6.68407	2.32392e-11	9.6005e-11
RFPL2	ENSG00000128253	protein_coding	7.01377	-1.34575	0.172411	-7.80543	5.92988e-15	3.02869e-14
MGAT3	ENSG00000128268	protein_coding	441.546	1.35362	0.147563	9.1732	4.59197e-20	3.02453e-19
ADORA2A	ENSG00000128271	protein_coding	29.2109	-1.61442	0.149496	-10.799	3.47816e-27	3.18124e-26
MCHR1	ENSG00000128285	protein_coding	73.9837	-1.57041	0.173554	-9.04858	1.44839e-19	9.33676e-19
BAIAP2L2	ENSG00000128298	protein_coding	133.248	-1.25396	0.153734	-8.15671	3.44278e-16	1.88632e-15
GALR3	ENSG00000128310	protein_coding	1.403	-1.3018	0.263127	-4.94743	7.52004e-07	2.21158e-06
APOL5	ENSG00000128313	protein_coding	3.248	1.23133	0.157094	7.83819	4.57095e-15	2.34807e-14
C22orf23	ENSG00000128346	protein_coding	112.049	1.06457	0.0992331	10.7279	7.52511e-27	6.77584e-26
APOBEC3A	ENSG00000128383	protein_coding	80.1908	-1.52849	0.188811	-8.09536	5.70966e-16	3.09175e-15
RIBC2	ENSG00000128408	protein_coding	216.465	-1.81614	0.101757	-17.8479	3.00148e-71	1.22628e-69
KRT17	ENSG00000128422	protein_coding	12718.1	1.54647	0.230624	6.70558	2.00602e-11	8.3301e-11
RNF112	ENSG00000128482	protein_coding	33.9709	1.00696	0.131288	7.66983	1.72226e-14	8.59574e-14
CPA4	ENSG00000128510	protein_coding	329.481	-1.13908	0.199098	-5.72122	1.05763e-08	3.62599e-08
VGF	ENSG00000128564	protein_coding	85.4188	-4.9395	0.233582	-21.1468	2.95618e-99	2.69972e-97
FOXP2	ENSG00000128573	protein_coding	190.035	1.97346	0.137792	14.3221	1.59272e-46	3.07603e-45
STRIP2	ENSG00000128578	protein_coding	195.638	-1.33312	0.10696	-12.4637	1.17802e-35	1.52654e-34
FLNC	ENSG00000128591	protein_coding	981.479	1.60266	0.129111	12.4131	2.21887e-35	2.85305e-34
CCDC136	ENSG00000128596	protein_coding	154.743	1.29982	0.1055	12.3206	7.02012e-35	8.84925e-34
FEZF1	ENSG00000128610	protein_coding	3.98891	-2.20787	0.358947	-6.15097	7.70097e-10	2.86247e-09
MRPS12	ENSG00000128626	protein_coding	1844.87	-1.25639	0.082333	-15.2599	1.41542e-52	3.35078e-51
HOXD3	ENSG00000128652	protein_coding	30.6013	1.09802	0.11614	9.45425	3.2535e-21	2.27495e-20
PDE11A	ENSG00000128655	protein_coding	197.509	2.47884	0.143643	17.2569	9.92471e-67	3.56993e-65
GAD1	ENSG00000128683	protein_coding	124.803	-2.85031	0.224755	-12.6819	7.45311e-37	1.01789e-35
HOXD13	ENSG00000128714	protein_coding	16.9181	-1.05715	0.237037	-4.45985	8.20171e-06	2.18712e-05
TMOD2	ENSG00000128872	protein_coding	1091.45	1.10328	0.0925981	11.9147	9.92124e-33	1.14809e-31
ELL3	ENSG00000128886	protein_coding	128.869	-1.02946	0.0899849	-11.4403	2.62893e-30	2.76014e-29
ALDH1A2	ENSG00000128918	protein_coding	255.941	2.81643	0.147022	19.1565	8.54206e-82	4.80833e-80
KNSTRN	ENSG00000128944	protein_coding	1095.76	-1.18157	0.074328	-15.8968	6.67365e-57	1.80646e-55
CHAC1	ENSG00000128965	protein_coding	180.54	-1.46147	0.139538	-10.4736	1.14186e-25	9.80294e-25
LOXL1	ENSG00000129038	protein_coding	3338.89	-1.38892	0.0968803	-14.3365	1.29498e-46	2.50602e-45
ACKR4	ENSG00000129048	protein_coding	111.835	1.65162	0.127063	12.9984	1.24862e-38	1.81497e-37
BBOX1	ENSG00000129151	protein_coding	504.997	2.02408	0.223459	9.05797	1.32904e-19	8.58114e-19
MYOD1	ENSG00000129152	protein_coding	0.724494	-1.51173	0.43576	-3.46918	0.000522048	0.00114195
KCNC1	ENSG00000129159	protein_coding	64.8938	-1.13787	0.228525	-4.97921	6.38441e-07	1.89088e-06
E2F8	ENSG00000129173	protein_coding	373.267	-3.31206	0.131152	-25.2536	1.03487e-140	2.33833e-138
PIMREG	ENSG00000129195	protein_coding	429.482	-3.05165	0.124878	-24.437	6.91759e-132	1.34789e-129
USP6	ENSG00000129204	protein_coding	82.7282	1.50881	0.112111	13.4582	2.75619e-41	4.39239e-40
AIPL1	ENSG00000129221	protein_coding	1.7015	-1.02123	0.332847	-3.06816	0.00215378	0.00435644
TXNDC17	ENSG00000129235	protein_coding	2095.9	-1.08395	0.0668003	-16.2267	3.26794e-59	9.37304e-58
ATP1B2	ENSG00000129244	protein_coding	169.223	1.444	0.114616	12.5986	2.14946e-36	2.87599e-35
LRRC6	ENSG00000129295	protein_coding	598.589	-1.3006	0.12133	-10.7195	8.24747e-27	7.41241e-26
AP1M2	ENSG00000129354	protein_coding	6301.59	-1.5756	0.0860797	-18.304	7.68934e-75	3.56868e-73
CDKN2D	ENSG00000129355	protein_coding	632.262	-1.1842	0.0848423	-13.9576	2.82725e-44	5.03775e-43
ADCY4	ENSG00000129467	protein_coding	745.298	1.77119	0.0967057	18.3152	6.25611e-75	2.91475e-73
FOXA1	ENSG00000129514	protein_coding	16769.3	-1.83056	0.156141	-11.7238	9.62619e-32	1.06724e-30
EGLN3	ENSG00000129521	protein_coding	2755.18	-1.61602	0.136773	-11.8153	3.25222e-32	3.67338e-31
RNASE1	ENSG00000129538	protein_coding	7326.12	1.48111	0.110846	13.3619	1.00964e-40	1.58331e-39
CDO1	ENSG00000129596	protein_coding	521.607	3.63887	0.153925	23.6405	1.47736e-123	2.41025e-121
FOXJ1	ENSG00000129654	protein_coding	383.516	-4.49359	0.251722	-17.8514	2.81937e-71	1.15481e-69
ARHGEF6	ENSG00000129675	protein_coding	3970.95	1.43581	0.0999392	14.3668	8.36136e-47	1.62987e-45
MAP7D3	ENSG00000129680	protein_coding	670.804	1.89285	0.100058	18.9174	8.19268e-80	4.41049e-78
ART1	ENSG00000129744	protein_coding	3.74069	-1.93179	0.266338	-7.25317	4.07127e-13	1.87846e-12
CDKN1C	ENSG00000129757	protein_coding	1044.79	2.09771	0.105346	19.9126	3.16403e-88	2.17541e-86
SGO1	ENSG00000129810	protein_coding	356.781	-3.26862	0.117429	-27.8349	1.64091e-170	7.05122e-168
RPS4Y1	ENSG00000129824	protein_coding	5.74312	1.30407	0.520701	2.50445	0.0122644	0.0222933
CDH15	ENSG00000129910	protein_coding	23.5303	-1.8591	0.168062	-11.062	1.91791e-28	1.85426e-27
PGAP6	ENSG00000129925	protein_coding	4234.7	-1.32025	0.0675369	-19.5485	4.24834e-85	2.61463e-83
PLPPR3	ENSG00000129951	protein_coding	485.424	-1.82847	0.21072	-8.67725	4.05438e-18	2.4379e-17
SYT5	ENSG00000129990	protein_coding	73.4922	-3.95889	0.245554	-16.1223	1.77959e-58	5.01453e-57
TNNI3	ENSG00000129991	protein_coding	89.7842	-4.0756	0.258487	-15.7671	5.23727e-56	1.3857e-54
GAMT	ENSG00000130005	protein_coding	1815.95	-1.03551	0.129094	-8.02136	1.0458e-15	5.57944e-15
PRRG3	ENSG00000130032	protein_coding	104.451	2.9568	0.159288	18.5625	6.45759e-77	3.19415e-75
GALNT8	ENSG00000130035	protein_coding	66.3298	1.61896	0.152283	10.6313	2.13103e-26	1.88602e-25
KCNA5	ENSG00000130037	protein_coding	30.9411	1.23577	0.141519	8.73216	2.49855e-18	1.51812e-17
STARD8	ENSG00000130052	protein_coding	628.892	1.14852	0.0734562	15.6355	4.17255e-55	1.07045e-53
FAM155B	ENSG00000130054	protein_coding	241.392	-1.61503	0.148993	-10.8397	2.23298e-27	2.05761e-26
GDPD2	ENSG00000130055	protein_coding	44.6709	-2.3666	0.206102	-11.4827	1.61232e-30	1.7047e-29
ANGPTL8	ENSG00000130173	protein_coding	31.0896	3.88845	0.193338	20.1121	5.77849e-90	4.19468e-88
CNN1	ENSG00000130176	protein_coding	2228.04	3.1395	0.142893	21.9711	5.44693e-107	5.95795e-105
ZSCAN10	ENSG00000130182	protein_coding	1.84389	-1.03379	0.245318	-4.21408	2.50795e-05	6.36952e-05
NECTIN2	ENSG00000130202	protein_coding	13278.5	-1.30779	0.0720919	-18.1406	1.52471e-73	6.78198e-72
TOMM40	ENSG00000130204	protein_coding	3757.59	-1.23808	0.0732317	-16.9063	4.04125e-64	1.334e-62
APOC1	ENSG00000130208	protein_coding	3287.89	-1.08739	0.123091	-8.83401	1.00992e-18	6.24427e-18
GADD45G	ENSG00000130222	protein_coding	790.009	-1.34091	0.13571	-9.88072	5.04672e-23	3.83953e-22
LRCH2	ENSG00000130224	protein_coding	145.894	1.3143	0.101296	12.9749	1.69739e-38	2.45838e-37
DPP6	ENSG00000130226	protein_coding	50.9222	2.6725	0.22614	11.8179	3.15394e-32	3.56824e-31
ATP8B3	ENSG00000130270	protein_coding	185.391	-1.14477	0.120719	-9.48299	2.47104e-21	1.73851e-20
NCAN	ENSG00000130287	protein_coding	62.6061	-4.25107	0.3438	-12.3649	4.04518e-35	5.15012e-34
KIF1A	ENSG00000130294	protein_coding	999.312	-4.61585	0.281754	-16.3825	2.54968e-60	7.5654e-59
BST2	ENSG00000130303	protein_coding	13081.9	-1.37145	0.128233	-10.695	1.07463e-26	9.61338e-26
USHBP1	ENSG00000130307	protein_coding	187.032	1.87893	0.0957392	19.6255	9.37356e-86	5.88943e-84
LSM7	ENSG00000130332	protein_coding	1807.15	-1.01038	0.0819845	-12.3241	6.72302e-35	8.47918e-34
MAS1	ENSG00000130368	protein_coding	2.1685	1.95693	0.220956	8.85663	8.24671e-19	5.12258e-18
FUT5	ENSG00000130383	protein_coding	1.35222	-1.34148	0.372934	-3.59708	0.000321806	0.00072282
EPO	ENSG00000130427	protein_coding	34.9648	-3.21914	0.241049	-13.3547	1.11161e-40	1.74039e-39
ARPC1B	ENSG00000130429	protein_coding	8240.85	-1.07065	0.0823477	-13.0015	1.19905e-38	1.74449e-37
CACNG6	ENSG00000130433	protein_coding	61.5132	-3.39308	0.341411	-9.93841	2.83324e-23	2.18348e-22
UNC13A	ENSG00000130477	protein_coding	172.099	-3.34549	0.206426	-16.2067	4.52241e-59	1.29249e-57
KLHDC7B	ENSG00000130487	protein_coding	1012.23	-2.69365	0.206231	-13.0613	5.4761e-39	8.06962e-38
GDF15	ENSG00000130513	protein_coding	1274.12	-2.40541	0.175968	-13.6696	1.54307e-42	2.56882e-41
IQCN	ENSG00000130518	protein_coding	432.572	1.51246	0.12546	12.0553	1.81798e-33	2.17651e-32
LSM4	ENSG00000130520	protein_coding	5771.35	-1.39347	0.0704055	-19.792	3.48669e-87	2.3114e-85
HRC	ENSG00000130528	protein_coding	89.1117	1.20261	0.127514	9.43122	4.05355e-21	2.81554e-20
SULT4A1	ENSG00000130540	protein_coding	95.3938	-1.66983	0.2131	-7.83589	4.65529e-15	2.39037e-14
CRB3	ENSG00000130545	protein_coding	882.546	-1.59826	0.0800462	-19.9668	1.07204e-88	7.48839e-87
SAG	ENSG00000130561	protein_coding	14.769	-1.46095	0.190283	-7.67775	1.61907e-14	8.09587e-14
HELZ2	ENSG00000130589	protein_coding	3897.65	-1.16416	0.0924423	-12.5934	2.29511e-36	3.06745e-35
SAMD10	ENSG00000130590	protein_coding	708.99	-1.22587	0.0782405	-15.6679	2.50657e-55	6.47886e-54
TNNT3	ENSG00000130595	protein_coding	123.26	2.99077	0.191322	15.6322	4.3955e-55	1.12645e-53
COL5A1	ENSG00000130635	protein_coding	28771.1	-1.91474	0.115152	-16.6279	4.37386e-62	1.36249e-60
CALY	ENSG00000130643	protein_coding	14.7514	-2.08774	0.243089	-8.58839	8.81956e-18	5.21087e-17
HBZ	ENSG00000130656	protein_coding	0.718327	1.47608	0.241204	6.11962	9.37959e-10	3.46421e-09
PAK4	ENSG00000130669	protein_coding	5823.64	-1.25572	0.0713992	-17.5873	3.08175e-69	1.18371e-67
MNX1	ENSG00000130675	protein_coding	102.01	-3.1956	0.216769	-14.7419	3.46757e-49	7.36158e-48
CEP85	ENSG00000130695	protein_coding	1412.99	-1.05307	0.065954	-15.9667	2.1801e-57	5.99565e-56
GATA5	ENSG00000130700	protein_coding	67.6941	-4.26913	0.336088	-12.7024	5.7329e-37	7.85853e-36
RBBP8NL	ENSG00000130701	protein_coding	512.072	-1.61003	0.101182	-15.9123	5.20751e-57	1.41517e-55
PRDM12	ENSG00000130711	protein_coding	8.19965	-1.61636	0.149302	-10.8261	2.58815e-27	2.37987e-26
FIBCD1	ENSG00000130720	protein_coding	194.194	-2.66033	0.233875	-11.375	5.56859e-30	5.77971e-29
METTL26	ENSG00000130731	protein_coding	2747.42	-1.22881	0.083728	-14.6763	9.15006e-49	1.90721e-47
NPAS1	ENSG00000130751	protein_coding	98.7186	-1.1892	0.130527	-9.11079	8.1788e-20	5.33301e-19
ARHGEF16	ENSG00000130762	protein_coding	1463.82	-1.18297	0.0847546	-13.9576	2.82948e-44	5.03988e-43
SMPDL3B	ENSG00000130768	protein_coding	1052.85	-1.06488	0.106224	-10.0249	1.18521e-23	9.30535e-23
ANGPTL6	ENSG00000130812	protein_coding	25.6565	-1.35377	0.10715	-12.6343	1.36675e-36	1.83997e-35
DNMT1	ENSG00000130816	protein_coding	6295.99	-1.01231	0.0631267	-16.0361	7.14507e-58	1.98773e-56
PNCK	ENSG00000130822	protein_coding	145.743	-2.58692	0.18424	-14.041	8.74266e-45	1.58541e-43
PLXNA3	ENSG00000130827	protein_coding	4166.88	-1.13416	0.0657519	-17.2491	1.13585e-66	4.07044e-65
SLC7A10	ENSG00000130876	protein_coding	178.391	4.72121	0.213495	22.1139	2.32404e-108	2.65051e-106
NUTM2F	ENSG00000130950	protein_coding	1.61521	-1.2659	0.263456	-4.80498	1.5477e-06	4.42222e-06
HABP4	ENSG00000130956	protein_coding	644.85	1.17836	0.0687473	17.1405	7.40151e-66	2.60015e-64
PRRG1	ENSG00000130962	protein_coding	622.66	1.00264	0.0998469	10.0417	9.98996e-24	7.86901e-23
RGN	ENSG00000130988	protein_coding	153.117	1.9667	0.165785	11.863	1.84341e-32	2.10885e-31
ULBP2	ENSG00000131015	protein_coding	80.0325	-1.79524	0.159587	-11.2493	2.33448e-29	2.36037e-28
AKAP12	ENSG00000131016	protein_coding	3080.04	2.69607	0.118031	22.842	1.7531e-115	2.35679e-113
SYNE1	ENSG00000131018	protein_coding	3492.14	1.4262	0.0882245	16.1656	8.81624e-59	2.50773e-57
EPS8L1	ENSG00000131037	protein_coding	2269.65	-1.39063	0.108441	-12.8238	1.20614e-37	1.69734e-36
TTLL9	ENSG00000131044	protein_coding	94.2861	-1.08136	0.148263	-7.29358	3.01829e-13	1.40203e-12
BPIFA2	ENSG00000131050	protein_coding	4.20429	-3.74448	0.443646	-8.44025	3.16672e-17	1.82372e-16
ACSS2	ENSG00000131069	protein_coding	3146.61	1.69946	0.0668797	25.4108	1.918e-142	4.45941e-140
EDA2R	ENSG00000131080	protein_coding	277.859	1.02703	0.107512	9.55271	1.26348e-21	9.01674e-21
C1QL1	ENSG00000131094	protein_coding	82.4508	-1.03804	0.173054	-5.99838	1.99294e-09	7.19012e-09
GFAP	ENSG00000131095	protein_coding	94.0025	2.42903	0.19666	12.3515	4.78331e-35	6.07898e-34
PYY	ENSG00000131096	protein_coding	65.0766	-2.71499	0.227265	-11.9464	6.78353e-33	7.91845e-32
CCL25	ENSG00000131142	protein_coding	6.80151	-1.8609	0.206956	-8.99179	2.43235e-19	1.54949e-18
GINS2	ENSG00000131153	protein_coding	1201.11	-2.15052	0.105941	-20.2993	1.30409e-91	9.89958e-90
SLC34A1	ENSG00000131183	protein_coding	3.64167	-1.38197	0.219515	-6.29558	3.06251e-10	1.17295e-09
F12	ENSG00000131187	protein_coding	517.252	-2.87077	0.133073	-21.5729	3.22733e-103	3.23594e-101
PRR7	ENSG00000131188	protein_coding	216.242	-1.92165	0.12337	-15.5763	1.05451e-54	2.66271e-53
IDO1	ENSG00000131203	protein_coding	984.843	-1.89683	0.20186	-9.39677	5.6264e-21	3.8856e-20
RAB11FIP4	ENSG00000131242	protein_coding	3048.74	-1.21216	0.0862285	-14.0576	6.92047e-45	1.2621e-43
GALNT15	ENSG00000131386	protein_coding	1138.26	3.21342	0.136739	23.5003	4.04634e-122	6.3434e-120
PDLIM4	ENSG00000131435	protein_coding	1258.53	1.13038	0.117175	9.64692	5.06532e-22	3.67698e-21
TUBG1	ENSG00000131462	protein_coding	2746.03	-1.10221	0.0673687	-16.3608	3.64036e-60	1.07158e-58
AOC3	ENSG00000131471	protein_coding	4816.33	3.97672	0.125722	31.631	1.38553e-219	2.46974e-216
AOC2	ENSG00000131480	protein_coding	83.1472	2.26752	0.124766	18.1741	8.27952e-74	3.72408e-72
C1orf159	ENSG00000131591	protein_coding	792.736	-1.00812	0.0772037	-13.0579	5.72866e-39	8.43146e-38
KREMEN2	ENSG00000131650	protein_coding	202.68	-3.96625	0.174709	-22.7021	4.27223e-114	5.46846e-112
THOC6	ENSG00000131652	protein_coding	1898.64	-1.10155	0.0707622	-15.567	1.22028e-54	3.07485e-53
BARX1	ENSG00000131668	protein_coding	69.1711	-1.83672	0.243223	-7.55158	4.3e-14	2.09443e-13
MAP1B	ENSG00000131711	protein_coding	4357.74	1.1378	0.110438	10.3026	6.85768e-25	5.68164e-24
CKMT2	ENSG00000131730	protein_coding	136.097	2.23482	0.12383	18.0474	8.27173e-73	3.5865e-71
KRT34	ENSG00000131737	protein_coding	2.93009	-3.30736	0.478263	-6.91537	4.66657e-12	2.02044e-11
TNS4	ENSG00000131746	protein_coding	2359.63	1.5496	0.172561	8.98004	2.7067e-19	1.72039e-18
TOP2A	ENSG00000131747	protein_coding	9349.97	-3.50347	0.128758	-27.2096	4.99706e-163	1.73021e-160
STARD3	ENSG00000131748	protein_coding	4800.25	-1.2467	0.126907	-9.82372	8.89998e-23	6.69069e-22
RARA	ENSG00000131759	protein_coding	7063.16	-1.23472	0.101288	-12.1903	3.50286e-34	4.31607e-33
LIN28A	ENSG00000131914	protein_coding	39.1288	-4.70882	0.39569	-11.9003	1.17973e-32	1.35865e-31
C19orf12	ENSG00000131943	protein_coding	1753.36	1.27495	0.0710777	17.9374	6.02441e-72	2.53668e-70
FAAP24	ENSG00000131944	protein_coding	372.905	-1.17057	0.0586612	-19.9548	1.36111e-88	9.46639e-87
RTBDN	ENSG00000132026	protein_coding	70.9565	-5.54564	0.279939	-19.8102	2.43332e-87	1.62204e-85
MATN3	ENSG00000132031	protein_coding	1520.9	-2.84012	0.138231	-20.5463	8.3127e-94	6.60187e-92
SLC6A11	ENSG00000132164	protein_coding	211.13	-1.27312	0.235773	-5.39977	6.67275e-08	2.13955e-07
PPARG	ENSG00000132170	protein_coding	1036.02	3.38733	0.121232	27.9408	8.52474e-172	3.79887e-169
NUP210	ENSG00000132182	protein_coding	7584.2	-1.91159	0.0801814	-23.8408	1.26021e-125	2.15075e-123
FCRLA	ENSG00000132185	protein_coding	116.125	-1.67747	0.199103	-8.42516	3.60257e-17	2.06829e-16
HSD17B7	ENSG00000132196	protein_coding	860.614	-1.27602	0.072546	-17.5891	2.98553e-69	1.14858e-67
EMILIN2	ENSG00000132205	protein_coding	1105.52	1.41257	0.0978936	14.4296	3.36896e-47	6.66151e-46
HHLA1	ENSG00000132297	protein_coding	0.622194	-1.22521	0.406106	-3.01696	0.00255324	0.00511074
PER2	ENSG00000132326	protein_coding	2491.39	1.21901	0.0682112	17.8712	1.97865e-71	8.16012e-70
RAMP1	ENSG00000132329	protein_coding	1097.46	-3.07797	0.172157	-17.8788	1.72431e-71	7.14178e-70
CARD6	ENSG00000132357	protein_coding	595.242	1.26089	0.087508	14.4088	4.55367e-47	8.95989e-46
SERPINF1	ENSG00000132386	protein_coding	11883.5	1.29769	0.102389	12.6741	8.22626e-37	1.12125e-35
SEC61G	ENSG00000132432	protein_coding	3422.87	-1.0828	0.0796169	-13.6001	4.00063e-42	6.52686e-41
FTHL17	ENSG00000132446	protein_coding	3.53034	-4.3394	1.03213	-4.2043	2.61889e-05	6.63624e-05
ENAM	ENSG00000132464	protein_coding	6.93504	1.64265	0.174049	9.43782	3.80623e-21	2.64835e-20
JCHAIN	ENSG00000132465	protein_coding	13566.8	1.92735	0.192782	9.9976	1.56135e-23	1.21889e-22
CLEC10A	ENSG00000132514	protein_coding	298.316	1.2531	0.168696	7.42818	1.10104e-13	5.23366e-13
SLC52A1	ENSG00000132517	protein_coding	123.364	-1.29323	0.163092	-7.92945	2.20122e-15	1.15378e-14
MATN2	ENSG00000132561	protein_coding	2906.7	2.52901	0.139307	18.1542	1.18865e-73	5.33652e-72
HSPA12B	ENSG00000132622	protein_coding	684.263	1.37082	0.0966712	14.1802	1.21521e-45	2.27748e-44
PCNA	ENSG00000132646	protein_coding	6929.46	-1.4042	0.0684206	-20.5231	1.33883e-93	1.05458e-91
RHBG	ENSG00000132677	protein_coding	72.3921	-2.67926	0.178266	-15.0296	4.70022e-51	1.06004e-49
ATP1A4	ENSG00000132681	protein_coding	283.482	-1.22165	0.205124	-5.95569	2.58983e-09	9.27199e-09
RAB25	ENSG00000132698	protein_coding	6889.58	-1.49631	0.0871417	-17.171	4.37451e-66	1.54692e-64
FCRL2	ENSG00000132704	protein_coding	51.451	-1.2423	0.218927	-5.6745	1.39094e-08	4.72296e-08
TESMIN	ENSG00000132749	protein_coding	2112.55	-2.00182	0.110293	-18.15	1.28478e-73	5.74665e-72
VSTM2L	ENSG00000132821	protein_coding	338.104	-2.68079	0.205188	-13.0651	5.21375e-39	7.69716e-38
DMGDH	ENSG00000132837	protein_coding	124.829	2.77648	0.106131	26.1609	7.4061e-151	2.03681e-148
BHMT2	ENSG00000132840	protein_coding	371.143	3.15943	0.13339	23.6857	5.06635e-124	8.35045e-122
SYT4	ENSG00000132872	protein_coding	19.2811	-2.79526	0.518576	-5.39026	7.03572e-08	2.25188e-07
SLC14A2	ENSG00000132874	protein_coding	79.4862	2.1904	0.198074	11.0585	1.99455e-28	1.92604e-27
WASF3	ENSG00000132970	protein_coding	817.333	2.16491	0.114683	18.8773	1.75248e-79	9.3197e-78
PEMT	ENSG00000133027	protein_coding	1242.96	1.06188	0.0801303	13.2519	4.40174e-40	6.74243e-39
MYBPH	ENSG00000133055	protein_coding	16.8335	-1.43911	0.169949	-8.46789	2.49872e-17	1.44455e-16
LGR6	ENSG00000133067	protein_coding	765.478	1.31148	0.209734	6.25306	4.02478e-10	1.52656e-09
EPSTI1	ENSG00000133106	protein_coding	1287.96	-1.08327	0.10939	-9.90285	4.04565e-23	3.09849e-22
POSTN	ENSG00000133110	protein_coding	67005.9	-2.13945	0.124121	-17.2368	1.40702e-66	5.03099e-65
KL	ENSG00000133116	protein_coding	165.239	2.48451	0.124547	19.9483	1.54987e-88	1.07481e-86
BEX1	ENSG00000133169	protein_coding	662.505	-3.31561	0.303313	-10.9313	8.16512e-28	7.67072e-27
SLC39A11	ENSG00000133195	protein_coding	5701.21	-1.44053	0.0872954	-16.5018	3.56408e-61	1.07746e-59
EPHB2	ENSG00000133216	protein_coding	827.156	-1.01822	0.100454	-10.1362	3.81689e-24	3.06318e-23
KMT5C	ENSG00000133247	protein_coding	801.676	-1.0519	0.0806806	-13.0378	7.45394e-39	1.0944e-37
HSPBP1	ENSG00000133265	protein_coding	2366.5	-1.0051	0.0791874	-12.6927	6.4886e-37	8.87925e-36
LGALS12	ENSG00000133317	protein_coding	487.692	4.51326	0.212863	21.2027	9.0216e-100	8.30194e-98
PLAAT4	ENSG00000133321	protein_coding	7150.63	-1.39517	0.133009	-10.4893	9.67013e-26	8.32268e-25
PLAAT2	ENSG00000133328	protein_coding	258.558	-1.56719	0.170664	-9.18293	4.19528e-20	2.77045e-19
MYH11	ENSG00000133392	protein_coding	7460.48	3.20475	0.158036	20.2786	1.98694e-91	1.49886e-89
PDZD2	ENSG00000133401	protein_coding	2130.35	2.63421	0.116499	22.6113	3.35316e-113	4.22463e-111
MYO18B	ENSG00000133454	protein_coding	62.3534	-1.67271	0.194879	-8.58334	9.21553e-18	5.43669e-17
C1QTNF6	ENSG00000133466	protein_coding	2635.62	-2.21488	0.0919321	-24.0925	2.99315e-128	5.54056e-126
GGT2	ENSG00000133475	protein_coding	7.22001	1.80868	0.216268	8.36313	6.10747e-17	3.47283e-16
SEC14L4	ENSG00000133488	protein_coding	21.9732	-1.65372	0.285411	-5.79419	6.86508e-09	2.38523e-08
GIMAP6	ENSG00000133561	protein_coding	1459.55	1.56907	0.0902868	17.3788	1.19458e-67	4.37875e-66
DYDC2	ENSG00000133665	protein_coding	64.0843	-2.13933	0.18351	-11.6578	2.09286e-31	2.29182e-30
TMTC1	ENSG00000133687	protein_coding	2190.81	2.21881	0.144592	15.3454	3.80363e-53	9.1806e-52
E2F5	ENSG00000133740	protein_coding	927.279	-1.18625	0.0845403	-14.0317	9.97018e-45	1.80325e-43
LYVE1	ENSG00000133800	protein_coding	765.54	4.94403	0.148275	33.3436	9.0202e-244	3.6177e-240
MICAL2	ENSG00000133816	protein_coding	5984.37	-1.49913	0.0840736	-17.8311	4.05274e-71	1.64878e-69
RRAS2	ENSG00000133818	protein_coding	935.028	1.03751	0.0941919	11.0149	3.23884e-28	3.09406e-27
TEX15	ENSG00000133863	protein_coding	15.506	-2.49651	0.389502	-6.40949	1.46003e-10	5.71241e-10
VRTN	ENSG00000133980	protein_coding	4.80791	-3.15152	0.442079	-7.12887	1.01198e-12	4.56462e-12
ADAMDEC1	ENSG00000134028	protein_coding	537.531	-3.10475	0.183975	-16.8759	6.76599e-64	2.21068e-62
CTIF	ENSG00000134030	protein_coding	2818.2	1.169	0.0696894	16.7745	3.75233e-63	1.20154e-61
CCNB1	ENSG00000134057	protein_coding	2944.63	-2.56844	0.0901337	-28.4958	1.31899e-178	6.97588e-176
CAMK1	ENSG00000134072	protein_coding	247.317	1.45506	0.0724604	20.0807	1.08774e-89	7.82523e-88
CNTN6	ENSG00000134115	protein_coding	22.3408	1.55864	0.192556	8.09447	5.75146e-16	3.11368e-15
CHL1	ENSG00000134121	protein_coding	846.228	2.95533	0.165067	17.9039	1.09939e-71	4.59302e-70
MEIS2	ENSG00000134138	protein_coding	574.402	1.51722	0.107649	14.0942	4.12471e-45	7.57977e-44
TRPM1	ENSG00000134160	protein_coding	4.05672	2.19439	0.1986	11.0493	2.20949e-28	2.12932e-27
REG4	ENSG00000134193	protein_coding	8.39018	-2.34868	0.258301	-9.0928	9.65164e-20	6.26706e-19
TSHB	ENSG00000134200	protein_coding	1.17386	1.8858	0.178361	10.5729	3.97908e-26	3.48381e-25
GSTM5	ENSG00000134201	protein_coding	537.557	3.75021	0.178971	20.9543	1.71553e-97	1.48765e-95
VAV3	ENSG00000134215	protein_coding	10885	-1.39801	0.122977	-11.3681	6.03032e-30	6.25085e-29
PSRC1	ENSG00000134222	protein_coding	659.996	-1.86355	0.0912894	-20.4136	1.26537e-92	9.77524e-91
HMGCS2	ENSG00000134240	protein_coding	3721.38	1.00012	0.299963	3.33416	0.000855581	0.00182304
RSAD2	ENSG00000134321	protein_coding	2336.06	-1.60048	0.138703	-11.5389	8.4036e-31	8.99574e-30
MYCN	ENSG00000134323	protein_coding	168.229	-1.74062	0.180573	-9.6394	5.45038e-22	3.94935e-21
LPIN1	ENSG00000134324	protein_coding	2507.7	1.03536	0.103837	9.97096	2.04237e-23	1.58438e-22
CMPK2	ENSG00000134326	protein_coding	1099.55	-1.33145	0.127508	-10.4421	1.59241e-25	1.35717e-24
SAA2	ENSG00000134339	protein_coding	1049.05	2.83225	0.228812	12.3781	3.43574e-35	4.38725e-34
ANO3	ENSG00000134343	protein_coding	125.245	1.59486	0.242643	6.57287	4.93532e-11	1.99352e-10
CFHR4	ENSG00000134365	protein_coding	3.54163	-3.41546	0.561192	-6.08609	1.15704e-09	4.25116e-09
TIMM17A	ENSG00000134375	protein_coding	4532.56	-1.11795	0.0553354	-20.2032	9.18108e-91	6.75637e-89
RAX	ENSG00000134438	protein_coding	1.88364	-2.61116	0.371396	-7.03065	2.05578e-12	9.08461e-12
ECHDC3	ENSG00000134463	protein_coding	1307.56	1.42896	0.0944901	15.1228	1.14485e-51	2.6414e-50
EMP1	ENSG00000134531	protein_coding	13163.1	1.87682	0.0939529	19.9762	8.86925e-89	6.20435e-87
SOX5	ENSG00000134532	protein_coding	263.119	1.74851	0.147578	11.848	2.20262e-32	2.50787e-31
SPX	ENSG00000134548	protein_coding	287.014	5.2004	0.23014	22.5967	4.67469e-113	5.85895e-111
LRP4	ENSG00000134569	protein_coding	439.852	1.312	0.119357	10.9923	4.16343e-28	3.96003e-27
RAB33A	ENSG00000134594	protein_coding	52.8998	-1.01592	0.104017	-9.76684	1.56253e-22	1.16123e-21
SOX3	ENSG00000134595	protein_coding	5.56972	-2.34031	0.408994	-5.72211	1.05211e-08	3.60756e-08
PIWIL4	ENSG00000134627	protein_coding	151.134	1.09622	0.107826	10.1665	2.79647e-24	2.25858e-23
MTNR1B	ENSG00000134640	protein_coding	1.82352	-1.6181	0.508122	-3.18446	0.00145024	0.00300241
SPOCD1	ENSG00000134668	protein_coding	313.143	-2.5296	0.149878	-16.8777	6.56038e-64	2.14642e-62
CDCA8	ENSG00000134690	protein_coding	1324.41	-3.02812	0.109819	-27.5738	2.29385e-167	8.9031e-165
DSC1	ENSG00000134765	protein_coding	45.0891	2.60796	0.169817	15.3575	3.15396e-53	7.63935e-52
FHOD3	ENSG00000134775	protein_coding	705.773	1.39344	0.11647	11.9639	5.49119e-33	6.4333e-32
CBLIF	ENSG00000134812	protein_coding	1.45385	-2.01607	0.458332	-4.39872	1.08893e-05	2.86805e-05
FADS2	ENSG00000134824	protein_coding	10927.3	-1.60855	0.170487	-9.435	3.91003e-21	2.7186e-20
C5AR2	ENSG00000134830	protein_coding	1195.02	-1.51065	0.137688	-10.9715	5.23742e-28	4.96487e-27
PDGFRA	ENSG00000134853	protein_coding	3375.82	1.37672	0.113789	12.099	1.06931e-33	1.29046e-32
CLDN10	ENSG00000134873	protein_coding	57.3412	1.08449	0.24399	4.44481	8.79706e-06	2.33811e-05
ADAMTS8	ENSG00000134917	protein_coding	141.228	1.16679	0.178265	6.54525	5.93941e-11	2.38648e-10
ACRV1	ENSG00000134940	protein_coding	15.0242	-1.62081	0.137888	-11.7546	6.69019e-32	7.46027e-31
KLB	ENSG00000134962	protein_coding	367.854	4.71637	0.143895	32.7764	1.27563e-235	4.09292e-232
NREP	ENSG00000134986	protein_coding	4231.97	-1.22586	0.0813339	-15.0719	2.47716e-51	5.65832e-50
ANXA1	ENSG00000135046	protein_coding	12023.1	2.34441	0.106508	22.0117	2.22716e-107	2.45284e-105
GOLM1	ENSG00000135052	protein_coding	15207.9	-1.33475	0.0964316	-13.8414	1.43406e-43	2.47912e-42
FAM189A2	ENSG00000135063	protein_coding	958.985	2.13588	0.148548	14.3784	7.07343e-47	1.38274e-45
ADAM19	ENSG00000135074	protein_coding	1398.7	-1.69164	0.0997212	-16.9637	1.52564e-64	5.11678e-63
SDS	ENSG00000135094	protein_coding	685.785	-2.28929	0.113873	-20.1039	6.81553e-90	4.92519e-88
MSI1	ENSG00000135097	protein_coding	353.271	-1.06226	0.177262	-5.99259	2.06521e-09	7.4447e-09
OASL	ENSG00000135114	protein_coding	1178.76	-2.36102	0.148162	-15.9354	3.60022e-57	9.83938e-56
RNFT2	ENSG00000135119	protein_coding	399.158	-2.11721	0.100021	-21.1677	1.89652e-99	1.73528e-97
BICDL1	ENSG00000135127	protein_coding	1390.79	-2.72968	0.0988465	-27.6153	7.27979e-168	2.89555e-165
DTX1	ENSG00000135144	protein_coding	475.578	2.45982	0.111471	22.067	6.55762e-108	7.33966e-106
CD36	ENSG00000135218	protein_coding	13200.4	4.18483	0.179867	23.2662	9.74904e-120	1.42615e-117
UGT2A3	ENSG00000135220	protein_coding	1.10054	-1.56335	0.477371	-3.27492	0.00105693	0.00222743
UGT2B28	ENSG00000135226	protein_coding	157.61	2.0628	0.369708	5.57954	2.41159e-08	8.02606e-08
FAM71F1	ENSG00000135248	protein_coding	10.8009	-2.0585	0.200992	-10.2417	1.28937e-24	1.05625e-23
MDFIC	ENSG00000135272	protein_coding	2620.14	1.25145	0.0760318	16.4595	7.16805e-61	2.15077e-59
ADGRB3	ENSG00000135298	protein_coding	30.9295	1.61745	0.178184	9.0774	1.11199e-19	7.20199e-19
NT5E	ENSG00000135318	protein_coding	1317.19	1.24899	0.104503	11.9517	6.36448e-33	7.4329e-32
MRAP2	ENSG00000135324	protein_coding	123.661	1.01282	0.178141	5.68547	1.30454e-08	4.43897e-08
LCA5	ENSG00000135338	protein_coding	534.468	1.24343	0.0800128	15.5404	1.84701e-54	4.62742e-53
CGA	ENSG00000135346	protein_coding	564.891	-8.12002	0.392154	-20.7062	3.04601e-95	2.48893e-93
LMO2	ENSG00000135363	protein_coding	893.764	1.19749	0.0744815	16.0777	3.65608e-58	1.02362e-56
ELF5	ENSG00000135374	protein_coding	2534.36	1.12999	0.254308	4.44339	8.85532e-06	2.35281e-05
LACRT	ENSG00000135413	protein_coding	119.711	-1.72465	0.541789	-3.18326	0.00145629	0.00301443
ITGA7	ENSG00000135424	protein_coding	1789.93	3.66438	0.128218	28.5793	1.21456e-179	6.79702e-177
RDH5	ENSG00000135437	protein_coding	151.037	4.28106	0.133679	32.025	4.89659e-225	9.42652e-222
KRT85	ENSG00000135443	protein_coding	3.20029	-1.36738	0.308607	-4.43083	9.38702e-06	2.48736e-05
PPP1R1A	ENSG00000135447	protein_coding	1556.89	3.88916	0.195647	19.8784	6.25782e-88	4.2539e-86
TROAP	ENSG00000135451	protein_coding	827.95	-3.56961	0.118263	-30.1837	3.88088e-200	3.73558e-197
B4GALNT1	ENSG00000135454	protein_coding	344.765	-1.25585	0.143608	-8.745	2.23024e-18	1.35801e-17
FAIM2	ENSG00000135472	protein_coding	606.367	-1.10585	0.196502	-5.62767	1.82657e-08	6.14147e-08
ESPL1	ENSG00000135476	protein_coding	1071.66	-2.73546	0.106397	-25.71	9.04424e-146	2.22082e-143
SLC26A10	ENSG00000135502	protein_coding	22.7654	1.24123	0.128886	9.63045	5.94687e-22	4.30457e-21
PKIB	ENSG00000135549	protein_coding	2963.52	-1.83393	0.145822	-12.5766	2.84163e-36	3.78318e-35
STX11	ENSG00000135604	protein_coding	279.492	2.15681	0.10392	20.7546	1.11474e-95	9.171e-94
EGR4	ENSG00000135625	protein_coding	17.7618	-1.44432	0.235069	-6.14423	8.03532e-10	2.9826e-09
EMX1	ENSG00000135638	protein_coding	148.049	-3.59499	0.236668	-15.19	4.11717e-52	9.61899e-51
CPM	ENSG00000135678	protein_coding	2406.27	2.06629	0.111638	18.5089	1.75074e-76	8.5283e-75
AGT	ENSG00000135744	protein_coding	1240.8	-1.48016	0.193696	-7.64164	2.14472e-14	1.06457e-13
ZNF670-ZNF695	ENSG00000135747	protein_coding	20.2941	-1.90365	0.133231	-14.2884	2.58459e-46	4.95582e-45
KCNK1	ENSG00000135750	protein_coding	1740.5	-1.93277	0.154355	-12.5216	5.69122e-36	7.46747e-35
CAPN9	ENSG00000135773	protein_coding	489.716	-2.70969	0.172677	-15.6923	1.70826e-55	4.43925e-54
RGS8	ENSG00000135824	protein_coding	20.4058	-2.22389	0.174872	-12.7172	4.74386e-37	6.53068e-36
KIAA1614	ENSG00000135835	protein_coding	226.311	1.125	0.0845622	13.3038	2.19915e-40	3.39778e-39
LAMC1	ENSG00000135862	protein_coding	15264.1	1.1386	0.0789638	14.4192	3.91576e-47	7.7205e-46
CHRND	ENSG00000135902	protein_coding	1.67592	-1.71321	0.361089	-4.74457	2.08947e-06	5.89322e-06
PAX3	ENSG00000135903	protein_coding	26.0386	1.34723	0.213951	6.29694	3.03576e-10	1.16316e-09
SLC19A3	ENSG00000135917	protein_coding	1081.1	5.01954	0.206012	24.3653	3.99437e-131	7.68964e-129
TMBIM1	ENSG00000135926	protein_coding	8872.14	1.12894	0.0622611	18.1324	1.76828e-73	7.83642e-72
EDAR	ENSG00000135960	protein_coding	34.3866	1.58204	0.2421	6.53465	6.37568e-11	2.55324e-10
ARHGEF4	ENSG00000136002	protein_coding	394.914	1.17002	0.142874	8.18917	2.63031e-16	1.45041e-15
STAB2	ENSG00000136011	protein_coding	73.5738	2.89409	0.15629	18.5175	1.49233e-76	7.29907e-75
USP44	ENSG00000136014	protein_coding	39.4512	2.26033	0.131716	17.1606	5.23753e-66	1.84939e-64
CKAP4	ENSG00000136026	protein_coding	9156.1	-1.01885	0.0641479	-15.8828	8.33482e-57	2.24853e-55
PCDH8	ENSG00000136099	protein_coding	24.6589	-1.13129	0.272064	-4.15817	3.208e-05	8.05356e-05
CKAP2	ENSG00000136108	protein_coding	2185.14	-1.38855	0.0762994	-18.1987	5.28181e-74	2.38912e-72
TBC1D4	ENSG00000136111	protein_coding	3191.43	1.17793	0.0800895	14.7077	5.75647e-49	1.20929e-47
THSD1	ENSG00000136114	protein_coding	371.1	1.46431	0.0757374	19.334	2.7794e-83	1.62932e-81
SPRY2	ENSG00000136158	protein_coding	1020.78	2.43248	0.104525	23.2718	8.54958e-120	1.25449e-117
EDNRB	ENSG00000136160	protein_coding	849.566	2.16772	0.109931	19.7189	1.48341e-86	9.6608e-85
RCBTB2	ENSG00000136161	protein_coding	860.189	1.17214	0.0614659	19.0698	4.50436e-81	2.49753e-79
IGF2BP3	ENSG00000136231	protein_coding	49.7129	-2.26838	0.23782	-9.53823	1.45289e-21	1.03332e-20
IL6	ENSG00000136244	protein_coding	266.433	2.78407	0.193264	14.4055	4.77613e-47	9.38993e-46
DGKB	ENSG00000136267	protein_coding	10.9517	1.02701	0.1552	6.61732	3.65762e-11	1.49118e-10
NACAD	ENSG00000136274	protein_coding	207.896	1.24226	0.124961	9.94114	2.75667e-23	2.12651e-22
MYO1G	ENSG00000136286	protein_coding	598.896	-1.11964	0.109462	-10.2286	1.47658e-24	1.20736e-23
TTYH3	ENSG00000136295	protein_coding	6381.74	-1.28511	0.0820271	-15.6669	2.54866e-55	6.5841e-54
ABHD17C	ENSG00000136379	protein_coding	1897.26	-1.39388	0.0885975	-15.7328	9.01778e-56	2.37033e-54
ALPK3	ENSG00000136383	protein_coding	745.587	2.55824	0.101692	25.1567	1.19432e-139	2.63671e-137
CHAD	ENSG00000136457	protein_coding	2282.19	-1.52311	0.21788	-6.99062	2.73679e-12	1.20135e-11
LIMD2	ENSG00000136490	protein_coding	1205.21	-1.65192	0.122301	-13.5071	1.42077e-41	2.28462e-40
BRIP1	ENSG00000136492	protein_coding	692.645	-2.20069	0.111446	-19.7466	8.57292e-87	5.60595e-85
SCN2A	ENSG00000136531	protein_coding	178.379	2.30399	0.185391	12.4278	1.84667e-35	2.37829e-34
TBR1	ENSG00000136535	protein_coding	5.75699	-2.15446	0.316583	-6.80533	1.00814e-11	4.2685e-11
ERMN	ENSG00000136541	protein_coding	116.083	-2.56299	0.156463	-16.3807	2.62492e-60	7.78388e-59
GALNT5	ENSG00000136542	protein_coding	1283.02	-1.68674	0.176314	-9.56664	1.10432e-21	7.90669e-21
SCN7A	ENSG00000136546	protein_coding	207.333	1.66529	0.192189	8.66484	4.52165e-18	2.71074e-17
BLK	ENSG00000136573	protein_coding	84.0878	-1.58263	0.213574	-7.4102	1.26105e-13	5.97421e-13
GATA4	ENSG00000136574	protein_coding	64.9993	-4.70552	0.376139	-12.51	6.57901e-36	8.60654e-35
IL36G	ENSG00000136688	protein_coding	3.49088	-1.19407	0.307811	-3.87922	0.000104792	0.00024831
IL36RN	ENSG00000136695	protein_coding	11.2383	-2.64212	0.334853	-7.89038	3.01274e-15	1.56517e-14
CFC1	ENSG00000136698	protein_coding	0.499273	-1.4668	0.632574	-2.31878	0.0204072	0.0358059
BIN1	ENSG00000136717	protein_coding	1467.03	1.6275	0.111939	14.5392	6.84017e-48	1.38554e-46
GYPC	ENSG00000136732	protein_coding	1485.88	1.94017	0.0958447	20.2429	4.10679e-91	3.05963e-89
DNAJC1	ENSG00000136770	protein_coding	5313.57	-1.53102	0.10174	-15.0483	3.54163e-51	8.0326e-50
KLF4	ENSG00000136826	protein_coding	2514.72	2.571	0.112675	22.8179	3.04631e-115	4.0613e-113
OR1J1	ENSG00000136834	protein_coding	1.47956	-1.43264	0.308676	-4.64125	3.4631e-06	9.57885e-06
TMOD1	ENSG00000136842	protein_coding	222.357	2.79814	0.155524	17.9917	2.2646e-72	9.70529e-71
DAB2IP	ENSG00000136848	protein_coding	4209.43	1.10783	0.0653558	16.9508	1.89916e-64	6.35183e-63
STXBP1	ENSG00000136854	protein_coding	1856.3	1.18167	0.0868269	13.6095	3.5166e-42	5.76062e-41
ANGPTL2	ENSG00000136859	protein_coding	5211.54	1.85134	0.101196	18.2945	9.15565e-75	4.23289e-73
TLR4	ENSG00000136869	protein_coding	1252.01	1.49073	0.0938001	15.8926	7.12615e-57	1.92787e-55
ALDOB	ENSG00000136872	protein_coding	14.8971	1.00101	0.154153	6.4936	8.38083e-11	3.33212e-10
KIF12	ENSG00000136883	protein_coding	2568.74	-1.17348	0.170647	-6.87661	6.1295e-12	2.63205e-11
DPM2	ENSG00000136908	protein_coding	3312.58	-1.03251	0.0612423	-16.8595	8.93994e-64	2.91308e-62
WDR38	ENSG00000136918	protein_coding	17.3158	-2.59396	0.237031	-10.9435	7.13617e-28	6.72244e-27
GABBR2	ENSG00000136928	protein_coding	108.769	-3.29817	0.306579	-10.758	5.43604e-27	4.92982e-26
NR5A1	ENSG00000136931	protein_coding	7.64109	-1.11283	0.316713	-3.51368	0.000441942	0.000976217
ENPP2	ENSG00000136960	protein_coding	2854.04	2.72328	0.125965	21.6193	1.18317e-103	1.20135e-101
DSCC1	ENSG00000136982	protein_coding	646.325	-1.50904	0.103142	-14.6307	1.78924e-48	3.69106e-47
CCN3	ENSG00000136999	protein_coding	605.22	1.51569	0.12918	11.7332	8.61892e-32	9.5711e-31
IL33	ENSG00000137033	protein_coding	1100.45	2.70556	0.164569	16.4403	9.85042e-61	2.94095e-59
IL11RA	ENSG00000137070	protein_coding	602.379	1.47564	0.0829506	17.7893	8.55034e-71	3.45227e-69
CCL21	ENSG00000137077	protein_coding	1029.76	2.33149	0.210378	11.0824	1.52755e-28	1.48311e-27
DMRT1	ENSG00000137090	protein_coding	9.19587	-3.18971	0.378307	-8.43154	3.41149e-17	1.96092e-16
CD72	ENSG00000137101	protein_coding	269.958	-1.01124	0.10665	-9.48182	2.49886e-21	1.75749e-20
ARHGEF39	ENSG00000137135	protein_coding	379.448	-1.7599	0.0926565	-18.9938	1.91973e-80	1.05486e-78
IGFBPL1	ENSG00000137142	protein_coding	31.328	-2.48769	0.203526	-12.223	2.34354e-34	2.90322e-33
SLC22A7	ENSG00000137204	protein_coding	2.41852	-1.4711	0.266862	-5.51257	3.53637e-08	1.16089e-07
TMEM63B	ENSG00000137216	protein_coding	4611.39	-1.30737	0.0600257	-21.7801	3.58211e-105	3.76419e-103
CAPN11	ENSG00000137225	protein_coding	116.684	2.35104	0.134571	17.4706	2.39916e-68	9.0562e-67
HCRTR2	ENSG00000137252	protein_coding	5.96802	-1.13453	0.354985	-3.19599	0.00139354	0.00289274
KIAA0319	ENSG00000137261	protein_coding	97.9	-2.43102	0.206694	-11.7614	6.16748e-32	6.89337e-31
GCM1	ENSG00000137270	protein_coding	28.1898	-1.463	0.19967	-7.32707	2.35233e-13	1.09841e-12
UQCC2	ENSG00000137288	protein_coding	2222.36	-1.19296	0.0731798	-16.3018	9.57836e-60	2.78879e-58
HMGA1	ENSG00000137309	protein_coding	8131.81	-1.56911	0.0975533	-16.0847	3.26669e-58	9.1673e-57
TCF19	ENSG00000137310	protein_coding	1938.32	-1.24779	0.0898724	-13.884	7.92384e-44	1.38625e-42
IER3	ENSG00000137331	protein_coding	6396.56	-1.27278	0.116289	-10.9449	7.02746e-28	6.62522e-27
CLPS	ENSG00000137392	protein_coding	22.4823	-3.03701	0.231923	-13.0949	3.52219e-39	5.2223e-38
FGFBP1	ENSG00000137440	protein_coding	142.926	1.24601	0.345655	3.60477	0.00031243	0.000702647
FGFBP2	ENSG00000137441	protein_coding	157.082	2.72697	0.241238	11.3041	1.25289e-29	1.28051e-28
FHDC1	ENSG00000137460	protein_coding	1407.5	-1.05094	0.083661	-12.5619	3.42011e-36	4.53952e-35
MGARP	ENSG00000137463	protein_coding	24.631	2.30966	0.118114	19.5546	3.773e-85	2.32804e-83
TTPA	ENSG00000137561	protein_coding	59.7447	1.29536	0.182627	7.0929	1.31331e-12	5.88138e-12
GGH	ENSG00000137563	protein_coding	1900.76	-1.56654	0.127375	-12.2986	9.21195e-35	1.15818e-33
SLCO5A1	ENSG00000137571	protein_coding	93.1846	-2.16161	0.173771	-12.4394	1.59685e-35	2.05765e-34
SULF1	ENSG00000137573	protein_coding	16696.3	-1.8857	0.113989	-16.5428	1.80331e-61	5.50696e-60
NXPE4	ENSG00000137634	protein_coding	5.35142	1.63793	0.199631	8.20475	2.31073e-16	1.2774e-15
TMPRSS4	ENSG00000137648	protein_coding	458.329	-2.79383	0.250224	-11.1653	6.02893e-29	5.97653e-28
TRPC6	ENSG00000137672	protein_coding	264.935	1.32478	0.0923045	14.3523	1.03065e-46	2.00174e-45
MMP27	ENSG00000137675	protein_coding	18.9923	2.53763	0.189031	13.4244	4.35176e-41	6.8918e-40
YAP1	ENSG00000137693	protein_coding	6876.81	1.10397	0.0703489	15.6928	1.69537e-55	4.40814e-54
TRIM29	ENSG00000137699	protein_coding	4240.57	1.65507	0.199902	8.27942	1.23781e-16	6.92792e-16
BTG4	ENSG00000137707	protein_coding	1.58808	-1.31466	0.295056	-4.45562	8.36499e-06	2.22856e-05
PPP2R1B	ENSG00000137713	protein_coding	2462.32	1.48688	0.0707345	21.0206	4.2506e-98	3.74675e-96
ARHGAP20	ENSG00000137727	protein_coding	258.047	3.09341	0.112144	27.5843	1.71564e-167	6.76807e-165
FXYD2	ENSG00000137731	protein_coding	16.1861	1.37007	0.130972	10.4608	1.30726e-25	1.1197e-24
MMP13	ENSG00000137745	protein_coding	1664.09	-6.16526	0.204409	-30.1614	7.59761e-200	7.16976e-197
UNC13C	ENSG00000137766	protein_coding	12.7811	2.00163	0.196083	10.2081	1.82443e-24	1.48397e-23
NUSAP1	ENSG00000137804	protein_coding	2567.3	-3.04874	0.0996342	-30.5994	1.24738e-205	1.42938e-202
KIF23	ENSG00000137807	protein_coding	1606.17	-2.63265	0.0979829	-26.8685	5.12517e-159	1.66665e-156
KNL1	ENSG00000137812	protein_coding	842.532	-2.82746	0.104582	-27.0358	5.6107e-161	1.88833e-158
PAQR5	ENSG00000137819	protein_coding	634.607	-1.15539	0.125293	-9.22144	2.93135e-20	1.95483e-19
ITPKA	ENSG00000137825	protein_coding	83.5334	-3.35087	0.169099	-19.8161	2.16277e-87	1.44569e-85
STRA6	ENSG00000137868	protein_coding	569.235	-1.258	0.118469	-10.6189	2.43531e-26	2.149e-25
SEMA6D	ENSG00000137872	protein_coding	753.602	1.52001	0.157004	9.68132	3.62007e-22	2.64903e-21
GCOM1	ENSG00000137878	protein_coding	33.8329	1.57345	0.147843	10.6427	1.88613e-26	1.67051e-25
BRDT	ENSG00000137948	protein_coding	25.8884	-1.72519	0.256567	-6.72412	1.76662e-11	7.36114e-11
GIPC2	ENSG00000137960	protein_coding	156.779	2.64695	0.125541	21.0844	1.10577e-98	1.00223e-96
IFI44	ENSG00000137965	protein_coding	2517.26	-1.05005	0.130166	-8.06705	7.20156e-16	3.87735e-15
CGREF1	ENSG00000138028	protein_coding	990.953	-1.02595	0.124678	-8.22881	1.8909e-16	1.04966e-15
LHCGR	ENSG00000138039	protein_coding	12.5161	4.47812	0.288199	15.5383	1.90908e-54	4.77795e-53
SIX3	ENSG00000138083	protein_coding	145.11	-3.01859	0.264244	-11.4235	3.19188e-30	3.34244e-29
CENPO	ENSG00000138092	protein_coding	803.951	-1.2764	0.0702822	-18.161	1.05062e-73	4.72121e-72
LOXL4	ENSG00000138131	protein_coding	683.747	1.51978	0.175616	8.65399	4.97298e-18	2.97279e-17
CH25H	ENSG00000138135	protein_coding	173.621	1.14016	0.132168	8.62654	6.32336e-18	3.76135e-17
LBX1	ENSG00000138136	protein_coding	5.66117	-2.81484	0.512663	-5.49062	4.00524e-08	1.30821e-07
KIF11	ENSG00000138160	protein_coding	2252.18	-2.51268	0.0938759	-26.7659	8.05481e-158	2.55041e-155
CEP55	ENSG00000138180	protein_coding	1355.51	-3.42973	0.115882	-29.5967	1.64579e-192	1.38963e-189
RBP4	ENSG00000138207	protein_coding	1810.59	4.86882	0.210386	23.1424	1.73539e-118	2.46375e-116
OIT3	ENSG00000138315	protein_coding	17.6777	-1.83032	0.158337	-11.5597	6.59334e-31	7.07997e-30
ADAMTS14	ENSG00000138316	protein_coding	394.665	-3.10248	0.124551	-24.9094	5.88677e-137	1.24263e-134
DNA2	ENSG00000138346	protein_coding	574.723	-1.71711	0.0885189	-19.3982	7.98482e-84	4.73851e-82
AOX1	ENSG00000138356	protein_coding	979.944	2.25686	0.161258	13.9954	1.66408e-44	2.98393e-43
BARD1	ENSG00000138376	protein_coding	1069.2	-1.16919	0.0726361	-16.0965	2.69891e-58	7.5872e-57
MSTN	ENSG00000138379	protein_coding	21.5089	1.26513	0.161988	7.80998	5.71972e-15	2.92508e-14
CHRNA1	ENSG00000138435	protein_coding	87.1551	-1.47096	0.153957	-9.55435	1.24367e-21	8.88058e-21
PARP9	ENSG00000138496	protein_coding	6680.41	-1.01337	0.0779459	-13.001	1.20815e-38	1.7572e-37
HCN4	ENSG00000138622	protein_coding	17.8487	-1.18192	0.214333	-5.5144	3.49982e-08	1.14968e-07
SEMA7A	ENSG00000138623	protein_coding	590.75	-1.3681	0.0969678	-14.1088	3.35221e-45	6.18616e-44
ARHGAP24	ENSG00000138639	protein_coding	657.53	1.26714	0.0832205	15.2263	2.36554e-52	5.56718e-51
FAM13A	ENSG00000138640	protein_coding	1614.21	2.4488	0.086214	28.4037	1.81783e-177	9.40739e-175
PCDH10	ENSG00000138650	protein_coding	202.485	-1.83064	0.266115	-6.87914	6.02145e-12	2.5875e-11
NDST4	ENSG00000138653	protein_coding	21.1608	-4.25076	0.419035	-10.1442	3.51783e-24	2.82884e-23
FGF5	ENSG00000138675	protein_coding	11.8109	-3.42053	0.26308	-13.0018	1.19431e-38	1.73813e-37
GPAT3	ENSG00000138678	protein_coding	337.14	1.75557	0.125775	13.958	2.81135e-44	5.01128e-43
IL21	ENSG00000138684	protein_coding	2.24628	-3.25008	0.362599	-8.96328	3.15151e-19	1.99731e-18
FGF2	ENSG00000138685	protein_coding	942.69	2.72814	0.158392	17.224	1.7533e-66	6.25522e-65
BMPR1B	ENSG00000138696	protein_coding	10783.6	-4.23609	0.248064	-17.0766	2.21809e-65	7.65248e-64
MMRN1	ENSG00000138722	protein_coding	660.292	3.33722	0.173036	19.2863	7.0057e-83	4.06229e-81
PRDM5	ENSG00000138738	protein_coding	251.02	1.38474	0.0895526	15.4629	6.17587e-54	1.52271e-52
CXCL9	ENSG00000138755	protein_coding	6042.64	-3.17212	0.191523	-16.5626	1.29909e-61	3.98487e-60
CDKL2	ENSG00000138769	protein_coding	45.9311	1.07564	0.194595	5.5276	3.24643e-08	1.06929e-07
ANXA3	ENSG00000138772	protein_coding	1842.61	1.2552	0.143996	8.71691	2.85902e-18	1.73277e-17
CENPE	ENSG00000138778	protein_coding	1161.27	-2.61145	0.107194	-24.362	4.32162e-131	8.2865e-129
LEF1	ENSG00000138795	protein_coding	1548.66	-2.02483	0.116874	-17.3249	3.05459e-67	1.10868e-65
HADH	ENSG00000138796	protein_coding	4925.46	1.31231	0.0625869	20.9678	1.29015e-97	1.12895e-95
EGF	ENSG00000138798	protein_coding	705.885	1.384	0.17301	7.9995	1.24923e-15	6.63829e-15
FBN2	ENSG00000138829	protein_coding	747.998	-3.06852	0.170822	-17.9633	3.77465e-72	1.60624e-70
SHISAL1	ENSG00000138944	protein_coding	274.37	-1.75577	0.160518	-10.9381	7.57363e-28	7.12757e-27
B4GALNT3	ENSG00000139044	protein_coding	1828.89	-1.76969	0.137199	-12.8987	4.57558e-38	6.5152e-37
ERP27	ENSG00000139055	protein_coding	1218.5	-1.60773	0.151417	-10.6179	2.46093e-26	2.17121e-25
GABARAPL1	ENSG00000139112	protein_coding	2952.81	1.51473	0.0681495	22.2265	1.90395e-109	2.24042e-107
CPNE8	ENSG00000139117	protein_coding	502.969	1.04574	0.0999831	10.4591	1.33058e-25	1.13927e-24
FGD4	ENSG00000139132	protein_coding	1098.05	1.19602	0.0794808	15.0479	3.56618e-51	8.08446e-50
PIK3C2G	ENSG00000139144	protein_coding	378.692	2.6347	0.202929	12.9834	1.52008e-38	2.20423e-37
PLCZ1	ENSG00000139151	protein_coding	7.97151	3.01661	0.24591	12.2671	1.35968e-34	1.69926e-33
SLCO1C1	ENSG00000139155	protein_coding	27.2184	2.03296	0.116625	17.4316	4.74885e-68	1.76625e-66
CD27	ENSG00000139193	protein_coding	328.765	-1.0629	0.150095	-7.08149	1.42608e-12	6.37096e-12
COL2A1	ENSG00000139219	protein_coding	3364.23	-3.60589	0.296863	-12.1466	5.97679e-34	7.28414e-33
LRIG3	ENSG00000139263	protein_coding	1364.45	1.43329	0.103238	13.8834	7.98217e-44	1.39595e-42
TPH2	ENSG00000139287	protein_coding	2.09638	-1.23884	0.284985	-4.34704	1.37987e-05	3.59791e-05
PTPRQ	ENSG00000139304	protein_coding	120.099	1.87922	0.28418	6.61278	3.77181e-11	1.53565e-10
DUSP6	ENSG00000139318	protein_coding	4029.8	1.43513	0.0998211	14.377	7.21038e-47	1.40837e-45
ASCL1	ENSG00000139352	protein_coding	228.09	-6.17338	0.382181	-16.153	1.0812e-58	3.06456e-57
GAS2L3	ENSG00000139354	protein_coding	540.782	-1.30973	0.0924499	-14.1669	1.46853e-45	2.74263e-44
SDSL	ENSG00000139410	protein_coding	967.659	-1.21843	0.0892895	-13.6458	2.1386e-42	3.53943e-41
FAM222A	ENSG00000139438	protein_coding	604.788	-1.2247	0.107309	-11.4128	3.60766e-30	3.76882e-29
FOXN4	ENSG00000139445	protein_coding	20.8499	-1.13446	0.259581	-4.37035	1.24046e-05	3.24866e-05
PDX1	ENSG00000139515	protein_coding	4.84698	-4.38624	0.587939	-7.46037	8.62771e-14	4.12307e-13
RDH16	ENSG00000139547	protein_coding	191.085	-2.67484	0.171036	-15.6391	3.94334e-55	1.01273e-53
ACVRL1	ENSG00000139567	protein_coding	1530.34	1.10027	0.0730485	15.0622	2.86859e-51	6.53691e-50
GPR84	ENSG00000139572	protein_coding	114.111	-1.90865	0.125742	-15.179	4.86944e-52	1.13435e-50
N4BP2L1	ENSG00000139597	protein_coding	905.709	1.302	0.074866	17.3911	9.6367e-68	3.55399e-66
CELA1	ENSG00000139610	protein_coding	2.3361	-1.59866	0.25222	-6.33835	2.32239e-10	8.97262e-10
BRCA2	ENSG00000139618	protein_coding	689.828	-1.54421	0.0936304	-16.4926	4.14742e-61	1.25224e-59
GALNT6	ENSG00000139629	protein_coding	12344.6	-1.57705	0.13224	-11.9257	8.69726e-33	1.00912e-31
ESYT1	ENSG00000139641	protein_coding	10286.8	1.04996	0.052036	20.1776	1.5418e-90	1.13116e-88
LPAR6	ENSG00000139679	protein_coding	1926.46	1.05738	0.0690959	15.303	7.29955e-53	1.74435e-51
MORN3	ENSG00000139714	protein_coding	227.369	-1.61705	0.115011	-14.0601	6.68385e-45	1.21941e-43
RHOF	ENSG00000139725	protein_coding	86.2207	-1.24234	0.100425	-12.3709	3.75817e-35	4.79008e-34
DIAPH3	ENSG00000139734	protein_coding	657.253	-2.28975	0.11368	-20.142	3.16445e-90	2.30755e-88
MBNL2	ENSG00000139793	protein_coding	4726.11	1.09148	0.0818769	13.3307	1.53365e-40	2.38641e-39
RNF113B	ENSG00000139797	protein_coding	2.41239	-2.07337	0.348831	-5.94378	2.78528e-09	9.95175e-09
ZIC5	ENSG00000139800	protein_coding	34.4459	-3.08241	0.394093	-7.82151	5.21918e-15	2.67507e-14
GRTP1	ENSG00000139835	protein_coding	1172.66	-1.10242	0.0778258	-14.1653	1.50322e-45	2.80523e-44
SSTR1	ENSG00000139874	protein_coding	45.7771	2.34215	0.172578	13.5715	5.90738e-42	9.58888e-41
REM2	ENSG00000139890	protein_coding	98.5097	-1.80226	0.122873	-14.6677	1.0385e-48	2.15806e-47
MDGA2	ENSG00000139915	protein_coding	16.3213	-1.72454	0.321546	-5.36328	8.17248e-08	2.60119e-07
PELI2	ENSG00000139946	protein_coding	594.718	1.68318	0.104806	16.06	4.8641e-58	1.35867e-56
ESR2	ENSG00000140009	protein_coding	48.0653	2.04209	0.109023	18.7308	2.77918e-78	1.41992e-76
KCNH5	ENSG00000140015	protein_coding	5.62438	1.56284	0.354199	4.41232	1.02271e-05	2.70133e-05
FAM181A	ENSG00000140067	protein_coding	2.24224	2.00629	0.268123	7.48272	7.28021e-14	3.49543e-13
SLC24A4	ENSG00000140090	protein_coding	34.0762	1.13667	0.114676	9.912	3.69168e-23	2.83144e-22
FBLN5	ENSG00000140092	protein_coding	3813.13	1.81381	0.110823	16.3668	3.30281e-60	9.74602e-59
SLC25A47	ENSG00000140107	protein_coding	2.72594	-1.57214	0.252619	-6.22336	4.86625e-10	1.833e-09
SORD	ENSG00000140263	protein_coding	3524.52	-1.72841	0.113836	-15.1834	4.55704e-52	1.0626e-50
SLC27A2	ENSG00000140284	protein_coding	1173.92	-1.13792	0.193505	-5.88057	4.08858e-09	1.44464e-08
FGF7	ENSG00000140285	protein_coding	701.33	1.70441	0.127504	13.3675	9.36511e-41	1.46959e-39
GCNT3	ENSG00000140297	protein_coding	42.1114	-1.86384	0.200061	-9.31637	1.20387e-20	8.19862e-20
BCL2A1	ENSG00000140379	protein_coding	265.97	-1.35638	0.156395	-8.67282	4.21561e-18	2.53168e-17
ARRDC4	ENSG00000140450	protein_coding	1671.44	1.01519	0.0869338	11.6777	1.65725e-31	1.82018e-30
PIF1	ENSG00000140451	protein_coding	188.234	-2.34934	0.129492	-18.1427	1.46536e-73	6.52725e-72
CYP11A1	ENSG00000140459	protein_coding	69.3515	1.54124	0.133869	11.513	1.13454e-30	1.2059e-29
CYP1A1	ENSG00000140465	protein_coding	38.5152	4.00457	0.283738	14.1136	3.13101e-45	5.78684e-44
PCSK6	ENSG00000140479	protein_coding	2261.28	-1.05606	0.142988	-7.38567	1.51692e-13	7.15467e-13
CYP1A2	ENSG00000140505	protein_coding	1.33595	2.35639	0.240159	9.81179	1.00179e-22	7.51936e-22
RLBP1	ENSG00000140522	protein_coding	10.9547	-1.34086	0.331895	-4.04002	5.34457e-05	0.000130789
FANCI	ENSG00000140525	protein_coding	2736.04	-1.96893	0.0844164	-23.3241	2.52798e-120	3.79023e-118
TICRR	ENSG00000140534	protein_coding	572.925	-2.07352	0.118962	-17.43	4.88057e-68	1.81244e-66
NTRK3	ENSG00000140538	protein_coding	637.271	1.2614	0.192591	6.5496	5.76921e-11	2.32041e-10
ST8SIA2	ENSG00000140557	protein_coding	128.306	1.68362	0.18599	9.05217	1.40154e-19	9.03956e-19
SEPTIN12	ENSG00000140623	protein_coding	18.0643	-1.94139	0.17333	-11.2005	4.05219e-29	4.05286e-28
SLC5A2	ENSG00000140675	protein_coding	14.7034	-1.04098	0.132139	-7.87795	3.32783e-15	1.72403e-14
ABCC12	ENSG00000140798	protein_coding	128.189	-1.91644	0.290838	-6.58938	4.4167e-11	1.78928e-10
CLEC18B	ENSG00000140839	protein_coding	12.5137	-1.31229	0.163585	-8.02204	1.04002e-15	5.54925e-15
ADAMTS18	ENSG00000140873	protein_coding	191.399	1.64802	0.18738	8.79508	1.42944e-18	8.77728e-18
NUDT7	ENSG00000140876	protein_coding	131.21	1.44619	0.0870149	16.62	4.98985e-62	1.54737e-60
CDH11	ENSG00000140937	protein_coding	7942.68	-1.54824	0.106829	-14.4928	1.34624e-47	2.68847e-46
CDH13	ENSG00000140945	protein_coding	1308.91	1.45335	0.0823016	17.6589	8.69341e-70	3.40991e-68
ADAD2	ENSG00000140955	protein_coding	10.5226	1.35411	0.153121	8.84341	9.28416e-19	5.75291e-18
MYOCD	ENSG00000141052	protein_coding	67.5985	2.30688	0.166592	13.8475	1.3173e-43	2.2789e-42
SPATA22	ENSG00000141255	protein_coding	11.4667	1.6742	0.22116	7.57006	3.73043e-14	1.82513e-13
SKAP1	ENSG00000141293	protein_coding	936.036	-1.27509	0.130267	-9.78825	1.2646e-22	9.4581e-22
LRRC46	ENSG00000141294	protein_coding	335.304	-2.09917	0.12877	-16.3017	9.59323e-60	2.79143e-58
SCRN2	ENSG00000141295	protein_coding	1809.53	1.01666	0.0917703	11.0784	1.5977e-28	1.54903e-27
ABCA8	ENSG00000141338	protein_coding	1048.59	3.89223	0.169392	22.9777	7.79138e-117	1.06529e-114
C17orf64	ENSG00000141371	protein_coding	3.59558	1.07101	0.158258	6.76752	1.31011e-11	5.51211e-11
PTRH2	ENSG00000141378	protein_coding	1712.65	-1.03697	0.0866293	-11.9702	5.08831e-33	5.9671e-32
PRELID3A	ENSG00000141391	protein_coding	231.409	-1.03274	0.0913156	-11.3095	1.17723e-29	1.20497e-28
GNAL	ENSG00000141404	protein_coding	441.42	2.06599	0.100276	20.6031	2.57305e-94	2.06737e-92
SLC39A6	ENSG00000141424	protein_coding	70185.4	-1.69182	0.1549	-10.922	9.04929e-28	8.48975e-27
ASXL3	ENSG00000141431	protein_coding	63.713	1.45036	0.175484	8.26491	1.39798e-16	7.80261e-16
GREB1L	ENSG00000141449	protein_coding	1078.03	-1.21977	0.158506	-7.69542	1.41028e-14	7.07019e-14
SLC16A3	ENSG00000141526	protein_coding	2682.78	-2.24583	0.119259	-18.8315	4.17117e-79	2.18682e-77
ANAPC11	ENSG00000141552	protein_coding	3976.42	-1.16658	0.0857531	-13.6039	3.7955e-42	6.20693e-41
CBX8	ENSG00000141570	protein_coding	719.858	-1.49298	0.0823168	-18.137	1.62742e-73	7.23218e-72
SECTM1	ENSG00000141574	protein_coding	2073.7	-1.50093	0.127466	-11.7751	5.24659e-32	5.88049e-31
RNF157	ENSG00000141576	protein_coding	553.751	1.84927	0.135742	13.6234	2.90866e-42	4.78427e-41
CBX4	ENSG00000141582	protein_coding	3256.38	-1.70924	0.0842989	-20.2759	2.09908e-91	1.58098e-89
CBLN2	ENSG00000141668	protein_coding	691.339	-5.89336	0.308938	-19.0762	3.98271e-81	2.21339e-79
PMAIP1	ENSG00000141682	protein_coding	1034.69	-1.78006	0.12191	-14.6014	2.74943e-48	5.63083e-47
P3H4	ENSG00000141696	protein_coding	2432.85	-1.57503	0.0781731	-20.1479	2.80688e-90	2.04992e-88
ERBB2	ENSG00000141736	protein_coding	49200.3	-1.92183	0.161593	-11.893	1.28688e-32	1.47886e-31
GRB7	ENSG00000141738	protein_coding	3684.06	-1.44224	0.15486	-9.31317	1.24079e-20	8.44289e-20
MIEN1	ENSG00000141741	protein_coding	5122.55	-1.99416	0.139998	-14.2442	4.87066e-46	9.27274e-45
PNMT	ENSG00000141744	protein_coding	261.138	-1.89716	0.250105	-7.58543	3.31383e-14	1.62676e-13
STAC2	ENSG00000141750	protein_coding	3654.35	1.81389	0.268988	6.74341	1.54717e-11	6.47609e-11
FKBP10	ENSG00000141756	protein_coding	9754.27	-1.27867	0.0890886	-14.3528	1.02316e-46	1.988e-45
MISP3	ENSG00000141854	protein_coding	821.171	-1.52317	0.114257	-13.3312	1.52466e-40	2.37319e-39
SAMD1	ENSG00000141858	protein_coding	3066.08	-1.14657	0.0640246	-17.9082	1.01749e-71	4.25823e-70
TPGS1	ENSG00000141933	protein_coding	166.603	-1.00056	0.128954	-7.75903	8.55824e-15	4.33706e-14
CIB3	ENSG00000141977	protein_coding	34.2411	-3.07135	0.186401	-16.4771	5.35592e-61	1.61106e-59
DMRTC2	ENSG00000142025	protein_coding	14.7554	-2.12899	0.325742	-6.53582	6.32617e-11	2.53468e-10
DNMT3L	ENSG00000142182	protein_coding	0.587423	-1.30784	0.383358	-3.41153	0.000646002	0.00139709
TRPM2	ENSG00000142185	protein_coding	1172.82	-1.28436	0.0987486	-13.0063	1.12616e-38	1.64093e-37
DOP1B	ENSG00000142197	protein_coding	4853.02	-1.19698	0.0775149	-15.442	8.54358e-54	2.10003e-52
IL19	ENSG00000142224	protein_coding	28.625	-4.38594	0.287387	-15.2614	1.38154e-52	3.27219e-51
NTN5	ENSG00000142233	protein_coding	40.1781	1.00877	0.132912	7.58976	3.20506e-14	1.57465e-13
LMTK3	ENSG00000142235	protein_coding	722.566	-1.33746	0.130125	-10.2783	8.83078e-25	7.29001e-24
CBLC	ENSG00000142273	protein_coding	1157.72	-1.46446	0.121576	-12.0456	2.04627e-33	2.44193e-32
NLRP12	ENSG00000142405	protein_coding	48.3202	-1.0046	0.128653	-7.80856	5.78429e-15	2.9573e-14
FBN3	ENSG00000142449	protein_coding	192.087	-1.62243	0.24217	-6.69955	2.09063e-11	8.67021e-11
TM4SF5	ENSG00000142484	protein_coding	0.93667	-1.97568	0.465208	-4.24689	2.16763e-05	5.54588e-05
KLK3	ENSG00000142515	protein_coding	77.5181	1.32456	0.3631	3.64791	0.000264383	0.000599605
FAM71E1	ENSG00000142530	protein_coding	209.028	-1.19567	0.110131	-10.8568	1.85083e-27	1.7117e-26
PTH2	ENSG00000142538	protein_coding	0.725432	-1.10974	0.498862	-2.22454	0.0261123	0.044936
[truncated: 3,074 more rows]

## Sheet: GSEA for whole transcriptome 
ID	Description	setSize	enrichmentScore	NES	pvalue	p.adjust	qvalue	rank	leading_edge	core_enrichment
REACTOME_ASSEMBLY_OF_THE_ORC_COMPLEX_AT_THE_ORIGIN_OF_REPLICATION	REACTOME_ASSEMBLY_OF_THE_ORC_COMPLEX_AT_THE_ORIGIN_OF_REPLICATION	68	0.863472	2.70581	1e-10	3.59571e-09	2.97895e-09	2016	tags=79%, list=11%, signal=71%	H2BC17/H3C12/H3C2/H3C10/H2BC14/H2AC14/H3C11/H4C5/H2BC3/H4C4/H2BC7/H3C3/H2BC9/H2BU1/H2BC10/H3C8/H2BC6/H2AC4/H4C2/H2BC13/H4C1/H3C7/H3C14/H4C14/H2BC4/H2BC5/H4C13/H2AC18/H2BC11/H4C3/ORC6/H4C8/H2AC7/H4C11/H4C12/H2BC8/ORC1/H2AC20/H2AC19/H3C13/H2AC8/H4C15/H2BC12/H2BC21/H4C9/H3C15/H2AX/H4C6/H2BC15/H2AC6/H4-16/H2AZ1/H3C6/H3C1
REACTOME_DNA_DAMAGE_TELOMERE_STRESS_INDUCED_SENESCENCE	REACTOME_DNA_DAMAGE_TELOMERE_STRESS_INDUCED_SENESCENCE	79	0.835408	2.68906	1e-10	3.59571e-09	2.97895e-09	1874	tags=65%, list=10%, signal=58%	H2BC17/H2BC14/H2AC14/H4C5/H2BC3/H4C4/H2BC7/H1-5/H2BC9/H2BU1/H2BC10/H2BC6/H2AC4/H1-3/H4C2/H2BC13/CCNA2/H4C1/CCNE1/H1-1/H4C14/H2BC4/H2BC5/H4C13/H2AC18/H2BC11/H4C3/H4C8/H1-4/H2AC7/LMNB1/H4C11/H4C12/H2BC8/H1-2/CCNE2/H2AC20/H2AC19/H2AC8/H4C15/H2BC12/H2BC21/H4C9/HMGA2/H2AX/H4C6/H2BC15/HMGA1/H2AC6/H4-16/H2AZ1
REACTOME_SIRT1_NEGATIVELY_REGULATES_RRNA_EXPRESSION	REACTOME_SIRT1_NEGATIVELY_REGULATES_RRNA_EXPRESSION	67	0.858102	2.68187	1e-10	3.59571e-09	2.97895e-09	2016	tags=78%, list=11%, signal=70%	H2BC17/H3C12/H3C2/H3C10/H2BC14/H2AC14/H3C11/H4C5/H2BC3/H4C4/H2BC7/H3C3/H2BC9/H2BU1/H2BC10/H3C8/H2BC6/H2AC4/H4C2/H2BC13/H4C1/H3C7/H3C14/H4C14/H2BC4/H2BC5/H4C13/H2AC18/H2BC11/H4C3/H4C8/H2AC7/H4C11/H4C12/H2BC8/H2AC20/H2AC19/H3C13/H2AC8/H4C15/H2BC12/H2BC21/H4C9/H3C15/H2AX/H4C6/H2BC15/H2AC6/H4-16/H2AZ1/H3C6/H3C1
REACTOME_HDACS_DEACETYLATE_HISTONES	REACTOME_HDACS_DEACETYLATE_HISTONES	93	0.807301	2.68145	1e-10	3.59571e-09	2.97895e-09	2016	tags=62%, list=11%, signal=56%	H2AC13/H2BC17/H3C12/H3C2/H3C10/H2BC14/H2AC14/H3C11/H4C5/H2BC3/H4C4/H2BC7/H2AC17/H2AC16/H3C3/H2BC9/H2BU1/H2BC10/H3C8/H2BC6/H2AC4/H4C2/H2BC13/H4C1/H3C7/H3C14/H4C14/H2AC21/H2BC4/H2BC18/H2AC12/H2BC5/H4C13/H2AC18/H2BC11/H4C3/H4C8/H2AC7/H4C11/H4C12/H2BC8/H2AC20/H2AC19/H3C13/H2AC11/H2AC8/H4C15/H2BC12/H2BC21/H2AW/H4C9/H3C15/H4C6/H2BC15/H2AC6/H4-16/H3C6/H3C1
REACTOME_MEIOTIC_RECOMBINATION	REACTOME_MEIOTIC_RECOMBINATION	86	0.816062	2.67898	1e-10	3.59571e-09	2.97895e-09	2016	tags=66%, list=11%, signal=60%	H2BC17/H3C12/H3C2/H3C10/H2BC14/H2AC14/H3C11/H4C5/H2BC3/H4C4/H2BC7/H3C3/H2BC9/H2BU1/H2BC10/H3C8/H2BC6/H2AC4/H4C2/H2BC13/H4C1/H3C7/H3C14/H4C14/H2BC4/H2BC5/H4C13/H2AC18/H2BC11/TEX15/RAD51/H4C3/H4C8/H2AC7/H4C11/H4C12/H2BC8/H2AC20/H2AC19/H3C13/H2AC8/H4C15/H2BC12/MND1/H2BC21/H4C9/H3C15/BLM/H2AX/H4C6/H2BC15/H2AC6/BRCA2/H4-16/H2AZ1/H3C6/H3C1
REACTOME_HCMV_LATE_EVENTS	REACTOME_HCMV_LATE_EVENTS	115	0.782553	2.66355	1e-10	3.59571e-09	2.97895e-09	2016	tags=51%, list=11%, signal=46%	H2AC13/H2BC17/H3C12/H3C2/H3C10/H2BC14/H2AC14/H3C11/H4C5/H2BC3/H4C4/H2BC7/H2AC17/H2AC16/H3C3/H2BC9/H2BU1/H2BC10/H3C8/H2BC6/H2AC4/H4C2/H2BC13/H4C1/H3C7/H3C14/H4C14/H2AC21/H2BC4/H2BC18/H2AC12/H2BC5/H4C13/H2AC18/H2BC11/H4C3/H4C8/H2AC7/H4C11/H4C12/H2BC8/H2AC20/H2AC19/H3C13/H2AC11/H2AC8/H4C15/H2BC12/H2BC21/H2AW/H4C9/H3C15/NUP210/H4C6/H2BC15/H2AC6/H4-16/H3C6/H3C1
REACTOME_CONDENSATION_OF_PROPHASE_CHROMOSOMES	REACTOME_CONDENSATION_OF_PROPHASE_CHROMOSOMES	73	0.839145	2.65809	1e-10	3.59571e-09	2.97895e-09	2016	tags=77%, list=11%, signal=69%	H2BC17/H3C12/H3C2/H3C10/H2BC14/H2AC14/H3C11/H4C5/H2BC3/H4C4/H2BC7/PLK1/H3C3/H2BC9/CDK1/H2BU1/H2BC10/H3C8/H2BC6/H2AC4/H4C2/H2BC13/H4C1/H3C7/H3C14/H4C14/H2BC4/H2BC5/H4C13/H2AC18/H2BC11/H4C3/CCNB1/H4C8/H2AC7/H4C11/H4C12/H2BC8/H2AC20/H2AC19/H3C13/H2AC8/H4C15/H2BC12/H2BC21/H4C9/H3C15/H2AX/H4C6/H2BC15/H2AC6/SMC4/H4-16/H2AZ1/H3C6/H3C1
REACTOME_PRC2_METHYLATES_HISTONES_AND_DNA	REACTOME_PRC2_METHYLATES_HISTONES_AND_DNA	72	0.838909	2.64828	1e-10	3.59571e-09	2.97895e-09	2016	tags=75%, list=11%, signal=67%	H2BC17/H3C12/H3C2/H3C10/H2BC14/H2AC14/H3C11/H4C5/H2BC3/H4C4/H2BC7/H3C3/H2BC9/H2BU1/H2BC10/H3C8/H2BC6/H2AC4/H4C2/H2BC13/H4C1/H3C7/H3C14/H4C14/H2BC4/H2BC5/H4C13/H2AC18/H2BC11/H4C3/H4C8/H2AC7/H4C11/H4C12/H2BC8/EZH2/H2AC20/H2AC19/H3C13/H2AC8/H4C15/H2BC12/H2BC21/H4C9/H3C15/H2AX/H4C6/H2BC15/H2AC6/DNMT3B/H4-16/H2AZ1/H3C6/H3C1
REACTOME_DNA_METHYLATION	REACTOME_DNA_METHYLATION	64	0.852969	2.63982	1e-10	3.59571e-09	2.97895e-09	2016	tags=84%, list=11%, signal=76%	H2BC17/H3C12/H3C2/H3C10/H2BC14/H2AC14/H3C11/H4C5/H2BC3/H4C4/H2BC7/H3C3/UHRF1/H2BC9/H2BU1/H2BC10/H3C8/H2BC6/H2AC4/H4C2/H2BC13/H4C1/H3C7/H3C14/H4C14/H2BC4/H2BC5/H4C13/H2AC18/H2BC11/H4C3/H4C8/H2AC7/H4C11/H4C12/H2BC8/H2AC20/H2AC19/H3C13/H2AC8/H4C15/H2BC12/H2BC21/H4C9/H3C15/H2AX/H4C6/H2BC15/H2AC6/DNMT3B/H4-16/H2AZ1/H3C6/H3C1
REACTOME_RNA_POLYMERASE_I_PROMOTER_ESCAPE	REACTOME_RNA_POLYMERASE_I_PROMOTER_ESCAPE	90	0.798089	2.62297	1e-10	3.59571e-09	2.97895e-09	2016	tags=58%, list=11%, signal=52%	H2BC17/H3C12/H3C2/H3C10/H2BC14/H2AC14/H3C11/H4C5/H2BC3/H4C4/H2BC7/H3C3/H2BC9/H2BU1/H2BC10/H3C8/H2BC6/H2AC4/H4C2/H2BC13/H4C1/H3C7/H3C14/H4C14/H2BC4/H2BC5/H4C13/H2AC18/H2BC11/H4C3/H4C8/H2AC7/H4C11/H4C12/H2BC8/H2AC20/H2AC19/H3C13/H2AC8/H4C15/H2BC12/H2BC21/H4C9/H3C15/H2AX/H4C6/H2BC15/H2AC6/H4-16/H2AZ1/H3C6/H3C1
REACTOME_B_WICH_COMPLEX_POSITIVELY_REGULATES_RRNA_EXPRESSION	REACTOME_B_WICH_COMPLEX_POSITIVELY_REGULATES_RRNA_EXPRESSION	90	0.796886	2.61902	1e-10	3.59571e-09	2.97895e-09	2016	tags=58%, list=11%, signal=52%	H2BC17/H3C12/H3C2/H3C10/H2BC14/H2AC14/H3C11/H4C5/H2BC3/H4C4/H2BC7/H3C3/H2BC9/H2BU1/H2BC10/H3C8/H2BC6/H2AC4/H4C2/H2BC13/H4C1/H3C7/H3C14/H4C14/H2BC4/H2BC5/H4C13/H2AC18/H2BC11/H4C3/H4C8/H2AC7/H4C11/H4C12/H2BC8/H2AC20/H2AC19/H3C13/H2AC8/H4C15/H2BC12/H2BC21/H4C9/H3C15/H2AX/H4C6/H2BC15/H2AC6/H4-16/H2AZ1/H3C6/H3C1
REACTOME_RECOGNITION_AND_ASSOCIATION_OF_DNA_GLYCOSYLASE_WITH_SITE_CONTAINING_AN_AFFECTED_PURINE	REACTOME_RECOGNITION_AND_ASSOCIATION_OF_DNA_GLYCOSYLASE_WITH_SITE_CONTAINING_AN_AFFECTED_PURINE	55	0.857663	2.6183	1e-10	3.59571e-09	2.97895e-09	1874	tags=75%, list=10%, signal=67%	H2BC17/H2BC14/H2AC14/H4C5/H2BC3/H4C4/H2BC7/NEIL3/H2BC9/H2BU1/H2BC10/H2BC6/H2AC4/H4C2/H2BC13/H4C1/H4C14/H2BC4/H2BC5/H4C13/H2AC18/H2BC11/H4C3/H4C8/H2AC7/H4C11/H4C12/H2BC8/H2AC20/H2AC19/H2AC8/H4C15/H2BC12/H2BC21/H4C9/H2AX/H4C6/H2BC15/H2AC6/H4-16/H2AZ1
REACTOME_HCMV_EARLY_EVENTS	REACTOME_HCMV_EARLY_EVENTS	137	0.752863	2.61357	1e-10	3.59571e-09	2.97895e-09	2076	tags=50%, list=11%, signal=45%	H2AC13/H2BC17/H3C12/H3C2/H3C10/H2BC14/H2AC14/H3C11/H4C5/H2BC3/H4C4/H2BC7/H2AC17/H2AC16/H3C3/H2BC9/TUBA3C/TUBA3D/H2BU1/H2BC10/TUBA3E/H3C8/H2BC6/TUBB3/H2AC4/H4C2/H2BC13/H4C1/H3C7/H3C14/H4C14/H2AC21/H2BC4/H2BC18/TUBA4B/H2AC12/H2BC5/H4C13/H2AC18/H2BC11/H4C3/H4C8/H2AC7/H4C11/H4C12/H2BC8/EZH2/H2AC20/H2AC19/H3C13/H2AC11/H2AC8/H4C15/H2BC12/H2BC21/H2AW/H4C9/H3C15/NUP210/TUBB8/H4C6/TUBB4A/H2BC15/H2AC6/H4-1…
REACTOME_ERCC6_CSB_AND_EHMT2_G9A_POSITIVELY_REGULATE_RRNA_EXPRESSION	REACTOME_ERCC6_CSB_AND_EHMT2_G9A_POSITIVELY_REGULATE_RRNA_EXPRESSION	75	0.82077	2.60965	1e-10	3.59571e-09	2.97895e-09	2016	tags=69%, list=11%, signal=62%	H2BC17/H3C12/H3C2/H3C10/H2BC14/H2AC14/H3C11/H4C5/H2BC3/H4C4/H2BC7/H3C3/H2BC9/H2BU1/H2BC10/H3C8/H2BC6/H2AC4/H4C2/H2BC13/H4C1/H3C7/H3C14/H4C14/H2BC4/H2BC5/H4C13/H2AC18/H2BC11/H4C3/H4C8/H2AC7/H4C11/H4C12/H2BC8/H2AC20/H2AC19/H3C13/H2AC8/H4C15/H2BC12/H2BC21/H4C9/H3C15/H2AX/H4C6/H2BC15/H2AC6/H4-16/H2AZ1/H3C6/H3C1
REACTOME_ACTIVATED_PKN1_STIMULATES_TRANSCRIPTION_OF_AR_ANDROGEN_RECEPTOR_REGULATED_GENES_KLK2_AND_KLK3	REACTOME_ACTIVATED_PKN1_STIMULATES_TRANSCRIPTION_OF_AR_ANDROGEN_RECEPTOR_REGULATED_GENES_KLK2_AND_KLK3	66	0.837212	2.60519	1e-10	3.59571e-09	2.97895e-09	2016	tags=79%, list=11%, signal=71%	H2BC17/H3C12/H3C2/H3C10/H2BC14/H2AC14/H3C11/H4C5/H2BC3/H4C4/H2BC7/H3C3/H2BC9/H2BU1/H2BC10/H3C8/H2BC6/H2AC4/H4C2/H2BC13/H4C1/H3C7/H3C14/H4C14/H2BC4/H2BC5/H4C13/H2AC18/H2BC11/H4C3/H4C8/H2AC7/H4C11/H4C12/H2BC8/H2AC20/H2AC19/H3C13/H2AC8/H4C15/H2BC12/H2BC21/H4C9/H3C15/H2AX/H4C6/H2BC15/H2AC6/H4-16/H2AZ1/H3C6/H3C1
REACTOME_NEGATIVE_EPIGENETIC_REGULATION_OF_RRNA_EXPRESSION	REACTOME_NEGATIVE_EPIGENETIC_REGULATION_OF_RRNA_EXPRESSION	108	0.769017	2.5865	1e-10	3.59571e-09	2.97895e-09	2016	tags=49%, list=11%, signal=44%	H2BC17/H3C12/H3C2/H3C10/H2BC14/H2AC14/H3C11/H4C5/H2BC3/H4C4/H2BC7/H3C3/H2BC9/H2BU1/H2BC10/H3C8/H2BC6/H2AC4/H4C2/H2BC13/H4C1/H3C7/H3C14/H4C14/H2BC4/H2BC5/H4C13/H2AC18/H2BC11/H4C3/H4C8/H2AC7/H4C11/H4C12/H2BC8/H2AC20/H2AC19/H3C13/H2AC8/H4C15/H2BC12/H2BC21/H4C9/H3C15/H2AX/H4C6/H2BC15/H2AC6/DNMT3B/H4-16/H2AZ1/H3C6/H3C1
REACTOME_TRANSCRIPTIONAL_REGULATION_BY_SMALL_RNAS	REACTOME_TRANSCRIPTIONAL_REGULATION_BY_SMALL_RNAS	106	0.770666	2.58381	1e-10	3.59571e-09	2.97895e-09	2016	tags=50%, list=11%, signal=45%	H2BC17/H3C12/H3C2/H3C10/H2BC14/H2AC14/H3C11/H4C5/H2BC3/H4C4/H2BC7/H3C3/H2BC9/H2BU1/H2BC10/H3C8/H2BC6/H2AC4/H4C2/H2BC13/H4C1/H3C7/H3C14/H4C14/H2BC4/H2BC5/H4C13/H2AC18/H2BC11/H4C3/H4C8/H2AC7/H4C11/H4C12/H2BC8/H2AC20/H2AC19/H3C13/H2AC8/H4C15/H2BC12/H2BC21/H4C9/H3C15/H2AX/NUP210/H4C6/H2BC15/H2AC6/H4-16/H2AZ1/H3C6/H3C1
REACTOME_DEPOSITION_OF_NEW_CENPA_CONTAINING_NUCLEOSOMES_AT_THE_CENTROMERE	REACTOME_DEPOSITION_OF_NEW_CENPA_CONTAINING_NUCLEOSOMES_AT_THE_CENTROMERE	72	0.818058	2.58246	1e-10	3.59571e-09	2.97895e-09	2226	tags=75%, list=12%, signal=66%	H2BC17/H2BC14/H2AC14/H4C5/H2BC3/H4C4/H2BC7/HJURP/CENPA/H2BC9/H2BU1/H2BC10/H2BC6/H2AC4/H4C2/H2BC13/H4C1/KNL1/CENPM/H4C14/H2BC4/H2BC5/H4C13/H2AC18/H2BC11/H4C3/H4C8/H2AC7/H4C11/H4C12/H2BC8/CENPU/H2AC20/OIP5/H2AC19/CENPI/H2AC8/H4C15/H2BC12/H2BC21/H4C9/H2AX/CENPK/H4C6/CENPW/H2BC15/H2AC6/H4-16/H2AZ1/CENPX/CENPL/CENPO/CENPN/CENPP
REACTOME_MEIOSIS	REACTOME_MEIOSIS	118	0.758413	2.5801	1e-10	3.59571e-09	2.97895e-09	2016	tags=52%, list=11%, signal=47%	H2BC17/H3C12/H3C2/H3C10/H2BC14/H2AC14/H3C11/H4C5/H2BC3/H4C4/H2BC7/H3C3/H2BC9/H2BU1/H2BC10/H3C8/H2BC6/H2AC4/H4C2/H2BC13/H4C1/H3C7/H3C14/H4C14/H2BC4/H2BC5/H4C13/H2AC18/H2BC11/TEX15/RAD51/H4C3/H4C8/H2AC7/LMNB1/H4C11/H4C12/H2BC8/SMC1B/H2AC20/H2AC19/H3C13/H2AC8/H4C15/H2BC12/MND1/H2BC21/H4C9/H3C15/BLM/H2AX/SYCE3/H4C6/H2BC15/H2AC6/BRCA2/H4-16/H2AZ1/H3C6/SYCP2/H3C1
REACTOME_HATS_ACETYLATE_HISTONES	REACTOME_HATS_ACETYLATE_HISTONES	141	0.738338	2.57099	1e-10	3.59571e-09	2.97895e-09	2016	tags=41%, list=11%, signal=37%	H2AC13/H2BC17/H3C12/H3C2/H3C10/H2BC14/H2AC14/H3C11/H4C5/H2BC3/H4C4/H2BC7/H2AC17/H2AC16/H3C3/H2BC9/H2BU1/H2BC10/H3C8/H2BC6/H2AC4/H4C2/H2BC13/H4C1/H3C7/H3C14/H4C14/H2AC21/H2BC4/H2BC18/H2AC12/H2BC5/H4C13/H2AC18/H2BC11/H4C3/H4C8/H2AC7/H4C11/H4C12/H2BC8/H2AC20/H2AC19/H3C13/H2AC11/H2AC8/H4C15/H2BC12/H2BC21/H2AW/H4C9/H3C15/H4C6/H2BC15/H2AC6/H4-16/H3C6/H3C1
REACTOME_BASE_EXCISION_REPAIR_AP_SITE_FORMATION	REACTOME_BASE_EXCISION_REPAIR_AP_SITE_FORMATION	62	0.830547	2.55999	1e-10	3.59571e-09	2.97895e-09	1874	tags=66%, list=10%, signal=60%	H2BC17/H2BC14/H2AC14/H4C5/H2BC3/H4C4/H2BC7/NEIL3/H2BC9/H2BU1/H2BC10/H2BC6/H2AC4/H4C2/H2BC13/H4C1/H4C14/H2BC4/H2BC5/H4C13/H2AC18/H2BC11/H4C3/H4C8/H2AC7/H4C11/H4C12/H2BC8/H2AC20/H2AC19/H2AC8/H4C15/H2BC12/H2BC21/H4C9/H2AX/H4C6/H2BC15/H2AC6/H4-16/H2AZ1
REACTOME_DISEASES_OF_PROGRAMMED_CELL_DEATH	REACTOME_DISEASES_OF_PROGRAMMED_CELL_DEATH	102	0.771016	2.5596	1e-10	3.59571e-09	2.97895e-09	2543	tags=64%, list=13%, signal=56%	H2BC17/H3C12/H3C2/H3C10/H2BC14/H2AC14/H3C11/H4C5/H2BC3/H4C4/H2BC7/CDC25C/H3C3/H2BC9/H2BU1/H2BC10/H3C8/H2BC6/H2AC4/H4C2/H2BC13/H4C1/H3C7/H3C14/H4C14/CDKN2A/H2BC4/H2BC5/H4C13/H2AC18/H2BC11/H4C3/H4C8/H2AC7/LMNB1/H4C11/H4C12/H2BC8/EZH2/H2AC20/H2AC19/H3C13/CDC25A/H2AC8/H4C15/H2BC12/H2BC21/H4C9/H3C15/H2AX/H4C6/H2BC15/H2AC6/DNMT3B/H4-16/H2AZ1/H3C6/CDK5/H3C1/CDK5R1/FADD/TRAF2/H2AJ/POLA2/CDC25B
REACTOME_POSITIVE_EPIGENETIC_REGULATION_OF_RRNA_EXPRESSION	REACTOME_POSITIVE_EPIGENETIC_REGULATION_OF_RRNA_EXPRESSION	105	0.754376	2.52001	1e-10	3.59571e-09	2.97895e-09	2016	tags=50%, list=11%, signal=45%	H2BC17/H3C12/H3C2/H3C10/H2BC14/H2AC14/H3C11/H4C5/H2BC3/H4C4/H2BC7/H3C3/H2BC9/H2BU1/H2BC10/H3C8/H2BC6/H2AC4/H4C2/H2BC13/H4C1/H3C7/H3C14/H4C14/H2BC4/H2BC5/H4C13/H2AC18/H2BC11/H4C3/H4C8/H2AC7/H4C11/H4C12/H2BC8/H2AC20/H2AC19/H3C13/H2AC8/H4C15/H2BC12/H2BC21/H4C9/H3C15/H2AX/H4C6/H2BC15/H2AC6/H4-16/H2AZ1/H3C6/H3C1
REACTOME_SENESCENCE_ASSOCIATED_SECRETORY_PHENOTYPE_SASP	REACTOME_SENESCENCE_ASSOCIATED_SECRETORY_PHENOTYPE_SASP	111	0.744868	2.5136	1e-10	3.59571e-09	2.97895e-09	2016	tags=50%, list=11%, signal=45%	H2BC17/H3C12/H3C2/H3C10/UBE2C/H2BC14/H2AC14/H3C11/H4C5/H2BC3/H4C4/H2BC7/H3C3/H2BC9/H2BU1/H2BC10/H3C8/H2BC6/H2AC4/H4C2/H2BC13/CCNA2/H4C1/H3C7/H3C14/H4C14/CDKN2A/H2BC4/H2BC5/H4C13/H2AC18/H2BC11/H4C3/H4C8/UBE2S/H2AC7/H4C11/H4C12/H2BC8/H2AC20/H2AC19/H3C13/H2AC8/H4C15/H2BC12/H2BC21/H4C9/H3C15/H2AX/H4C6/H2BC15/H2AC6/H4-16/H2AZ1/H3C6/H3C1
REACTOME_HCMV_INFECTION	REACTOME_HCMV_INFECTION	161	0.713367	2.51217	1e-10	3.59571e-09	2.97895e-09	2076	tags=42%, list=11%, signal=38%	H2AC13/H2BC17/H3C12/H3C2/H3C10/H2BC14/H2AC14/H3C11/H4C5/H2BC3/H4C4/H2BC7/H2AC17/H2AC16/H3C3/H2BC9/TUBA3C/TUBA3D/H2BU1/H2BC10/TUBA3E/H3C8/H2BC6/TUBB3/H2AC4/H4C2/H2BC13/H4C1/H3C7/H3C14/H4C14/H2AC21/H2BC4/H2BC18/TUBA4B/H2AC12/H2BC5/H4C13/H2AC18/H2BC11/H4C3/H4C8/H2AC7/H4C11/H4C12/H2BC8/EZH2/H2AC20/H2AC19/H3C13/H2AC11/H2AC8/H4C15/H2BC12/H2BC21/H2AW/H4C9/H3C15/NUP210/TUBB8/H4C6/TUBB4A/H2BC15/H2AC6/H4-1…
REACTOME_FORMATION_OF_THE_BETA_CATENIN_TCF_TRANSACTIVATING_COMPLEX	REACTOME_FORMATION_OF_THE_BETA_CATENIN_TCF_TRANSACTIVATING_COMPLEX	91	0.763013	2.5119	1e-10	3.59571e-09	2.97895e-09	2016	tags=59%, list=11%, signal=53%	H2BC17/H3C12/H3C2/H3C10/H2BC14/H2AC14/H3C11/H4C5/H2BC3/H4C4/H2BC7/H3C3/H2BC9/H2BU1/H2BC10/H3C8/H2BC6/H2AC4/H4C2/H2BC13/H4C1/H3C7/H3C14/TERT/H4C14/H2BC4/H2BC5/H4C13/H2AC18/H2BC11/H4C3/H4C8/H2AC7/H4C11/H4C12/H2BC8/H2AC20/H2AC19/H3C13/H2AC8/H4C15/H2BC12/H2BC21/LEF1/H4C9/H3C15/H2AX/H4C6/H2BC15/H2AC6/H4-16/H2AZ1/H3C6/H3C1
REACTOME_INHIBITION_OF_DNA_RECOMBINATION_AT_TELOMERE	REACTOME_INHIBITION_OF_DNA_RECOMBINATION_AT_TELOMERE	67	0.801752	2.50575	1e-10	3.59571e-09	2.97895e-09	1874	tags=60%, list=10%, signal=54%	H2BC17/H2BC14/H2AC14/H4C5/H2BC3/H4C4/H2BC7/H2BC9/H2BU1/H2BC10/H2BC6/H2AC4/H4C2/H2BC13/H4C1/H4C14/H2BC4/H2BC5/H4C13/H2AC18/H2BC11/H4C3/H4C8/H2AC7/H4C11/H4C12/H2BC8/H2AC20/H2AC19/H2AC8/H4C15/H2BC12/H2BC21/H4C9/H2AX/H4C6/H2BC15/H2AC6/H4-16/H2AZ1
REACTOME_MITOTIC_PROPHASE	REACTOME_MITOTIC_PROPHASE	142	0.716797	2.50307	1e-10	3.59571e-09	2.97895e-09	2016	tags=42%, list=11%, signal=37%	H2BC17/H3C12/H3C2/H3C10/H2BC14/H2AC14/H3C11/H4C5/H2BC3/H4C4/H2BC7/PLK1/H3C3/H2BC9/CDK1/H2BU1/H2BC10/H3C8/H2BC6/CCNB2/H2AC4/H4C2/H2BC13/H4C1/H3C7/H3C14/H4C14/H2BC4/H2BC5/H4C13/H2AC18/H2BC11/H4C3/CCNB1/H4C8/H2AC7/LMNB1/H4C11/H4C12/H2BC8/H2AC20/H2AC19/H3C13/H2AC8/H4C15/H2BC12/H2BC21/H4C9/H3C15/H2AX/NUP210/H4C6/H2BC15/H2AC6/SMC4/H4-16/H2AZ1/H3C6/H3C1
REACTOME_RUNX1_REGULATES_GENES_INVOLVED_IN_MEGAKARYOCYTE_DIFFERENTIATION_AND_PLATELET_FUNCTION	REACTOME_RUNX1_REGULATES_GENES_INVOLVED_IN_MEGAKARYOCYTE_DIFFERENTIATION_AND_PLATELET_FUNCTION	96	0.755024	2.50121	1e-10	3.59571e-09	2.97895e-09	2085	tags=55%, list=11%, signal=49%	H2BC17/H3C12/H3C2/H3C10/H2BC14/H2AC14/H3C11/H4C5/H2BC3/H4C4/H2BC7/H3C3/H2BC9/H2BU1/H2BC10/H3C8/H2BC6/H2AC4/H4C2/H2BC13/H4C1/H3C7/H3C14/H4C14/H2BC4/H2BC5/H4C13/H2AC18/H2BC11/H4C3/H4C8/H2AC7/H4C11/H4C12/H2BC8/H2AC20/H2AC19/H3C13/H2AC8/H4C15/H2BC12/H2BC21/H4C9/H3C15/H2AX/H4C6/H2BC15/H2AC6/H4-16/H2AZ1/H3C6/H3C1/NFE2
REACTOME_REPRODUCTION	REACTOME_REPRODUCTION	144	0.716221	2.50107	1e-10	3.59571e-09	2.97895e-09	2016	tags=44%, list=11%, signal=40%	H2BC17/H3C12/H3C2/H3C10/H2BC14/ZP4/H2AC14/H3C11/H4C5/H2BC3/H4C4/H2BC7/H3C3/H2BC9/H2BU1/H2BC10/H3C8/H2BC6/H2AC4/H4C2/H2BC13/H4C1/H3C7/H3C14/H4C14/H2BC4/H2BC5/H4C13/H2AC18/H2BC11/TEX15/RAD51/H4C3/H4C8/H2AC7/LMNB1/H4C11/H4C12/H2BC8/SMC1B/H2AC20/H2AC19/H3C13/H2AC8/H4C15/H2BC12/MND1/H2BC21/H4C9/H3C15/BLM/H2AX/SYCE3/H4C6/ADAM2/H2BC15/CATSPER1/H2AC6/BRCA2/H4-16/H2AZ1/H3C6/SYCP2/H3C1
REACTOME_RNA_POLYMERASE_I_TRANSCRIPTION	REACTOME_RNA_POLYMERASE_I_TRANSCRIPTION	110	0.741057	2.49914	1e-10	3.59571e-09	2.97895e-09	2016	tags=47%, list=11%, signal=43%	H2BC17/H3C12/H3C2/H3C10/H2BC14/H2AC14/H3C11/H4C5/H2BC3/H4C4/H2BC7/H3C3/H2BC9/H2BU1/H2BC10/H3C8/H2BC6/H2AC4/H4C2/H2BC13/H4C1/H3C7/H3C14/H4C14/H2BC4/H2BC5/H4C13/H2AC18/H2BC11/H4C3/H4C8/H2AC7/H4C11/H4C12/H2BC8/H2AC20/H2AC19/H3C13/H2AC8/H4C15/H2BC12/H2BC21/H4C9/H3C15/H2AX/H4C6/H2BC15/H2AC6/H4-16/H2AZ1/H3C6/H3C1
REACTOME_OXIDATIVE_STRESS_INDUCED_SENESCENCE	REACTOME_OXIDATIVE_STRESS_INDUCED_SENESCENCE	123	0.729193	2.49701	1e-10	3.59571e-09	2.97895e-09	2016	tags=49%, list=11%, signal=44%	H2BC17/H3C12/H3C2/H3C10/H2BC14/H2AC14/H3C11/H4C5/H2BC3/H4C4/H2BC7/IFNB1/H3C3/H2BC9/H2BU1/H2BC10/H3C8/H2BC6/H2AC4/H4C2/H2BC13/H4C1/H3C7/H3C14/H4C14/CBX2/CDKN2A/H2BC4/H2BC5/E2F1/H4C13/H2AC18/H2BC11/H4C3/E2F2/H4C8/H2AC7/H4C11/H4C12/H2BC8/EZH2/H2AC20/H2AC19/H3C13/H2AC8/H4C15/H2BC12/H2BC21/H4C9/H3C15/H2AX/H4C6/CBX4/H2BC15/H2AC6/H4-16/H2AZ1/CBX8/H3C6/H3C1
REACTOME_TRANSCRIPTIONAL_REGULATION_OF_GRANULOPOIESIS	REACTOME_TRANSCRIPTIONAL_REGULATION_OF_GRANULOPOIESIS	89	0.760313	2.49615	1e-10	3.59571e-09	2.97895e-09	2016	tags=61%, list=11%, signal=55%	H2BC17/H3C12/H3C2/H3C10/H2BC14/H2AC14/H3C11/H4C5/H2BC3/H4C4/H2BC7/H3C3/H2BC9/H2BU1/H2BC10/H3C8/H2BC6/H2AC4/H4C2/H2BC13/H4C1/H3C7/H3C14/H4C14/H2BC4/H2BC5/E2F1/H4C13/H2AC18/H2BC11/H4C3/H4C8/H2AC7/H4C11/H4C12/H2BC8/H2AC20/H2AC19/H3C13/H2AC8/H4C15/H2BC12/H2BC21/LEF1/H4C9/H3C15/H2AX/H4C6/H2BC15/H2AC6/H4-16/H2AZ1/H3C6/H3C1
REACTOME_RMTS_METHYLATE_HISTONE_ARGININES	REACTOME_RMTS_METHYLATE_HISTONE_ARGININES	78	0.77459	2.48668	1e-10	3.59571e-09	2.97895e-09	2016	tags=56%, list=11%, signal=51%	H2AC13/H3C12/H3C2/H3C10/H2AC14/H3C11/H4C5/H4C4/H2AC17/H2AC16/H3C3/H3C8/H2AC4/H4C2/H4C1/H3C7/H3C14/H4C14/H2AC21/H2AC12/H4C13/H2AC18/H4C3/H4C8/H2AC7/ACTL6B/H4C11/H4C12/H2AC20/H2AC19/H3C13/H2AC11/H2AC8/H4C15/H2AW/H4C9/H3C15/H2AX/H4C6/H2AC6/H4-16/H2AZ1/H3C6/H3C1
REACTOME_MEIOTIC_SYNAPSIS	REACTOME_MEIOTIC_SYNAPSIS	78	0.772467	2.47986	1e-10	3.59571e-09	2.97895e-09	1940	tags=56%, list=10%, signal=51%	H2BC17/H2BC14/H2AC14/H4C5/H2BC3/H4C4/H2BC7/H2BC9/H2BU1/H2BC10/H2BC6/H2AC4/H4C2/H2BC13/H4C1/H4C14/H2BC4/H2BC5/H4C13/H2AC18/H2BC11/H4C3/H4C8/H2AC7/LMNB1/H4C11/H4C12/H2BC8/SMC1B/H2AC20/H2AC19/H2AC8/H4C15/H2BC12/H2BC21/H4C9/H2AX/SYCE3/H4C6/H2BC15/H2AC6/H4-16/H2AZ1/SYCP2
REACTOME_RHO_GTPASES_ACTIVATE_PKNS	REACTOME_RHO_GTPASES_ACTIVATE_PKNS	93	0.741509	2.46293	1e-10	3.59571e-09	2.97895e-09	2016	tags=57%, list=11%, signal=51%	H2BC17/H3C12/H3C2/H3C10/H2BC14/H2AC14/H3C11/H4C5/H2BC3/H4C4/H2BC7/CDC25C/H3C3/H2BC9/H2BU1/H2BC10/H3C8/H2BC6/H2AC4/H4C2/H2BC13/H4C1/H3C7/H3C14/H4C14/H2BC4/H2BC5/H4C13/H2AC18/H2BC11/H4C3/H4C8/H2AC7/H4C11/H4C12/H2BC8/H2AC20/H2AC19/H3C13/H2AC8/H4C15/H2BC12/H2BC21/H4C9/H3C15/H2AX/H4C6/H2BC15/H2AC6/H4-16/H2AZ1/H3C6/H3C1
REACTOME_GENE_SILENCING_BY_RNA	REACTOME_GENE_SILENCING_BY_RNA	138	0.706565	2.45553	1e-10	3.59571e-09	2.97895e-09	2094	tags=41%, list=11%, signal=37%	H2BC17/H3C12/H3C2/H3C10/H2BC14/H2AC14/H3C11/H4C5/H2BC3/ASZ1/H4C4/H2BC7/H3C3/H2BC9/H2BU1/H2BC10/H3C8/H2BC6/H2AC4/H4C2/H2BC13/H4C1/H3C7/H3C14/H4C14/H2BC4/H2BC5/H4C13/H2AC18/H2BC11/H4C3/H4C8/H2AC7/H4C11/H4C12/H2BC8/H2AC20/H2AC19/H3C13/MYBL1/H2AC8/MAEL/H4C15/H2BC12/H2BC21/H4C9/H3C15/H2AX/NUP210/H4C6/H2BC15/H2AC6/H4-16/H2AZ1/H3C6/H3C1/TDRD1
REACTOME_PRE_NOTCH_EXPRESSION_AND_PROCESSING	REACTOME_PRE_NOTCH_EXPRESSION_AND_PROCESSING	108	0.729315	2.45297	1e-10	3.59571e-09	2.97895e-09	2016	tags=50%, list=11%, signal=45%	H2BC17/H3C12/H3C2/H3C10/H2BC14/H2AC14/H3C11/H4C5/H2BC3/H4C4/H2BC7/H3C3/H2BC9/H2BU1/H2BC10/H3C8/H2BC6/H2AC4/H4C2/H2BC13/H4C1/H3C7/H3C14/H4C14/H2BC4/H2BC5/E2F1/H4C13/H2AC18/H2BC11/H4C3/H4C8/H2AC7/H4C11/H4C12/H2BC8/H2AC20/H2AC19/H3C13/H2AC8/H4C15/H2BC12/H2BC21/H4C9/H3C15/H2AX/H4C6/H2BC15/ATP2A3/H2AC6/H4-16/H2AZ1/H3C6/H3C1
REACTOME_CHROMOSOME_MAINTENANCE	REACTOME_CHROMOSOME_MAINTENANCE	139	0.703262	2.45036	1e-10	3.59571e-09	2.97895e-09	3248	tags=55%, list=17%, signal=46%	H2BC17/H2BC14/H2AC14/H4C5/H2BC3/H4C4/H2BC7/HJURP/CENPA/H2BC9/H2BU1/H2BC10/H2BC6/H2AC4/H4C2/H2BC13/CCNA2/H4C1/KNL1/CENPM/TERT/H4C14/H2BC4/H2BC5/H4C13/H2AC18/H2BC11/H4C3/H4C8/H2AC7/H4C11/H4C12/H2BC8/PIF1/CENPU/H2AC20/OIP5/H2AC19/CENPI/H2AC8/H4C15/H2BC12/H2BC21/H4C9/BLM/H2AX/CENPK/H4C6/CHTF18/CENPW/DNA2/FEN1/H2BC15/H2AC6/DSCC1/H4-16/H2AZ1/CENPX/PCNA/CENPL/CENPO/CENPN/CENPP/RFC4/H2AJ/POLA2/CENPS/MIS1…
KEGG_SYSTEMIC_LUPUS_ERYTHEMATOSUS	KEGG_SYSTEMIC_LUPUS_ERYTHEMATOSUS	134	0.705746	2.44497	1e-10	3.59571e-09	2.97895e-09	2031	tags=51%, list=11%, signal=46%	H2AC13/H2BC17/H3C12/H3C2/H3C10/H2BC14/H2AC14/H3Y1/H3C11/H4C5/H2BC3/H4C4/H2BC7/H2AC17/H2AC16/H3C3/H2BC9/H2BU1/H2BC10/H3C8/H2BC6/H2AC4/H4C2/H2BC13/H4C1/H3C7/H3C14/ACTN2/H4C14/H2AC21/H2BC4/H2BC18/H2AC12/H2BC5/H4C13/H2AC18/H2BC11/H4C3/H4C8/H2AC7/H4C11/H4C12/H2BC8/CD80/H2AC20/H2AC19/H3C13/H2AC11/H2AC8/H4C15/H2BC12/H2BC21/H2AW/H4C9/H3C15/H2AX/H4C6/IFNG/H3Y2/FCGR1A/H2BC15/H2AC6/H4-16/H2AZ1/H3C6/C4A/H3C1…
REACTOME_DNA_REPLICATION_PRE_INITIATION	REACTOME_DNA_REPLICATION_PRE_INITIATION	159	0.692226	2.43747	1e-10	3.59571e-09	2.97895e-09	2551	tags=45%, list=13%, signal=39%	H2BC17/H3C12/H3C2/H3C10/UBE2C/H2BC14/H2AC14/H3C11/H4C5/H2BC3/H4C4/H2BC7/H3C3/H2BC9/MCM10/H2BU1/H2BC10/H3C8/H2BC6/CDC6/H2AC4/H4C2/CDC45/H2BC13/H4C1/H3C7/H3C14/H4C14/H2BC4/H2BC5/H4C13/H2AC18/H2BC11/H4C3/ORC6/H4C8/UBE2S/CDT1/H2AC7/H4C11/H4C12/H2BC8/ORC1/H2AC20/H2AC19/H3C13/H2AC8/H4C15/H2BC12/H2BC21/H4C9/H3C15/H2AX/H4C6/MCM4/CDC7/MCM2/H2BC15/H2AC6/POLE2/H4-16/H2AZ1/H3C6/PSMD3/H3C1/PSME2/DBF4/ANAPC11/…
REACTOME_AMYLOID_FIBER_FORMATION	REACTOME_AMYLOID_FIBER_FORMATION	109	0.721963	2.43175	1e-10	3.59571e-09	2.97895e-09	2194	tags=53%, list=12%, signal=47%	H2BC17/H3C12/H3C2/H3C10/H2BC14/H2AC14/H3C11/H4C5/H2BC3/H4C4/H2BC7/H3C3/H2BC9/H2BU1/H2BC10/H3C8/H2BC6/H2AC4/H4C2/H2BC13/H4C1/H3C7/H3C14/H4C14/H2BC4/H2BC5/H4C13/H2AC18/H2BC11/H4C3/H4C8/H2AC7/H4C11/H4C12/H2BC8/APOA1/H2AC20/H2AC19/H3C13/IAPP/H2AC8/H4C15/H2BC12/H2BC21/H4C9/H3C15/H2AX/H4C6/CALCA/SIAH2/H2BC15/H2AC6/H4-16/H2AZ1/H3C6/H3C1/LYZ/TTR
REACTOME_CELLULAR_SENESCENCE	REACTOME_CELLULAR_SENESCENCE	195	0.674734	2.42863	1e-10	3.59571e-09	2.97895e-09	1888	tags=37%, list=10%, signal=34%	H2BC17/H3C12/H3C2/H3C10/UBE2C/H2BC14/H2AC14/H3C11/H4C5/H2BC3/H4C4/H2BC7/IFNB1/H3C3/H1-5/H2BC9/H2BU1/H2BC10/H3C8/H2BC6/H2AC4/H1-3/H4C2/H2BC13/CCNA2/H4C1/H3C7/CCNE1/H3C14/H1-1/H4C14/CBX2/CDKN2A/H2BC4/H2BC5/E2F1/H4C13/H2AC18/H2BC11/H4C3/E2F2/H4C8/UBE2S/H1-4/H2AC7/LMNB1/H4C11/H4C12/H2BC8/EZH2/H1-2/CCNE2/H2AC20/H2AC19/H3C13/H2AC8/H4C15/H2BC12/H2BC21/H4C9/H3C15/HMGA2/H2AX/H4C6/CBX4/H2BC15/HMGA1/H2AC6/H…
REACTOME_EPIGENETIC_REGULATION_OF_GENE_EXPRESSION	REACTOME_EPIGENETIC_REGULATION_OF_GENE_EXPRESSION	147	0.695571	2.42643	1e-10	3.59571e-09	2.97895e-09	2016	tags=37%, list=11%, signal=34%	H2BC17/H3C12/H3C2/H3C10/H2BC14/H2AC14/H3C11/H4C5/H2BC3/H4C4/H2BC7/H3C3/UHRF1/H2BC9/H2BU1/H2BC10/H3C8/H2BC6/H2AC4/H4C2/H2BC13/H4C1/H3C7/H3C14/H4C14/H2BC4/H2BC5/H4C13/H2AC18/H2BC11/H4C3/H4C8/H2AC7/H4C11/H4C12/H2BC8/EZH2/H2AC20/H2AC19/H3C13/H2AC8/H4C15/H2BC12/H2BC21/H4C9/H3C15/H2AX/H4C6/H2BC15/H2AC6/DNMT3B/H4-16/H2AZ1/H3C6/H3C1
REACTOME_DNA_REPLICATION	REACTOME_DNA_REPLICATION	187	0.67383	2.42071	1e-10	3.59571e-09	2.97895e-09	2551	tags=43%, list=13%, signal=38%	H2BC17/H3C12/H3C2/H3C10/UBE2C/H2BC14/H2AC14/H3C11/H4C5/H2BC3/H4C4/H2BC7/H3C3/H2BC9/MCM10/H2BU1/H2BC10/H3C8/H2BC6/CDC6/H2AC4/H4C2/CDC45/H2BC13/CCNA2/H4C1/H3C7/CCNE1/H3C14/H4C14/H2BC4/H2BC5/H4C13/H2AC18/H2BC11/H4C3/ORC6/H4C8/UBE2S/CDT1/GINS1/H2AC7/H4C11/H4C12/H2BC8/CCNE2/ORC1/H2AC20/H2AC19/H3C13/H2AC8/H4C15/GINS2/H2BC12/H2BC21/H4C9/H3C15/GINS4/H2AX/H4C6/MCM4/CDC7/DNA2/MCM2/FEN1/H2BC15/H2AC6/POLE2/H…
REACTOME_BASE_EXCISION_REPAIR	REACTOME_BASE_EXCISION_REPAIR	90	0.729332	2.397	1e-10	3.59571e-09	2.97895e-09	3041	tags=58%, list=16%, signal=49%	H2BC17/H2BC14/H2AC14/H4C5/H2BC3/H4C4/H2BC7/NEIL3/H2BC9/H2BU1/H2BC10/H2BC6/H2AC4/H4C2/H2BC13/H4C1/H4C14/H2BC4/H2BC5/H4C13/H2AC18/H2BC11/H4C3/H4C8/H2AC7/H4C11/H4C12/H2BC8/H2AC20/H2AC19/H2AC8/H4C15/H2BC12/H2BC21/H4C9/H2AX/H4C6/FEN1/H2BC15/H2AC6/POLE2/H4-16/H2AZ1/PCNA/RFC4/NTHL1/PARP1/H2AJ/RFC2/POLB/H3-4/LIG1
REACTOME_ACTIVATION_OF_ANTERIOR_HOX_GENES_IN_HINDBRAIN_DEVELOPMENT_DURING_EARLY_EMBRYOGENESIS	REACTOME_ACTIVATION_OF_ANTERIOR_HOX_GENES_IN_HINDBRAIN_DEVELOPMENT_DURING_EARLY_EMBRYOGENESIS	121	0.691057	2.35077	1e-10	3.59571e-09	2.97895e-09	2064	tags=46%, list=11%, signal=42%	H2BC17/H3C12/H3C2/H3C10/H2BC14/H2AC14/H3C11/H4C5/H2BC3/H4C4/H2BC7/PAX6/H3C3/H2BC9/H2BU1/H2BC10/H3C8/H2BC6/H2AC4/H4C2/H2BC13/H4C1/H3C7/H3C14/H4C14/H2BC4/H2BC5/H4C13/H2AC18/H2BC11/H4C3/H4C8/H2AC7/H4C11/H4C12/H2BC8/EZH2/H2AC20/H2AC19/H3C13/H2AC8/H4C15/H2BC12/HOXB1/H2BC21/H4C9/H3C15/H2AX/H4C6/H2BC15/H2AC6/H4-16/H2AZ1/H3C6/H3C1/HOXB2
REACTOME_RUNX1_REGULATES_TRANSCRIPTION_OF_GENES_INVOLVED_IN_DIFFERENTIATION_OF_HSCS	REACTOME_RUNX1_REGULATES_TRANSCRIPTION_OF_GENES_INVOLVED_IN_DIFFERENTIATION_OF_HSCS	129	0.681136	2.34763	1e-10	3.59571e-09	2.97895e-09	2016	tags=43%, list=11%, signal=38%	H2BC17/H3C12/H3C2/H3C10/H2BC14/H2AC14/H3C11/H4C5/H2BC3/H4C4/H2BC7/H3C3/H2BC9/H2BU1/H2BC10/H3C8/H2BC6/H2AC4/H4C2/H2BC13/H4C1/H3C7/H3C14/H4C14/H2BC4/H2BC5/H4C13/H2AC18/H2BC11/H4C3/H4C8/H2AC7/H4C11/H4C12/H2BC8/H2AC20/H2AC19/H3C13/H2AC8/H4C15/H2BC12/H2BC21/H4C9/H3C15/H2AX/H4C6/GATA3/LMO1/H2BC15/H2AC6/H4-16/H2AZ1/H3C6/PSMD3/H3C1
REACTOME_TELOMERE_MAINTENANCE	REACTOME_TELOMERE_MAINTENANCE	112	0.694448	2.34739	1e-10	3.59571e-09	2.97895e-09	3248	tags=54%, list=17%, signal=45%	H2BC17/H2BC14/H2AC14/H4C5/H2BC3/H4C4/H2BC7/H2BC9/H2BU1/H2BC10/H2BC6/H2AC4/H4C2/H2BC13/CCNA2/H4C1/TERT/H4C14/H2BC4/H2BC5/H4C13/H2AC18/H2BC11/H4C3/H4C8/H2AC7/H4C11/H4C12/H2BC8/PIF1/H2AC20/H2AC19/H2AC8/H4C15/H2BC12/H2BC21/H4C9/BLM/H2AX/H4C6/CHTF18/DNA2/FEN1/H2BC15/H2AC6/DSCC1/H4-16/H2AZ1/PCNA/RFC4/H2AJ/POLA2/POLR2H/RFC2/RUVBL1/H3-4/LIG1/RUVBL2/H3-3A/POLD4
REACTOME_HDMS_DEMETHYLATE_HISTONES	REACTOME_HDMS_DEMETHYLATE_HISTONES	50	0.783539	2.33985	1e-10	3.59571e-09	2.97895e-09	2016	tags=52%, list=11%, signal=47%	H3C12/H3C2/H3C10/H3C11/H4C5/H4C4/H3C3/H3C8/H4C2/H4C1/H3C7/H3C14/H4C14/H4C13/H4C3/H4C8/H4C11/H4C12/H3C13/H4C15/H4C9/H3C15/H4C6/H4-16/H3C6/H3C1
REACTOME_NONHOMOLOGOUS_END_JOINING_NHEJ	REACTOME_NONHOMOLOGOUS_END_JOINING_NHEJ	67	0.748629	2.33973	1e-10	3.59571e-09	2.97895e-09	1828	tags=46%, list=10%, signal=42%	H2BC17/H2BC14/H4C5/H2BC3/H4C4/H2BC7/H2BC9/H2BU1/H2BC10/H2BC6/H4C2/H2BC13/H4C1/H4C14/H2BC4/H2BC5/H4C13/H2BC11/H4C3/H4C8/H4C11/H4C12/H2BC8/H4C15/H2BC12/H2BC21/H4C9/H2AX/H4C6/H2BC15/H4-16
REACTOME_G2_M_DNA_DAMAGE_CHECKPOINT	REACTOME_G2_M_DNA_DAMAGE_CHECKPOINT	93	0.704374	2.33958	1e-10	3.59571e-09	2.97895e-09	1616	tags=42%, list=8%, signal=39%	H2BC17/H2BC14/H4C5/H2BC3/H4C4/H2BC7/EXO1/CDC25C/H2BC9/CDK1/H2BU1/H2BC10/H2BC6/H4C2/H2BC13/H4C1/H4C14/H2BC4/H2BC5/H4C13/RMI2/H2BC11/H4C3/CCNB1/H4C8/H4C11/H4C12/H2BC8/BRIP1/H4C15/H2BC12/H2BC21/H4C9/BLM/H2AX/H4C6/CHEK1/DNA2/H2BC15
REACTOME_CELL_CYCLE_CHECKPOINTS	REACTOME_CELL_CYCLE_CHECKPOINTS	290	0.625024	2.32748	1e-10	3.59571e-09	2.97895e-09	3925	tags=44%, list=21%, signal=36%	H2BC17/UBE2C/H2BC14/PKMYT1/NUF2/H4C5/H2BC3/H4C4/H2BC7/CDC20/BIRC5/EXO1/CDC25C/AURKB/PLK1/SKA1/KIF2C/BUB1/CENPA/CENPF/SGO1/H2BC9/NDC80/SPC24/CDK1/MCM10/H2BU1/H2BC10/GTSE1/H2BC6/CCNB2/CDCA8/CDC6/CLSPN/H4C2/CDC45/H2BC13/BUB1B/CCNA2/H4C1/ERCC6L/CCNE1/KNL1/SPC25/CENPM/H4C14/CDKN2A/H2BC4/H2BC5/H4C13/RMI2/H2BC11/CENPE/H4C3/ZWINT/CCNB1/ORC6/H4C8/UBE2S/H4C11/KIF18A/H4C12/H2BC8/CENPU/CCNE2/ORC1/CENPI/MAD2L…
REACTOME_DNA_DOUBLE_STRAND_BREAK_RESPONSE	REACTOME_DNA_DOUBLE_STRAND_BREAK_RESPONSE	77	0.725294	2.31863	1e-10	3.59571e-09	2.97895e-09	1828	tags=42%, list=10%, signal=38%	H2BC17/H2BC14/H4C5/H2BC3/H4C4/H2BC7/H2BC9/H2BU1/H2BC10/H2BC6/H4C2/H2BC13/H4C1/H4C14/H2BC4/H2BC5/H4C13/H2BC11/H4C3/H4C8/H4C11/H4C12/H2BC8/KPNA2/H4C15/H2BC12/H2BC21/H4C9/H2AX/H4C6/H2BC15/H4-16
REACTOME_PROCESSING_OF_DNA_DOUBLE_STRAND_BREAK_ENDS	REACTOME_PROCESSING_OF_DNA_DOUBLE_STRAND_BREAK_ENDS	96	0.696016	2.30573	1e-10	3.59571e-09	2.97895e-09	1828	tags=42%, list=10%, signal=38%	H2BC17/H2BC14/H4C5/H2BC3/H4C4/H2BC7/EXO1/H2BC9/H2BU1/H2BC10/H2BC6/CLSPN/H4C2/H2BC13/CCNA2/H4C1/H4C14/H2BC4/H2BC5/H4C13/RMI2/H2BC11/H4C3/H4C8/H4C11/H4C12/H2BC8/BRIP1/H4C15/H2BC12/H2BC21/H4C9/BLM/H2AX/H4C6/CHEK1/DNA2/H2BC15/TIMELESS/H4-16
WP_ADIPOGENESIS	WP_ADIPOGENESIS	131	-0.551711	-2.26939	1e-10	3.59571e-09	2.97895e-09	2147	tags=33%, list=11%, signal=29%	DLK1/PPARGC1A/MBNL1/PLIN2/LPIN1/MEF2C/TWIST1/STAT5B/WNT10B/PPARA/KLF6/STAT5A/IRS2/SCD/NR3C1/AGPAT2/FOXO1/SOCS3/NDN/EPAS1/PTGIS/CYP26B1/BMP2/EGR2/CEBPA/IGF1/LIFR/CNTFR/RXRG/IL6/GDF10/EBF1/CFD/KLF15/PPARG/BMP3/SLC2A4/LIPE/LPL/PCK1/ADIPOQ/PLIN1/LEP
REACTOME_HOMOLOGY_DIRECTED_REPAIR	REACTOME_HOMOLOGY_DIRECTED_REPAIR	137	0.651823	2.26281	1e-10	3.59571e-09	2.97895e-09	3448	tags=47%, list=18%, signal=39%	H2BC17/H2BC14/H4C5/H2BC3/H4C4/H2BC7/EXO1/H2BC9/H2BU1/H2BC10/H2BC6/CLSPN/H4C2/H2BC13/CCNA2/H4C1/H4C14/H2BC4/H2BC5/H4C13/RMI2/H2BC11/POLQ/RAD51/H4C3/EME1/H4C8/H4C11/H4C12/H2BC8/RAD51AP1/BRIP1/H4C15/H2BC12/H2BC21/H4C9/BLM/H2AX/XRCC2/H4C6/CHEK1/DNA2/FEN1/H2BC15/POLE2/BRCA2/TIMELESS/H4-16/EME2/PCNA/PPP4C/RFC4/PARP1/RMI1/BARD1/BRCA1/GEN1/RFC2/H3-4/RHNO1/POLD4/POLD1/NSD2/SIRT6
REACTOME_M_PHASE	REACTOME_M_PHASE	416	0.590701	2.24366	1e-10	3.59571e-09	2.97895e-09	3664	tags=36%, list=19%, signal=29%	H2BC17/H3C12/H3C2/H3C10/NEK2/UBE2C/H2BC14/H2AC14/H3C11/NUF2/H4C5/H2BC3/H4C4/H2BC7/CDC20/BIRC5/AURKB/PLK1/KIF20A/SKA1/H3C3/KIF2C/BUB1/CENPA/CENPF/SGO1/PTTG1/H2BC9/NDC80/TUBA3C/SPC24/CDK1/TUBA3D/H2BU1/H2BC10/CDCA5/TUBA3E/H3C8/H2BC6/CCNB2/CDCA8/NCAPG/TUBB3/H2AC4/H4C2/H2BC13/BUB1B/H4C1/ERCC6L/H3C7/H3C14/KNL1/SPC25/CENPM/NCAPH/H4C14/ESPL1/H2BC4/TUBA4B/H2BC5/H4C13/KIF23/H2AC18/H2BC11/CENPE/H4C3/ZWINT/C…
REACTOME_RESOLUTION_OF_SISTER_CHROMATID_COHESION	REACTOME_RESOLUTION_OF_SISTER_CHROMATID_COHESION	126	0.652903	2.24047	1e-10	3.59571e-09	2.97895e-09	3713	tags=48%, list=19%, signal=39%	NUF2/CDC20/BIRC5/AURKB/PLK1/SKA1/KIF2C/BUB1/CENPA/CENPF/SGO1/NDC80/TUBA3C/SPC24/CDK1/TUBA3D/CDCA5/TUBA3E/CCNB2/CDCA8/TUBB3/BUB1B/ERCC6L/KNL1/SPC25/CENPM/TUBA4B/CENPE/ZWINT/CCNB1/KIF18A/CENPU/CENPI/MAD2L1/TUBB8/CENPK/TUBB4A/SGO2/CENPL/TUBA1C/CENPO/CENPN/CENPP/TUBAL3/ZWILCH/DSN1/CENPS/KNTC1/TUBB8B/CENPH/RAD21/BUB3/RCC2/SKA2/INCENP/RANGAP1/NDE1/TUBB4B/PMF1/SPDL1
REACTOME_G2_M_CHECKPOINTS	REACTOME_G2_M_CHECKPOINTS	166	0.623393	2.20902	1e-10	3.59571e-09	2.97895e-09	4614	tags=53%, list=24%, signal=41%	H2BC17/H2BC14/PKMYT1/H4C5/H2BC3/H4C4/H2BC7/EXO1/CDC25C/H2BC9/CDK1/MCM10/H2BU1/H2BC10/GTSE1/H2BC6/CCNB2/CDC6/CLSPN/H4C2/CDC45/H2BC13/H4C1/H4C14/H2BC4/H2BC5/H4C13/RMI2/H2BC11/H4C3/CCNB1/ORC6/H4C8/H4C11/H4C12/H2BC8/ORC1/BRIP1/CDC25A/H4C15/H2BC12/H2BC21/H4C9/BLM/H2AX/H4C6/CHEK1/MCM4/CDC7/DNA2/MCM2/H2BC15/H4-16/PSMD3/PSME2/RFC4/DBF4/RMI1/BARD1/PSMB3/BRCA1/RFC2/MCM6/H3-4/PSMC4/PSMB9/RHNO1/CHEK2/NSD2/PS…
REACTOME_ESTROGEN_DEPENDENT_GENE_EXPRESSION	REACTOME_ESTROGEN_DEPENDENT_GENE_EXPRESSION	149	0.631138	2.20387	1e-10	3.59571e-09	2.97895e-09	2051	tags=40%, list=11%, signal=36%	H2BC17/H3C12/H3C2/H3C10/H2BC14/H2AC14/H3C11/H4C5/H2BC3/H4C4/H2BC7/H3C3/H2BC9/H2BU1/H2BC10/H3C8/H2BC6/H2AC4/H4C2/H2BC13/H4C1/TFF1/H3C7/H3C14/H4C14/H2BC4/H2BC5/H4C13/H2AC18/H2BC11/H4C3/TFF3/H4C8/H2AC7/H4C11/H4C12/H2BC8/H2AC20/H2AC19/H3C13/KPNA2/H2AC8/H4C15/H2BC12/H2BC21/H4C9/H3C15/H2AX/H4C6/FOXA1/GATA3/ESR1/H2BC15/H2AC6/H4-16/H2AZ1/H3C6/FKBP4/H3C1/CTSD
REACTOME_DNA_DOUBLE_STRAND_BREAK_REPAIR	REACTOME_DNA_DOUBLE_STRAND_BREAK_REPAIR	167	0.615487	2.1833	1e-10	3.59571e-09	2.97895e-09	3448	tags=40%, list=18%, signal=33%	H2BC17/H2BC14/H4C5/H2BC3/H4C4/H2BC7/EXO1/H2BC9/H2BU1/H2BC10/H2BC6/CLSPN/H4C2/H2BC13/CCNA2/H4C1/H4C14/H2BC4/H2BC5/H4C13/RMI2/H2BC11/POLQ/RAD51/H4C3/EME1/H4C8/H4C11/H4C12/H2BC8/RAD51AP1/BRIP1/KPNA2/H4C15/H2BC12/H2BC21/H4C9/BLM/H2AX/XRCC2/H4C6/CHEK1/DNA2/FEN1/H2BC15/POLE2/BRCA2/TIMELESS/H4-16/EME2/PCNA/PPP4C/RFC4/PARP1/RMI1/BARD1/KDM4B/BRCA1/GEN1/RFC2/H3-4/RHNO1/POLD4/CHEK2/POLD1/NSD2/SIRT6
REACTOME_MITOTIC_SPINDLE_CHECKPOINT	REACTOME_MITOTIC_SPINDLE_CHECKPOINT	111	0.64504	2.17672	1e-10	3.59571e-09	2.97895e-09	3713	tags=42%, list=19%, signal=34%	UBE2C/NUF2/CDC20/BIRC5/AURKB/PLK1/SKA1/KIF2C/BUB1/CENPA/CENPF/SGO1/NDC80/SPC24/CDCA8/BUB1B/ERCC6L/KNL1/SPC25/CENPM/CENPE/ZWINT/UBE2S/KIF18A/CENPU/CENPI/MAD2L1/CENPK/SGO2/CENPL/CENPO/CENPN/CENPP/ANAPC11/ZWILCH/DSN1/CENPS/KNTC1/CENPH/BUB3/RCC2/SKA2/INCENP/RANGAP1/NDE1/PMF1/SPDL1
REACTOME_RHO_GTPASE_EFFECTORS	REACTOME_RHO_GTPASE_EFFECTORS	323	0.579516	2.17145	1e-10	3.59571e-09	2.97895e-09	3340	tags=38%, list=18%, signal=32%	H2BC17/H3C12/H3C2/H3C10/H2BC14/H2AC14/H3C11/NUF2/IQGAP3/H4C5/H2BC3/H4C4/H2BC7/CDC20/BIRC5/KIF14/CDC25C/AURKB/PLK1/SKA1/H3C3/KIF2C/BUB1/CENPA/CENPF/SGO1/H2BC9/NDC80/TUBA3C/SPC24/TUBA3D/H2BU1/H2BC10/TUBA3E/H3C8/H2BC6/CDCA8/TUBB3/H2AC4/H4C2/H2BC13/BUB1B/H4C1/ERCC6L/H3C7/H3C14/KNL1/SPC25/CENPM/H4C14/H2BC4/TUBA4B/H2BC5/H4C13/H2AC18/S100A8/H2BC11/CENPE/H4C3/ZWINT/H4C8/H2AC7/S100A9/H4C11/KIF18A/H4C12/H2…
REACTOME_CHROMATIN_MODIFYING_ENZYMES	REACTOME_CHROMATIN_MODIFYING_ENZYMES	273	0.573237	2.12643	1e-10	3.59571e-09	2.97895e-09	1888	tags=24%, list=10%, signal=22%	H2AC13/H2BC17/H3C12/H3C2/H3C10/H2BC14/H2AC14/H3C11/H4C5/H2BC3/H4C4/H2BC7/H2AC17/H2AC16/H3C3/H2BC9/H2BU1/H2BC10/H3C8/H2BC6/H2AC4/H4C2/H2BC13/H4C1/H3C7/H3C14/H4C14/H2AC21/H2BC4/H2BC18/H2AC12/H2BC5/H4C13/H2AC18/H2BC11/H4C3/H4C8/H2AC7/ACTL6B/H4C11/H4C12/H2BC8/EZH2/PADI6/H2AC20/H2AC19/H3C13/H2AC11/H2AC8/H4C15/H2BC12/PADI3/H2BC21/H2AW/H4C9/H3C15/H2AX/H4C6/PADI1/H2BC15/H2AC6/SMYD3/H4-16/H2AZ1/H3C6
REACTOME_RHO_GTPASES_ACTIVATE_FORMINS	REACTOME_RHO_GTPASES_ACTIVATE_FORMINS	140	0.603803	2.10237	1e-10	3.59571e-09	2.97895e-09	3758	tags=43%, list=20%, signal=35%	NUF2/CDC20/BIRC5/AURKB/PLK1/SKA1/KIF2C/BUB1/CENPA/CENPF/SGO1/NDC80/TUBA3C/SPC24/TUBA3D/TUBA3E/CDCA8/TUBB3/BUB1B/ERCC6L/KNL1/SPC25/CENPM/TUBA4B/CENPE/ZWINT/KIF18A/CENPU/DIAPH3/CENPI/MAD2L1/TUBB8/CENPK/TUBB4A/EVL/SGO2/CENPL/TUBA1C/CENPO/CENPN/CENPP/TUBAL3/RHOD/ZWILCH/DSN1/CENPS/KNTC1/TUBB8B/CENPH/BUB3/RCC2/SKA2/INCENP/RANGAP1/NDE1/TUBB4B/PMF1/PFN1/SPDL1/SRC
REACTOME_MITOTIC_PROMETAPHASE	REACTOME_MITOTIC_PROMETAPHASE	203	0.57827	2.09336	1e-10	3.59571e-09	2.97895e-09	3713	tags=36%, list=19%, signal=29%	NEK2/NUF2/CDC20/BIRC5/AURKB/PLK1/SKA1/KIF2C/BUB1/CENPA/CENPF/SGO1/NDC80/TUBA3C/SPC24/CDK1/TUBA3D/CDCA5/TUBA3E/CCNB2/CDCA8/NCAPG/TUBB3/BUB1B/ERCC6L/KNL1/SPC25/CENPM/NCAPH/TUBA4B/CENPE/ZWINT/CCNB1/KIF18A/CENPU/CENPI/MAD2L1/TUBB8/CENPK/TUBB4A/PLK4/SMC4/SGO2/CENPL/TUBA1C/CENPO/MZT2A/CENPN/CENPP/TUBAL3/MZT2B/TUBG1/ZWILCH/DSN1/CENPS/KNTC1/TUBB8B/CENPH/RAD21/BUB3/RCC2/SSNA1/SKA2/INCENP/CEP131/RANGAP1/OD…
REACTOME_SEPARATION_OF_SISTER_CHROMATIDS	REACTOME_SEPARATION_OF_SISTER_CHROMATIDS	191	0.572345	2.05618	1e-10	3.59571e-09	2.97895e-09	3925	tags=38%, list=21%, signal=31%	UBE2C/NUF2/CDC20/BIRC5/AURKB/PLK1/SKA1/KIF2C/BUB1/CENPA/CENPF/SGO1/PTTG1/NDC80/TUBA3C/SPC24/TUBA3D/CDCA5/TUBA3E/CDCA8/TUBB3/BUB1B/ERCC6L/KNL1/SPC25/CENPM/ESPL1/TUBA4B/CENPE/ZWINT/UBE2S/KIF18A/CENPU/CENPI/MAD2L1/TUBB8/CENPK/TUBB4A/PSMD3/SGO2/CENPL/TUBA1C/CENPO/CENPN/CENPP/PSME2/TUBAL3/ANAPC11/PSMB3/ZWILCH/DSN1/CENPS/KNTC1/TUBB8B/CENPH/RAD21/BUB3/PSMC4/RCC2/PSMB9/SKA2/INCENP/RANGAP1/PSMB4/NDE1/PSMA…
REACTOME_DNA_REPAIR	REACTOME_DNA_REPAIR	332	0.53399	2.00844	1e-10	3.59571e-09	2.97895e-09	4155	tags=34%, list=22%, signal=27%	H2BC17/H2BC14/H2AC14/H4C5/H2BC3/H4C4/H2BC7/ISG15/EXO1/NEIL3/UBE2T/PCLAF/H2BC9/H2BU1/H2BC10/H2BC6/DTL/H2AC4/CLSPN/H4C2/H2BC13/CCNA2/H4C1/H4C14/H2BC4/H2BC5/H4C13/RMI2/H2AC18/H2BC11/POLQ/RAD51/H4C3/EME1/H4C8/H2AC7/H4C11/H4C12/H2BC8/RAD51AP1/H2AC20/H2AC19/BRIP1/KPNA2/H2AC8/H4C15/H2BC12/H2BC21/H4C9/BLM/H2AX/FANCA/XRCC2/FANCI/H4C6/CHEK1/DNA2/FEN1/H2BC15/H2AC6/POLE2/BRCA2/TIMELESS/H4-16/H2AZ1/EME2/FANCD…
REACTOME_MITOTIC_METAPHASE_AND_ANAPHASE	REACTOME_MITOTIC_METAPHASE_AND_ANAPHASE	236	0.540657	1.97273	1e-10	3.59571e-09	2.97895e-09	4614	tags=39%, list=24%, signal=30%	UBE2C/NUF2/CDC20/BIRC5/AURKB/PLK1/SKA1/KIF2C/BUB1/CENPA/CENPF/SGO1/PTTG1/NDC80/TUBA3C/SPC24/CDK1/TUBA3D/CDCA5/TUBA3E/CCNB2/CDCA8/TUBB3/BUB1B/ERCC6L/KNL1/SPC25/CENPM/ESPL1/TUBA4B/CENPE/ZWINT/CCNB1/UBE2S/LMNB1/KIF18A/CENPU/CENPI/MAD2L1/TUBB8/CENPK/TUBB4A/PSMD3/SGO2/CENPL/TUBA1C/CENPO/CENPN/CENPP/PSME2/TUBAL3/ANAPC11/RCC1/PSMB3/ZWILCH/DSN1/CENPS/KNTC1/TUBB8B/CENPH/RAD21/BUB3/PSMC4/RCC2/PSMB9/FBXO5/S…
REACTOME_TRANSCRIPTIONAL_REGULATION_OF_WHITE_ADIPOCYTE_DIFFERENTIATION	REACTOME_TRANSCRIPTIONAL_REGULATION_OF_WHITE_ADIPOCYTE_DIFFERENTIATION	83	-0.633084	-2.41444	1.5043e-10	5.33285e-09	4.41812e-09	779	tags=19%, list=4%, signal=19%	WNT10B/PPARA/ANGPTL4/EGR2/CEBPA/KLF4/EBF1/PPARG/CD36/SLC2A4/LPL/FABP4/PCK1/ADIPOQ/PLIN1/LEP
REACTOME_ESR_MEDIATED_SIGNALING	REACTOME_ESR_MEDIATED_SIGNALING	220	0.534862	1.94351	1.79621e-10	6.27926e-09	5.20219e-09	2051	tags=31%, list=11%, signal=28%	GNG13/GNGT1/H2BC17/H3C12/H3C2/H3C10/H2BC14/H2AC14/H3C11/H4C5/H2BC3/H4C4/H2BC7/H3C3/H2BC9/H2BU1/H2BC10/H3C8/H2BC6/H2AC4/H4C2/H2BC13/H4C1/TFF1/H3C7/H3C14/H4C14/H2BC4/H2BC5/H4C13/H2AC18/GNG4/H2BC11/H4C3/TFF3/H4C8/MMP9/H2AC7/H4C11/H4C12/H2BC8/GNAT3/MMP3/H2AC20/H2AC19/H3C13/KPNA2/H2AC8/H4C15/H2BC12/H2BC21/H4C9/H3C15/H2AX/H4C6/FOXA1/GATA3/ESR1/HSPB1/H2BC15/GNG3/H2AC6/H4-16/H2AZ1/H3C6/FKBP4/H3C1/CTSD
REACTOME_TRANSCRIPTIONAL_REGULATION_BY_RUNX1	REACTOME_TRANSCRIPTIONAL_REGULATION_BY_RUNX1	237	0.527443	1.92779	2.63542e-10	9.08677e-09	7.52813e-09	2311	tags=30%, list=12%, signal=26%	H2BC17/H3C12/H3C2/H3C10/H2BC14/H2AC14/H3C11/H4C5/H2BC3/H4C4/H2BC7/H3C3/H2BC9/H2BU1/H2BC10/H3C8/H2BC6/H2AC4/H4C2/H2BC13/TNFRSF18/H4C1/H3C7/H3C14/H4C14/CBX2/H2BC4/H2BC5/H4C13/H2AC18/H2BC11/H4C3/H4C8/H2AC7/ACTL6B/H4C11/H4C12/H2BC8/H2AC20/H2AC19/H3C13/FOXP3/H2AC8/H4C15/H2BC12/PAX5/H2BC21/H4C9/H3C15/H2AX/H4C6/IFNG/GATA3/LMO1/CBX4/ESR1/H2BC15/BLK/H2AC6/H4-16/H2AZ1/CBX8/H3C6/PSMD3/H3C1/NFE2/RUNX2/CTLA4/…
REACTOME_SIGNALING_BY_NOTCH	REACTOME_SIGNALING_BY_NOTCH	235	0.52377	1.91231	5.85731e-10	1.99228e-08	1.65055e-08	3925	tags=37%, list=21%, signal=30%	H2BC17/H3C12/H3C2/H3C10/H2BC14/H2AC14/H3C11/H4C5/H2BC3/H4C4/H2BC7/NEURL1/H3C3/DLGAP5/H2BC9/H2BU1/H2BC10/H3C8/H2BC6/H2AC4/H4C2/H2BC13/H4C1/H3C7/H3C14/H4C14/H2BC4/H2BC5/E2F1/H4C13/H2AC18/H2BC11/H4C3/H4C8/H2AC7/H4C11/H4C12/H2BC8/TACC3/H2AC20/H2AC19/H3C13/H2AC8/H4C15/H2BC12/H2BC21/H4C9/H3C15/H2AX/H4C6/H2BC15/ATP2A3/H2AC6/H4-16/GZMB/H2AZ1/H3C6/MDK/PSMD3/H3C1/PTCRA/CCND1/PSME2/STAT1/H2AJ/PSMB3/PSENEN/A…
REACTOME_PKMTS_METHYLATE_HISTONE_LYSINES	REACTOME_PKMTS_METHYLATE_HISTONE_LYSINES	71	0.67886	2.13317	5.00522e-09	1.67975e-07	1.39163e-07	2016	tags=39%, list=11%, signal=35%	H3C12/H3C2/H3C10/H3C11/H4C5/H4C4/H3C3/H3C8/H4C2/H4C1/H3C7/H3C14/H4C14/H4C13/H4C3/H4C8/H4C11/H4C12/EZH2/H3C13/H4C15/H4C9/H3C15/H4C6/SMYD3/H4-16/H3C6/H3C1
REACTOME_TCF_DEPENDENT_SIGNALING_IN_RESPONSE_TO_WNT	REACTOME_TCF_DEPENDENT_SIGNALING_IN_RESPONSE_TO_WNT	233	0.499603	1.82132	7.39661e-08	2.44964e-06	2.02946e-06	2360	tags=27%, list=12%, signal=24%	H2BC17/H3C12/H3C2/H3C10/H2BC14/KREMEN2/H2AC14/H3C11/H4C5/H2BC3/H4C4/H2BC7/H3C3/H2BC9/H2BU1/H2BC10/SOX2/H3C8/H2BC6/SOX3/H2AC4/H4C2/H2BC13/H4C1/H3C7/H3C14/TERT/H4C14/H2BC4/H2BC5/H4C13/H2AC18/H2BC11/H4C3/H4C8/H2AC7/H4C11/H4C12/H2BC8/H2AC20/H2AC19/H3C13/DKK1/RSPO2/H2AC8/H4C15/H2BC12/H2BC21/LEF1/H4C9/H3C15/H2AX/H4C6/H2BC15/H2AC6/H4-16/H2AZ1/H3C6/PSMD3/H3C1/PSME2/FZD2/BCL9/RSPO4
WP_PROSTAGLANDIN_SYNTHESIS_AND_REGULATION	WP_PROSTAGLANDIN_SYNTHESIS_AND_REGULATION	45	-0.684871	-2.30264	9.02023e-08	2.94856e-06	2.4428e-06	2266	tags=47%, list=12%, signal=41%	PTGDS/HPGDS/PPARGC1B/PPARGC1A/MITF/ANXA3/EDN1/PTGER3/PLA2G4A/PTGER4/PTGS2/CYP11A1/PTGIS/PTGFR/EDNRB/AKR1C3/ANXA1/HSD11B1/AKR1C2/PPARG/AKR1C1
WP_RETINOBLASTOMA_GENE_IN_CANCER	WP_RETINOBLASTOMA_GENE_IN_CANCER	87	0.618825	2.03045	1.92422e-07	6.20931e-06	5.14423e-06	4206	tags=53%, list=22%, signal=41%	KIF4A/TOP2A/RRM2/ANLN/CDK1/CCNB2/CDC45/CCNA2/TTK/CCNE1/E2F1/E2F2/CCNB1/CDT1/CCNE2/ORC1/CDC25A/CHEK1/MCM4/STMN1/PLK4/CDC7/TYMS/POLE2/H2AZ1/PCNA/CCND1/RFC4/RABIF/BARD1/CDC25B/HMGB2/SAP30/RBP1/MCM6/DNMT1/E2F3/RBBP7/MCM3/FANCG/MAPK13/RPA3/PRKDC/RFC3/MCM7/SUV39H1
WP_TRIACYLGLYCERIDE_SYNTHESIS	WP_TRIACYLGLYCERIDE_SYNTHESIS	24	-0.804036	-2.39669	1.96411e-07	6.25782e-06	5.18442e-06	875	tags=42%, list=5%, signal=40%	AGPAT2/PLPP1/PNPLA2/PLPP3/MOGAT1/DGAT2/GPAM/LIPE/LPL/GPD1
REACTOME_PROTEIN_UBIQUITINATION	REACTOME_PROTEIN_UBIQUITINATION	79	0.625149	2.01226	2.07637e-07	6.53278e-06	5.41222e-06	1069	tags=20%, list=6%, signal=19%	H2BC17/UBE2C/H2BC14/H2BC3/H2BC7/UBE2T/H2BC9/H2BC10/H2BC6/H2BC13/H2BC4/H2BC5/H2BC11/UBE2S/H2BC8/H2BC12
REACTOME_SYNTHESIS_OF_DNA	REACTOME_SYNTHESIS_OF_DNA	121	0.564084	1.91885	2.7898e-07	8.66905e-06	7.18206e-06	6394	tags=61%, list=34%, signal=41%	UBE2C/CDC6/CDC45/CCNA2/CCNE1/ORC6/UBE2S/CDT1/GINS1/CCNE2/ORC1/GINS2/GINS4/MCM4/DNA2/MCM2/FEN1/POLE2/PSMD3/PCNA/PSME2/RFC4/ANAPC11/POLA2/PSMB3/RFC2/MCM6/LIG1/PSMC4/PSMB9/POLD4/POLD1/PSMB4/PSMA5/MCM3/PRIM2/PSMD4/PSMD14/PSMB8/SEM1/RPA3/RFC3/MCM7/PSMA7/PSMB5/POLD2/PSME1/MCM5/PSMD11/PSMD12/POLE/CDK2/PSMA4/PRIM1/PSMD2/MCM8/RBX1/RFC5/ANAPC7/PSMC5/PSMA6/PSMB10/PSMB2/SKP2/PSME4/PSMD10/PSMC3/CCNA1/PSMA3/PO…
REACTOME_SIGNALING_BY_WNT	REACTOME_SIGNALING_BY_WNT	330	0.446709	1.67859	2.85901e-07	8.77576e-06	7.27047e-06	3928	tags=32%, list=21%, signal=26%	GNG13/GNGT1/H2BC17/H3C12/H3C2/H3C10/H2BC14/KREMEN2/H2AC14/H3C11/H4C5/H2BC3/H4C4/H2BC7/H3C3/H2BC9/H2BU1/H2BC10/SOX2/H3C8/H2BC6/SOX3/H2AC4/H4C2/H2BC13/H4C1/H3C7/H3C14/TERT/H4C14/H2BC4/H2BC5/H4C13/H2AC18/GNG4/H2BC11/H4C3/H4C8/H2AC7/H4C11/H4C12/H2BC8/H2AC20/H2AC19/H3C13/DKK1/RSPO2/H2AC8/H4C15/H2BC12/H2BC21/LEF1/H4C9/H3C15/H2AX/H4C6/WNT7B/H2BC15/GNG3/H2AC6/H4-16/H2AZ1/H3C6/PSMD3/H3C1/RAC3/GNG8/CAMK2A/…
REACTOME_UB_SPECIFIC_PROCESSING_PROTEASES	REACTOME_UB_SPECIFIC_PROCESSING_PROTEASES	206	0.494408	1.78732	3.07036e-07	9.31095e-06	7.71386e-06	1737	tags=18%, list=9%, signal=17%	H2AC13/H2BC17/H2BC14/H2AC14/H2BC3/H2BC7/CDC20/H2AC17/H2AC16/H2BC9/H2BU1/H2BC10/H2BC6/H2AC4/CLSPN/H2BC13/CCNA2/H2AC21/H2BC4/H2BC18/H2AC12/H2BC5/H2AC18/H2BC11/H2AC7/H2BC8/H2AC20/H2AC19/H2AC11/CDC25A/H2AC8/H2BC12/H2BC21/H2AW/GATA3/SIAH2/H2BC15/H2AC6
WP_TRANSCRIPTION_FACTOR_REGULATION_IN_ADIPOGENESIS	WP_TRANSCRIPTION_FACTOR_REGULATION_IN_ADIPOGENESIS	22	-0.799101	-2.31006	4.60883e-07	1.381e-05	1.14412e-05	2145	tags=55%, list=11%, signal=48%	PPARGC1A/LPIN1/TWIST1/IRS2/NR3C1/FOXO1/CEBPA/IL6/PPARG/SLC2A4/ADIPOQ/LEP
WP_HISTONE_MODIFICATIONS	WP_HISTONE_MODIFICATIONS	65	0.642341	1.99371	6.94922e-07	2.05779e-05	1.70482e-05	2016	tags=37%, list=11%, signal=33%	H3C12/H3C10/H3C11/H4C5/H4C4/H3C8/H4C2/H4C1/H3C7/H3C14/H4C13/H4C3/H4C8/H4C11/H4C12/EZH2/H3C13/H4C9/H3C15/H4C6/SMYD3/H4-16/H3C6/H3C1
REACTOME_FACTORS_INVOLVED_IN_MEGAKARYOCYTE_DEVELOPMENT_AND_PLATELET_PRODUCTION	REACTOME_FACTORS_INVOLVED_IN_MEGAKARYOCYTE_DEVELOPMENT_AND_PLATELET_PRODUCTION	170	0.515127	1.82437	7.62408e-07	2.23137e-05	1.84863e-05	2085	tags=25%, list=11%, signal=22%	GATA4/KIF1A/H3C12/H3C2/H3C10/GATA5/KIF4A/H3C11/KIF18B/IFNB1/KIF20A/H3C3/KIF2C/TUBA3C/KIFC1/TUBA3D/TUBA3E/H3C8/TUBB3/H3C7/H3C14/KIF26B/TUBA4B/KIF23/CENPE/KIF15/KIF11/KIF18A/H3C13/KIFC2/KIF4B/H3C15/RACGAP1/TUBB8/TUBB4A/GATA3/H3C6/KIF22/CDK5/H3C1/TUBA1C/NFE2
KEGG_CELL_CYCLE	KEGG_CELL_CYCLE	124	0.551698	1.89255	7.82922e-07	2.26507e-05	1.87655e-05	4338	tags=43%, list=23%, signal=33%	PKMYT1/CDC20/CDC25C/PLK1/BUB1/PTTG1/CDK1/CCNB2/CDC6/CDC45/BUB1B/CCNA2/TTK/CCNE1/ESPL1/CDKN2A/E2F1/E2F2/CCNB1/ORC6/SMC1B/CCNE2/ORC1/MAD2L1/CDC25A/CHEK1/MCM4/CDC7/MCM2/PCNA/GADD45G/CCND1/DBF4/CDKN2D/ANAPC11/CDC25B/E2F5/RAD21/BUB3/MCM6/E2F3/MAD2L2/CHEK2/TGFB3/MCM3/SFN/RBL1/YWHAZ/TGFB1/PRKDC/MCM7/CCNB3/MAD1L1
REACTOME_S_PHASE	REACTOME_S_PHASE	163	0.521461	1.84712	8.49265e-07	2.42909e-05	2.01243e-05	6417	tags=55%, list=34%, signal=37%	UBE2C/CDCA5/CDC6/CDC45/CCNA2/CCNE1/ESCO2/E2F1/ORC6/UBE2S/CDT1/GINS1/CCNE2/ORC1/CDC25A/GINS2/PTK6/GINS4/MCM4/DNA2/MCM2/FEN1/POLE2/PSMD3/PCNA/CCND1/PSME2/RFC4/ANAPC11/POLA2/CDC25B/PSMB3/E2F5/RFC2/RAD21/MCM6/LIG1/LIN9/PSMC4/PSMB9/CKS1B/POLD4/POLD1/PSMB4/PSMA5/MCM3/PRIM2/PSMD4/PSMD14/PSMB8/SEM1/RPA3/RFC3/MCM7/PSMA7/PSMB5/POLD2/PSME1/MCM5/PSMD11/PSMD12/POLE/CDK2/PSMA4/TFDP1/PRIM1/PSMD2/CDK7/MCM8/RBX1/…
REACTOME_KINESINS	REACTOME_KINESINS	61	0.657569	2.02803	1.04676e-06	2.96033e-05	2.45255e-05	2849	tags=46%, list=15%, signal=39%	KIF1A/KIF4A/KIF18B/KIF20A/KIF2C/TUBA3C/KIFC1/TUBA3D/TUBA3E/TUBB3/KIF26B/TUBA4B/KIF23/CENPE/KIF15/KIF11/KIF18A/KIFC2/KIF4B/RACGAP1/TUBB8/TUBB4A/KIF22/TUBA1C/TUBAL3/KIF12/KLC2/TUBB8B
PID_PLK1_PATHWAY	PID_PLK1_PATHWAY	45	0.695588	2.0398	1.43143e-06	4.00324e-05	3.31657e-05	1290	tags=40%, list=7%, signal=37%	TPX2/CDC20/CDC25C/PLK1/KIF20A/BUB1/SGO1/NDC80/SPC24/CDK1/AURKA/CLSPN/BUB1B/ERCC6L/CENPE/CCNB1/CENPU/ECT2
REACTOME_E3_UBIQUITIN_LIGASES_UBIQUITINATE_TARGET_PROTEINS	REACTOME_E3_UBIQUITIN_LIGASES_UBIQUITINATE_TARGET_PROTEINS	59	0.644484	1.97222	1.47792e-06	4.08782e-05	3.38664e-05	1997	tags=25%, list=10%, signal=23%	H2BC17/H2BC14/H2BC3/H2BC7/H2BC9/H2BC10/H2BC6/H2BC13/H2BC4/H2BC5/H2BC11/H2BC8/H2BC12/H2BC15/PCNA
KEGG_ADIPOCYTOKINE_SIGNALING_PATHWAY	KEGG_ADIPOCYTOKINE_SIGNALING_PATHWAY	66	-0.564705	-2.05482	1.51445e-06	4.14333e-05	3.43263e-05	2862	tags=33%, list=15%, signal=28%	PTPN11/PRKAA1/IRS1/G6PC2/TNFRSF1B/ACSL5/AKT3/PPARGC1A/ACSL4/PPARA/IRS2/SOCS3/MAPK10/RXRG/ACSL1/LEPR/ACACB/CD36/SLC2A4/PCK1/ADIPOQ/LEP
REACTOME_POLO_LIKE_KINASE_MEDIATED_EVENTS	REACTOME_POLO_LIKE_KINASE_MEDIATED_EVENTS	16	0.858343	2.03044	1.80382e-06	4.88196e-05	4.04456e-05	993	tags=56%, list=5%, signal=53%	PKMYT1/MYBL2/FOXM1/CDC25C/PLK1/CENPF/CCNB2/CCNB1/CDC25A
KEGG_FATTY_ACID_METABOLISM	KEGG_FATTY_ACID_METABOLISM	42	-0.664613	-2.17523	2.02998e-06	5.43561e-05	4.50325e-05	3394	tags=55%, list=18%, signal=45%	ALDH7A1/ACOX1/HADHA/ACADM/ALDH3A2/ACADVL/ACAT1/ACSL5/ADH5/ADH7/EHHADH/ACAA2/ACSL4/ADH6/HADH/ACADS/ALDH2/ACSL1/ACADL/ADH1C/ADH4/ADH1A/ADH1B
WP_CELL_CYCLE	WP_CELL_CYCLE	120	0.54383	1.8501	2.61349e-06	6.92437e-05	5.73664e-05	4338	tags=42%, list=23%, signal=33%	PKMYT1/CDC20/CDC25C/PLK1/BUB1/PTTG1/CDK1/CCNB2/CDC6/CDC45/CCNA2/TTK/CCNE1/ESPL1/CDKN2A/E2F1/E2F2/CCNB1/ORC6/SMC1B/CCNE2/ORC1/CDC25A/CHEK1/MCM4/CDC7/MCM2/PCNA/GADD45G/CCND1/DBF4/CDKN2D/ANAPC11/CDC25B/E2F5/RAD21/BUB3/MCM6/E2F3/MAD2L2/CHEK2/TGFB3/MCM3/SFN/RBL1/YWHAZ/TGFB1/PRKDC/MCM7/CCNB3/MAD1L1
WP_DIFFERENTIATION_OF_WHITE_AND_BROWN_ADIPOCYTE	WP_DIFFERENTIATION_OF_WHITE_AND_BROWN_ADIPOCYTE	25	-0.761377	-2.27077	2.94679e-06	7.72611e-05	6.40086e-05	2155	tags=56%, list=11%, signal=50%	PPARGC1B/PPARGC1A/ZNF423/SMAD9/PRDM16/BMP2/CEBPA/EBF3/PPARG/SLC7A10/HSPB7/CIDEA/ADIPOQ/LEP
REACTOME_METALLOPROTEASE_DUBS	REACTOME_METALLOPROTEASE_DUBS	36	0.720587	2.02144	3.36648e-06	8.73549e-05	7.23711e-05	1142	tags=39%, list=6%, signal=37%	H2AC13/H2AC14/H2AC17/H2AC16/H2AC4/H2AC21/H2AC12/H2AC18/H2AC7/H2AC20/H2AC19/H2AC11/H2AC8/H2AW
REACTOME_MUSCLE_CONTRACTION	REACTOME_MUSCLE_CONTRACTION	203	-0.396134	-1.71011	6.21454e-06	0.000159612	0.000132234	2273	tags=32%, list=12%, signal=28%	PDE5A/TLN1/MYL2/TPM2/ITPR1/KCNJ12/GUCY1A1/ASPH/FXYD6/MYL3/SLC8A3/ATP2B4/TMOD2/MYH3/CACNA1G/KCNA5/KCNIP1/ITGA1/TRPC1/MYL7/CLIC2/KCNJ2/KAT2B/MYL9/VIM/PLN/ATP1B2/NPR2/SCN7A/ACTA2/NOS1/CAV3/ACTG2/FXYD2/SCN11A/RYR3/SCN3B/SCN5A/SCN2A/MYLK/ALDH2/ABCC9/SCN9A/ANXA1/TMOD1/KCNE1/SCN4B/TNNT3/LMOD1/DES/SCN3A/SCN2B/DMD/CASQ2/SCN4A/MYH11/FXYD1/MME/NPR1/SORBS1/CES1/TRDN/ATP1A2/KCNIP2
REACTOME_MITOTIC_G1_PHASE_AND_G1_S_TRANSITION	REACTOME_MITOTIC_G1_PHASE_AND_G1_S_TRANSITION	149	0.507566	1.77237	6.50827e-06	0.000165468	0.000137085	6162	tags=56%, list=32%, signal=38%	MYBL2/TOP2A/RRM2/CDK1/MCM10/TK1/CDC6/CDC45/CCNA2/CCNE1/CDKN2A/E2F1/E2F2/CCNB1/ORC6/CDT1/CCNE2/ORC1/CDC25A/PTK6/MCM4/CDC7/MCM2/TYMS/POLE2/PSMD3/PCNA/CCND1/PSME2/DBF4/CDKN2D/POLA2/PSMB3/E2F5/MCM6/LIN9/PSMC4/E2F3/PSMB9/CKS1B/FBXO5/PSMB4/PSMA5/MCM3/PRIM2/SRC/PSMD4/RBL1/PSMD14/PSMB8/SEM1/RPA3/MCM7/PSMA7/PSMB5/PSME1/MCM5/PSMD11/PSMD12/POLE/CDK2/PSMA4/TFDP1/PRIM1/PSMD2/CDK7/MCM8/PSMC5/PSMA6/PPP2R1A/PPP2…
WP_FAMILIAL_PARTIAL_LIPODYSTROPHY	WP_FAMILIAL_PARTIAL_LIPODYSTROPHY	30	-0.711475	-2.20216	7.37762e-06	0.000185695	0.000153843	1557	tags=47%, list=8%, signal=43%	STAT5B/PPARA/KLF2/KLF9/PNPLA2/CEBPA/MGLL/PPARG/LIPE/LPL/FABP4/CIDEA/CIDEC/PLIN1
REACTOME_PHASE_I_FUNCTIONALIZATION_OF_COMPOUNDS	REACTOME_PHASE_I_FUNCTIONALIZATION_OF_COMPOUNDS	104	-0.482636	-1.93546	7.76191e-06	0.000193433	0.000160254	2250	tags=32%, list=12%, signal=28%	CYP7B1/CYP4F12/CYP3A43/ADH5/CYB5R3/ADH7/CYP2C19/CYP46A1/CYP39A1/ADH6/CYP2U1/ALDH3A1/CYP11A1/ACSS2/CYP7A1/CYP3A4/PTGIS/CYP26B1/AOC2/ALDH2/CYP1A2/ALDH1A1/MTARC1/FMO2/MAOA/ADH1C/CYP1A1/ADH4/CES1/AADAC/AOC3/ADH1A/ADH1B
REACTOME_COPI_DEPENDENT_GOLGI_TO_ER_RETROGRADE_TRAFFIC	REACTOME_COPI_DEPENDENT_GOLGI_TO_ER_RETROGRADE_TRAFFIC	100	0.560101	1.86291	8.97003e-06	0.000221349	0.000183381	3885	tags=40%, list=20%, signal=32%	KIF1A/KIF4A/KIF18B/KIF20A/KIF2C/TUBA3C/KIFC1/TUBA3D/TUBA3E/TUBB3/KIF26B/TUBA4B/KIF23/CENPE/KIF15/KIF11/KIF18A/KIFC2/KIF4B/RACGAP1/TUBB8/TUBB4A/KIF22/TUBA1C/TMED3/TUBAL3/KIF12/KDELR3/COPE/ARFGAP1/ARF1/KLC2/TUBB8B/TMED9/NSF/TUBB4B/COPG1/KIF21A/KIF20B/COPA
REACTOME_SUMOYLATION_OF_CHROMATIN_ORGANIZATION_PROTEINS	REACTOME_SUMOYLATION_OF_CHROMATIN_ORGANIZATION_PROTEINS	71	0.592847	1.86289	1.10097e-05	0.000269042	0.000222894	1875	tags=25%, list=10%, signal=23%	H4C5/H4C4/H4C2/H4C1/H4C14/CBX2/H4C13/H4C3/H4C8/H4C11/H4C12/H4C15/H4C9/NUP210/H4C6/CBX4/H4-16/CBX8
REACTOME_TRIGLYCERIDE_METABOLISM	REACTOME_TRIGLYCERIDE_METABOLISM	38	-0.650473	-2.11263	1.22698e-05	0.000295835	0.000245091	613	tags=26%, list=3%, signal=26%	AGMO/MGLL/MOGAT1/FABP9/DGAT2/CAV1/GPAM/LIPE/FABP4/PLIN1
WP_VITAMIN_A_AND_CAROTENOID_METABOLISM	WP_VITAMIN_A_AND_CAROTENOID_METABOLISM	43	-0.621913	-2.0493	1.23412e-05	0.000295835	0.000245091	973	tags=40%, list=5%, signal=38%	RARB/ABCG8/DHRS3/ALDH1A3/RETSAT/CYP26B1/RBP7/ALDH1A1/RPE65/RXRG/ALDH1A2/ADH4/RDH5/CD36/LPL/ADH1A/RBP4
WP_GASTRIC_CANCER_NETWORK_1	WP_GASTRIC_CANCER_NETWORK_1	26	0.753498	1.97045	1.32216e-05	0.00031395	0.000260099	1828	tags=50%, list=10%, signal=45%	S100P/UBE2C/MYBL2/TPX2/TOP2A/CENPF/AURKA/ESM1/E2F7/KIF15/ECT2/MCM4/H4-16
REACTOME_MITOTIC_G2_G2_M_PHASES	REACTOME_MITOTIC_G2_G2_M_PHASES	200	0.475194	1.71924	1.38131e-05	0.000324931	0.000269196	5479	tags=41%, list=29%, signal=30%	NEK2/PKMYT1/MYBL2/TPX2/FOXM1/CDC25C/PLK1/CENPF/TUBA3C/CDK1/AURKA/TUBA3D/TUBA3E/GTSE1/CCNB2/HMMR/TUBB3/CCNA2/TUBA4B/E2F1/CCNB1/CDC25A/TUBB8/TUBB4A/PLK4/PSMD3/TUBA1C/MZT2A/PSME2/TUBAL3/MZT2B/CDC25B/PSMB3/TUBG1/TUBB8B/LIN9/PSMC4/E2F3/FKBPL/PSMB9/SSNA1/CEP131/ODF2/PSMB4/NDE1/PSMA5/TUBB4B/HAUS8/PSMD4/PSMD14/PSMB8/LCMT1/SEM1/TUBB/CKAP5/CEP250/HAUS1/RAB8A/PSMA7/PSMB5/BORA/MZT1/PSME1/PPME1/PSMD11/PSMD12/…
REACTOME_ERYTHROCYTES_TAKE_UP_CARBON_DIOXIDE_AND_RELEASE_OXYGEN	REACTOME_ERYTHROCYTES_TAKE_UP_CARBON_DIOXIDE_AND_RELEASE_OXYGEN	13	-0.854972	-2.15991	1.45838e-05	0.000339884	0.000281584	601	tags=46%, list=3%, signal=45%	SLC4A1/AQP1/HBA1/HBA2/HBB/CA4
WP_DNA_IRDAMAGE_AND_CELLULAR_RESPONSE_VIA_ATR	WP_DNA_IRDAMAGE_AND_CELLULAR_RESPONSE_VIA_ATR	81	0.563383	1.82047	1.60123e-05	0.000369752	0.000306329	2963	tags=31%, list=16%, signal=26%	FOXM1/EXO1/CDC25C/PLK1/CDK1/CLSPN/CDC45/RECQL4/E2F1/RAD51/BRIP1/H2AX/FANCA/FANCI/CHEK1/MCM2/FEN1/BRCA2/FANCD2/PCNA/PARP1/RMI1/BARD1/BRCA1/POLB
WP_DNA_REPLICATION	WP_DNA_REPLICATION	42	0.666213	1.93667	1.76956e-05	0.000404909	0.000335455	4907	tags=67%, list=26%, signal=50%	MCM10/CDC6/CDC45/ORC6/CDT1/ORC1/MCM4/CDC7/MCM2/POLE2/PCNA/RFC4/DBF4/POLA2/RFC2/MCM6/POLD4/POLD1/MCM3/PRIM2/RPA3/RFC3/MCM7/POLD2/MCM5/POLE/CDK2/PRIM1
REACTOME_NITRIC_OXIDE_STIMULATES_GUANYLATE_CYCLASE	REACTOME_NITRIC_OXIDE_STIMULATES_GUANYLATE_CYCLASE	22	-0.741607	-2.14385	2.13862e-05	0.000484948	0.000401765	2626	tags=59%, list=14%, signal=51%	PRKG2/PDE5A/ITPR1/GUCY1A1/PDE9A/IRAG1/PDE1A/KCNMB2/PDE1B/NOS1/PDE11A/KCNMB1/PDE2A
WP_NUCLEOTIDE_EXCISION_REPAIR_IN_XERODERMA_PIGMENTOSUM	WP_NUCLEOTIDE_EXCISION_REPAIR_IN_XERODERMA_PIGMENTOSUM	75	0.579537	1.84264	2.32628e-05	0.00052279	0.000433116	5331	tags=51%, list=28%, signal=37%	H4C5/H4C4/H4C2/H4C1/H4C14/H4C13/H4C3/H4C8/H4C11/H4C12/H4C15/H4C9/H4C6/H2AC6/POLE2/H4-16/PCNA/RFC4/PARP1/BRCA1/RFC2/LIG1/H3-3A/POLD4/POLD1/LIG3/HMGN1/SLX4/RPA3/RFC3/SLX4IP/POLD2/GPS1/POLE/CETN2/CDK7/RBX1/RFC5
WP_FATTY_ACID_BIOSYNTHESIS	WP_FATTY_ACID_BIOSYNTHESIS	22	-0.740094	-2.13948	2.363e-05	0.000526343	0.000436061	2203	tags=55%, list=12%, signal=48%	ACSL5/ACAA2/ECHDC1/ACSL4/HADH/PECR/ECHDC3/PC/SCD/ACSS2/ACSL1/ACACB
WP_AMPACTIVATED_PROTEIN_KINASE_SIGNALING	WP_AMPACTIVATED_PROTEIN_KINASE_SIGNALING	66	-0.526595	-1.91615	2.60492e-05	0.000575139	0.000476486	674	tags=14%, list=4%, signal=13%	PFKFB3/LEPR/ACACB/SLC2A4/ADRA1A/LIPE/GYS2/ADIPOQ/LEP
REACTOME_LAMININ_INTERACTIONS	REACTOME_LAMININ_INTERACTIONS	30	-0.689122	-2.13297	2.79544e-05	0.000611838	0.00050689	4198	tags=77%, list=22%, signal=60%	ITGA3/COL4A2/COL7A1/COL4A4/ITGA2/ITGB4/NID1/LAMB2/ITGB1/HSPG2/ITGA6/COL4A3/LAMC1/LAMA1/LAMC3/ITGA1/LAMC2/COL4A6/LAMA4/LAMB3/LAMA2/LAMA3/ITGA7
WP_ANGIOPOIETINLIKE_PROTEIN_8_REGULATORY_PATHWAY	WP_ANGIOPOIETINLIKE_PROTEIN_8_REGULATORY_PATHWAY	131	-0.429375	-1.76618	2.87056e-05	0.000622862	0.000516023	2862	tags=33%, list=15%, signal=28%	PRKAG2/TSC1/MAP2K5/FOXO3/CRK/CBL/TRIP10/MAPK11/SESN3/SOS2/RAPGEF1/PRKAA1/IRS1/SLC16A2/PIK3CA/MAP3K3/SOS1/RPS6KA5/NR1H3/THRA/RPS6KA2/MAP3K5/MAP3K8/RPS6KA3/ABCG8/SHC3/PIK3R1/IRS2/THRB/RHOQ/MAP2K6/SCD/CYP7A1/FOXO1/CYP3A4/MAPK10/SLCO1C1/PIK3C2G/MLXIPL/ANGPTL8/SLC2A4/LPL/PCK1
WP_FATTY_ACID_OMEGAOXIDATION	WP_FATTY_ACID_OMEGAOXIDATION	15	-0.822683	-2.14648	3.42686e-05	0.000737214	0.000610761	763	tags=73%, list=4%, signal=70%	ADH7/ADH6/CYP3A4/ALDH2/CYP1A2/ALDH1A1/ADH1C/CYP1A1/ADH4/ADH1A/ADH1B
REACTOME_DEUBIQUITINATION	REACTOME_DEUBIQUITINATION	284	0.431713	1.60849	3.6614e-05	0.000780995	0.000647032	3925	tags=25%, list=21%, signal=20%	H2AC13/H2BC17/H2BC14/H2AC14/H2BC3/H2BC7/CDC20/H2AC17/H2AC16/H2BC9/CDK1/H2BU1/H2BC10/H2BC6/H2AC4/CLSPN/H2BC13/CCNA2/H2AC21/H2BC4/H2BC18/H2AC12/H2BC5/H2AC18/H2BC11/H2AC7/H2BC8/H2AC20/H2AC19/H2AC11/CDC25A/H2AC8/TNIP3/H2BC12/H2BC21/H2AW/GATA3/ESR1/SIAH2/H2BC15/H2AC6/NOD2/PSMD3/PSME2/TFPT/TRAF2/BARD1/PSMB3/USP18/BRCA1/OTUB2/POLB/RUVBL1/PTRH2/PSMC4/PSMB9/JOSD2/RIPK2/DDX58/PSMB4/ADRM1/AXIN1/PSMA5/IFIH1/…
WP_PPAR_SIGNALING_PATHWAY	WP_PPAR_SIGNALING_PATHWAY	67	-0.520667	-1.90269	4.06994e-05	0.000860843	0.000713184	2849	tags=43%, list=15%, signal=37%	CYP8B1/SLC27A1/FABP5/ACSBG2/NR1H3/ILK/ACSL5/HMGCS2/EHHADH/ACSL4/PLTP/PPARA/ME1/SCD/CYP7A1/ANGPTL4/SLC27A6/RXRG/ACSL1/ACADL/PPARG/SORBS1/CD36/LPL/FABP4/PCK1/AQP7/ADIPOQ/PLIN1
WP_EFFECT_OF_PROGERIN_ON_GENES_INVOLVED_IN_HUTCHINSONGILFORD_PROGERIA_SYNDROME	WP_EFFECT_OF_PROGERIN_ON_GENES_INVOLVED_IN_HUTCHINSONGILFORD_PROGERIA_SYNDROME	37	0.678558	1.91168	4.4868e-05	0.000941106	0.00077968	3208	tags=49%, list=17%, signal=41%	H3C12/H3C2/H3C10/H3C11/H3C3/H3C8/H3C7/H3C14/E2F1/H3C13/LEF1/H3C15/H3C6/H3C1/SREBF1/CHD4/CBX3/H3-3A
KEGG_MATURITY_ONSET_DIABETES_OF_THE_YOUNG	KEGG_MATURITY_ONSET_DIABETES_OF_THE_YOUNG	25	0.727788	1.89097	6.38249e-05	0.00132766	0.00109993	2097	tags=52%, list=11%, signal=46%	NKX2-2/PDX1/PAX6/MAFA/MNX1/NEUROD1/NKX6-1/FOXA3/IAPP/ONECUT1/BHLHA15/NEUROG3/FOXA2
WP_COHESIN_COMPLEX_CORNELIA_DE_LANGE_SYNDROME	WP_COHESIN_COMPLEX_CORNELIA_DE_LANGE_SYNDROME	34	0.675191	1.87515	6.46447e-05	0.0013337	0.00110493	897	tags=26%, list=5%, signal=25%	AURKB/PLK1/SGO1/PTTG1/CDK1/CDCA5/ESPL1/ESCO2/SMC1B
REACTOME_ETHANOL_OXIDATION	REACTOME_ETHANOL_OXIDATION	12	-0.841508	-2.10274	6.90839e-05	0.00140673	0.00116544	2132	tags=83%, list=11%, signal=74%	ADH5/ADH7/ADH6/ACSS2/ALDH2/ALDH1A1/ADH1C/ADH4/ADH1A/ADH1B
REACTOME_SIGNALING_BY_RETINOIC_ACID	REACTOME_SIGNALING_BY_RETINOIC_ACID	43	-0.589615	-1.94287	7.03966e-05	0.00140673	0.00116544	2196	tags=35%, list=12%, signal=31%	PDK2/RARB/DHRS9/DHRS3/ALDH1A3/CYP26B1/AKR1C3/ALDH1A1/RXRG/ALDH1A2/ADH1C/PDK4/ADH4/RDH5/ADH1A
KEGG_PPAR_SIGNALING_PATHWAY	KEGG_PPAR_SIGNALING_PATHWAY	69	-0.51235	-1.88665	7.04204e-05	0.00140673	0.00116544	1890	tags=32%, list=10%, signal=29%	HMGCS2/EHHADH/ACSL4/PLTP/PPARA/ME1/SCD/CYP7A1/ANGPTL4/SLC27A6/RXRG/ACSL1/ACADL/PPARG/SORBS1/CD36/LPL/FABP4/PCK1/AQP7/ADIPOQ/PLIN1
REACTOME_SWITCHING_OF_ORIGINS_TO_A_POST_REPLICATIVE_STATE	REACTOME_SWITCHING_OF_ORIGINS_TO_A_POST_REPLICATIVE_STATE	92	0.536385	1.77357	6.94183e-05	0.00140673	0.00116544	6394	tags=55%, list=34%, signal=37%	UBE2C/CDC6/CCNA2/CCNE1/ORC6/UBE2S/CDT1/CCNE2/ORC1/MCM4/MCM2/PSMD3/PSME2/ANAPC11/PSMB3/MCM6/PSMC4/PSMB9/PSMB4/PSMA5/MCM3/PSMD4/PSMD14/PSMB8/SEM1/MCM7/PSMA7/PSMB5/PSME1/MCM5/PSMD11/PSMD12/CDK2/PSMA4/PSMD2/MCM8/RBX1/ANAPC7/PSMC5/PSMA6/PSMB10/PSMB2/SKP2/PSME4/PSMD10/PSMC3/CCNA1/PSMA3/PSMD8/FZR1/ORC5
REACTOME_PHOSPHORYLATION_OF_THE_APC_C	REACTOME_PHOSPHORYLATION_OF_THE_APC_C	20	0.764344	1.902	7.25856e-05	0.00143857	0.00119181	730	tags=25%, list=4%, signal=24%	UBE2C/PLK1/CDK1/CCNB1/UBE2S
REACTOME_COLLAGEN_DEGRADATION	REACTOME_COLLAGEN_DEGRADATION	64	0.586855	1.81624	7.70605e-05	0.00151532	0.0012554	2255	tags=38%, list=12%, signal=33%	COL10A1/MMP1/MMP11/COL11A1/MMP13/MMP10/COL2A1/COL6A5/PRSS2/MMP12/MMP9/TMPRSS6/MMP3/COL1A1/COL9A1/COL5A1/COL9A3/COL5A2/COL1A2/COL12A1/COL3A1/CTSD/MMP14/MMP8
REACTOME_FORMATION_OF_SENESCENCE_ASSOCIATED_HETEROCHROMATIN_FOCI_SAHF	REACTOME_FORMATION_OF_SENESCENCE_ASSOCIATED_HETEROCHROMATIN_FOCI_SAHF	17	0.789239	1.89278	8.49067e-05	0.00165667	0.0013725	1671	tags=47%, list=9%, signal=43%	H1-5/H1-3/H1-1/H1-4/LMNB1/H1-2/HMGA2/HMGA1
REACTOME_APC_CDC20_MEDIATED_DEGRADATION_OF_NEK2A	REACTOME_APC_CDC20_MEDIATED_DEGRADATION_OF_NEK2A	26	0.719696	1.88206	8.60422e-05	0.00166591	0.00138016	982	tags=23%, list=5%, signal=22%	NEK2/UBE2C/CDC20/BUB1B/UBE2S/MAD2L1
REACTOME_ANTIMICROBIAL_PEPTIDES	REACTOME_ANTIMICROBIAL_PEPTIDES	95	0.526765	1.74616	8.74731e-05	0.00168068	0.0013924	3200	tags=31%, list=17%, signal=26%	S100A7/S100A7A/CHGA/CAMP/BPIFA1/BPIFA2/BPIFB6/PGLYRP4/BPIFB1/DEFB126/PGLYRP3/PRSS2/HTN1/ART1/S100A8/DCD/S100A9/PGLYRP2/BPIFB4/PRTN3/SLC11A1/LYZ/BPIFB2/SEMG1/EPPIN-WFDC6/LCN2/HTN3/DEFB108B/DEFB4A
REACTOME_INTERACTION_BETWEEN_L1_AND_ANKYRINS	REACTOME_INTERACTION_BETWEEN_L1_AND_ANKYRINS	31	-0.64455	-1.9995	9.39636e-05	0.00179171	0.00148438	1359	tags=45%, list=7%, signal=42%	SPTA1/SCN7A/SPTB/SPTBN1/SCN11A/SCN3B/SCN5A/SCN2A/ANK2/SCN9A/SCN4B/SCN3A/SCN2B/SCN4A
REACTOME_APC_C_MEDIATED_DEGRADATION_OF_CELL_CYCLE_PROTEINS	REACTOME_APC_C_MEDIATED_DEGRADATION_OF_CELL_CYCLE_PROTEINS	88	0.549302	1.79995	0.000103387	0.00195658	0.00162097	6162	tags=53%, list=32%, signal=36%	NEK2/UBE2C/CDC20/AURKB/PLK1/PTTG1/CDK1/AURKA/BUB1B/CCNA2/CCNB1/UBE2S/MAD2L1/PSMD3/PSME2/ANAPC11/PSMB3/BUB3/PSMC4/PSMB9/FBXO5/PSMB4/PSMA5/PSMD4/PSMD14/PSMB8/SEM1/PSMA7/PSMB5/PSME1/PSMD11/PSMD12/CDK2/PSMA4/PSMD2/ANAPC7/PSMC5/PSMA6/PSMB10/PSMB2/SKP2/PSME4/PSMD10/PSMC3/CCNA1/PSMA3/PSMD8
REACTOME_CGMP_EFFECTS	REACTOME_CGMP_EFFECTS	16	-0.773472	-2.09043	0.000105958	0.00199027	0.00164888	2626	tags=69%, list=14%, signal=59%	PRKG2/PDE5A/ITPR1/PDE9A/IRAG1/PDE1A/KCNMB2/PDE1B/PDE11A/KCNMB1/PDE2A
WP_FBXL10_ENHANCEMENT_OF_MAPERK_SIGNALING_IN_DIFFUSE_LARGE_BCELL_LYMPHOMA	WP_FBXL10_ENHANCEMENT_OF_MAPERK_SIGNALING_IN_DIFFUSE_LARGE_BCELL_LYMPHOMA	33	0.677804	1.86441	0.000107202	0.00199872	0.00165589	2727	tags=45%, list=14%, signal=39%	H3C12/H3C10/H3C11/H3C8/H3C7/H3C14/EZH2/H3C13/H3C15/H2AX/H2AZ1/H3C6/H3C1/H2AJ/MACROH2A1
WP_WHITE_FAT_CELL_DIFFERENTIATION	WP_WHITE_FAT_CELL_DIFFERENTIATION	32	-0.643875	-2.01104	0.000127513	0.0023427	0.00194086	2482	tags=53%, list=13%, signal=46%	KLF5/NR1H3/TCF7L1/ZNF423/STAT5B/MECOM/WNT10B/STAT5A/KLF2/NR3C1/FOXO1/EGR2/CEBPA/KLF4/EBF1/KLF15/PPARG
REACTOME_DNA_STRAND_ELONGATION	REACTOME_DNA_STRAND_ELONGATION	32	0.675436	1.85287	0.000126616	0.0023427	0.00194086	5331	tags=81%, list=28%, signal=59%	CDC45/GINS1/GINS2/GINS4/MCM4/DNA2/MCM2/FEN1/PCNA/RFC4/POLA2/RFC2/MCM6/LIG1/POLD4/POLD1/MCM3/PRIM2/RPA3/RFC3/MCM7/POLD2/MCM5/PRIM1/MCM8/RFC5
REACTOME_ACTIVATION_OF_ATR_IN_RESPONSE_TO_REPLICATION_STRESS	REACTOME_ACTIVATION_OF_ATR_IN_RESPONSE_TO_REPLICATION_STRESS	37	0.659843	1.85896	0.000137228	0.00249863	0.00207005	5331	tags=68%, list=28%, signal=49%	CDC25C/MCM10/CDC6/CLSPN/CDC45/ORC6/ORC1/CDC25A/CHEK1/MCM4/CDC7/MCM2/RFC4/DBF4/RFC2/MCM6/MCM3/RPA3/RFC3/MCM7/MCM5/CDK2/ATRIP/MCM8/RFC5
REACTOME_GOLGI_TO_ER_RETROGRADE_TRANSPORT	REACTOME_GOLGI_TO_ER_RETROGRADE_TRANSPORT	134	0.483858	1.67627	0.000138925	0.00249863	0.00207005	2849	tags=25%, list=15%, signal=22%	KIF1A/KIF4A/KIF18B/KIF20A/KIF2C/TUBA3C/KIFC1/TUBA3D/TUBA3E/TUBB3/KIF26B/TUBA4B/KIF23/CENPE/KIF15/KIF11/PAFAH1B3/KIF18A/KIFC2/KIF4B/RACGAP1/TUBB8/TUBB4A/KIF22/TUBA1C/TMED3/TUBAL3/KIF12/KDELR3/COPE/ARFGAP1/ARF1/KLC2/TUBB8B
NABA_ECM_REGULATORS	NABA_ECM_REGULATORS	237	0.43089	1.57489	0.000138978	0.00249863	0.00207005	3504	tags=35%, list=18%, signal=29%	CST4/CST1/CST5/MMP1/MMP11/MMP13/CST2/ADAMTS20/MMP10/PRSS1/PRSS2/A2ML1/ADAMTS14/ADAMDEC1/CSTL1/SERPINB7/F12/CST9L/F7/CST9/MMP12/CST6/SERPINA9/ADAM18/MMP9/P4HA3/ADAMTS19/MMP3/SERPINA12/ADAM8/F2/CST11/TLL2/F13B/KNG1/SERPINB4/SULF1/ADAM19/CTSE/ADAMTSL2/SERPINA6/AGT/HRG/SERPINB3/ADAM2/EGLN3/SERPINA11/MMP26/CELA1/KAZALD1/SERPINB10/PLG/HMSD/PLAU/ITIH6/LOXL1/CTSD/SERPINC1/MMP25/MMP14/ADAM12/MMP8/HYAL3/AD…
REACTOME_APC_C_CDC20_MEDIATED_DEGRADATION_OF_CYCLIN_B	REACTOME_APC_C_CDC20_MEDIATED_DEGRADATION_OF_CYCLIN_B	24	0.731754	1.88305	0.0001428	0.00254913	0.00211188	730	tags=21%, list=4%, signal=20%	UBE2C/CDC20/CDK1/CCNB1/UBE2S
REACTOME_UCH_PROTEINASES	REACTOME_UCH_PROTEINASES	101	0.510501	1.69596	0.000147128	0.0026079	0.00216057	7202	tags=62%, list=38%, signal=39%	H2AC13/H2AC14/H2AC17/H2AC16/H2AC4/H2AC21/H2AC12/H2AC18/H2AC7/H2AC20/H2AC19/H2AC11/H2AC8/H2AW/H2AC6/PSMD3/PSME2/TFPT/BARD1/PSMB3/RUVBL1/PSMC4/PSMB9/PSMB4/ADRM1/PSMA5/ACTL6A/PSMD4/PSMD14/PSMB8/TGFB1/SEM1/FOXK2/PSMA7/PSMB5/PSME1/PSMD11/PSMD12/PSMA4/PSMD2/UCHL5/PSMC5/PSMA6/PSMB10/PSMB2/PSME4/PSMD10/PSMC3/PSMA3/PSMD8/INO80E/NEDD8/KDM1B/ACTR5/PSMC2/ACTB/HCFC1/PSMA1/PSMD1/PSMD13/UCHL3/PSME3/PSMB7
PID_AURORA_B_PATHWAY	PID_AURORA_B_PATHWAY	39	0.645045	1.83226	0.000148619	0.0026159	0.0021672	1809	tags=41%, list=9%, signal=37%	BIRC5/AURKB/KIF20A/KIF2C/BUB1/CENPA/SGO1/NDC80/AURKA/CDCA8/NCAPG/NCAPH/KIF23/RACGAP1/STMN1/SMC4
REACTOME_SIGNALING_BY_NUCLEAR_RECEPTORS	REACTOME_SIGNALING_BY_NUCLEAR_RECEPTORS	296	0.412488	1.53864	0.000149899	0.00262011	0.00217069	2051	tags=24%, list=11%, signal=22%	GNG13/GNGT1/H2BC17/H3C12/FABP6/H3C2/H3C10/H2BC14/H2AC14/H3C11/H4C5/H2BC3/H4C4/H2BC7/H3C3/H2BC9/H2BU1/H2BC10/H3C8/H2BC6/H2AC4/H4C2/H2BC13/H4C1/TFF1/H3C7/H3C14/H4C14/H2BC4/H2BC5/H4C13/RDH16/H2AC18/GNG4/H2BC11/H4C3/TFF3/H4C8/MMP9/H2AC7/H4C11/H4C12/H2BC8/GNAT3/MMP3/H2AC20/H2AC19/H3C13/KPNA2/H2AC8/H4C15/CRABP2/H2BC12/H2BC21/H4C9/H3C15/H2AX/SDR16C5/H4C6/FOXA1/GATA3/ESR1/HSPB1/H2BC15/GNG3/H2AC6/H4-16/H2…
REACTOME_G1_S_SPECIFIC_TRANSCRIPTION	REACTOME_G1_S_SPECIFIC_TRANSCRIPTION	29	0.689969	1.85048	0.000167934	0.00291511	0.00241508	3230	tags=52%, list=17%, signal=43%	RRM2/CDK1/TK1/CDC6/CDC45/CCNE1/E2F1/CDT1/ORC1/CDC25A/TYMS/PCNA/E2F5/LIN9/FBXO5
WP_PHOSPHODIESTERASES_IN_NEURONAL_FUNCTION	WP_PHOSPHODIESTERASES_IN_NEURONAL_FUNCTION	51	-0.530838	-1.8424	0.00019106	0.00329383	0.00272884	3298	tags=47%, list=17%, signal=39%	ADCY3/ADCY8/PDE8A/ADCY6/GRIN2A/PDE5A/PDE3A/GUCY1A1/DRD1/PDE9A/CHRNA7/PDE8B/PDE1A/ADCY5/DRD2/PDE7B/ADCY4/PDE1B/NOS1/PDE11A/PDE1C/GRIN2B/PDE2A/PDE3B
KEGG_METABOLISM_OF_XENOBIOTICS_BY_CYTOCHROME_P450	KEGG_METABOLISM_OF_XENOBIOTICS_BY_CYTOCHROME_P450	68	-0.485489	-1.77291	0.000196312	0.00336134	0.00278478	2149	tags=31%, list=11%, signal=27%	CYP3A43/ADH5/ADH7/CYP2C19/MGST1/ADH6/GSTM2/ALDH3A1/ALDH1A3/CYP3A4/UGT2B28/AKR1C3/CYP1A2/AKR1C2/ADH1C/AKR1C1/CYP1A1/ADH4/GSTM5/ADH1A/ADH1B
REACTOME_MHC_CLASS_II_ANTIGEN_PRESENTATION	REACTOME_MHC_CLASS_II_ANTIGEN_PRESENTATION	124	0.490454	1.68246	0.000200089	0.00340286	0.00281918	3881	tags=33%, list=20%, signal=27%	KIF4A/KIF20A/KIF2C/TUBA3C/TUBA3D/TUBA3E/TUBB3/TUBA4B/KIF23/CENPE/KIF15/KIF11/KIF18A/KIF4B/LAG3/RACGAP1/TUBB8/TUBB4A/SH3GL2/CTSE/AP1M2/KIF22/CTSD/TUBA1C/TUBAL3/AP1S1/AP1S3/HLA-DQB2/HLA-DQA2/ARF1/KLC2/TUBB8B/AP2S1/HLA-DQB1/HLA-DQA1/IFI30/CTSV/TUBB4B/CLTC/SEC24D/SPTBN2
WP_ETHANOL_EFFECTS_ON_HISTONE_MODIFICATIONS	WP_ETHANOL_EFFECTS_ON_HISTONE_MODIFICATIONS	31	-0.628844	-1.95077	0.000211725	0.00357659	0.0029631	1309	tags=29%, list=7%, signal=27%	KAT2B/ALDH1A3/ACSS2/ALDH2/ALDH1A1/ALDH1A2/ADH1C/ADH1A/ADH1B
WP_FATTY_ACID_BETAOXIDATION	WP_FATTY_ACID_BETAOXIDATION	34	-0.600245	-1.87923	0.000223859	0.00373148	0.00309142	3294	tags=47%, list=17%, signal=39%	HADHA/ACADM/ACADVL/SLC25A20/ACAT1/ACSL5/LIPC/ACSL4/HADH/ACADS/ACSS2/PNPLA2/ACSL1/ACADL/LIPE/LPL
KEGG_OOCYTE_MEIOSIS	KEGG_OOCYTE_MEIOSIS	112	0.504514	1.70537	0.000223817	0.00373148	0.00309142	982	tags=17%, list=5%, signal=16%	SPDYC/PKMYT1/CDC20/CDC25C/PLK1/BUB1/SGO1/PTTG1/CDK1/AURKA/CCNB2/CALML5/CCNE1/ESPL1/CCNB1/FBXO43/SMC1B/CCNE2/MAD2L1
PID_FOXM1_PATHWAY	PID_FOXM1_PATHWAY	40	0.633587	1.82035	0.000240944	0.00398984	0.00330547	1765	tags=40%, list=9%, signal=36%	NEK2/BIRC5/FOXM1/AURKB/PLK1/CENPA/CENPF/CDK1/CCNB2/CCNA2/CCNE1/CDKN2A/CCNB1/ONECUT1/ESR1/BRCA2
REACTOME_TRANSMISSION_ACROSS_CHEMICAL_SYNAPSES	REACTOME_TRANSMISSION_ACROSS_CHEMICAL_SYNAPSES	269	0.407746	1.5114	0.000250646	0.00412337	0.0034161	2390	tags=26%, list=13%, signal=23%	GNG13/KCNJ3/CHRNA9/GNGT1/GABRA5/GABRA3/GABRQ/SLC6A4/CHRNA6/GABBR2/GRIA2/GABRA1/TUBA3C/GABRG2/TUBA3D/SLC1A6/TUBA3E/TUBB3/SYT1/GAD1/ACTN2/KCNJ6/TUBA4B/GNG4/HTR3A/KCNJ4/CHAT/CACNA1B/KCNJ10/CHRNA4/GNAT3/CACNG4/PPM1E/SLC1A1/GRIN2D/KPNA2/SLC18A3/SYN1/CHRNB3/GABRR3/TUBB8/TUBB4A/CHRND/NEFL/CACNA1E/GNG3/PPFIA4/CHRNG/CHRNB4/STX1A/SLC32A1/GRIN2C/CHRNA1/CACNB3/SLC1A2/RAB3A/RIMS1/RASGRF1/AKAP5/PPFIA3/TUBA1C/G…
REACTOME_ORC1_REMOVAL_FROM_CHROMATIN	REACTOME_ORC1_REMOVAL_FROM_CHROMATIN	71	0.545335	1.71359	0.000274862	0.00449239	0.00372182	7202	tags=70%, list=38%, signal=44%	CDC6/CCNA2/ORC6/CDT1/ORC1/MCM4/MCM2/PSMD3/PSME2/PSMB3/MCM6/PSMC4/PSMB9/PSMB4/PSMA5/MCM3/PSMD4/PSMD14/PSMB8/SEM1/MCM7/PSMA7/PSMB5/PSME1/MCM5/PSMD11/PSMD12/CDK2/PSMA4/PSMD2/MCM8/RBX1/PSMC5/PSMA6/PSMB10/PSMB2/SKP2/PSME4/PSMD10/PSMC3/CCNA1/PSMA3/PSMD8/ORC5/PSMC2/PSMA1/PSMD1/PSMD13/PSME3/PSMB7
BIOCARTA_AHSP_PATHWAY	BIOCARTA_AHSP_PATHWAY	13	-0.808212	-2.04178	0.000283939	0.00458125	0.00379543	160	tags=38%, list=1%, signal=38%	AHSP/ALAS2/HBA1/HBA2/HBB
REACTOME_SIGNALING_BY_LEPTIN	REACTOME_SIGNALING_BY_LEPTIN	11	-0.810698	-1.97524	0.000283884	0.00458125	0.00379543	1557	tags=82%, list=8%, signal=75%	JAK2/PTPN11/IRS1/STAT5B/STAT5A/IRS2/SOCS3/LEPR/LEP
WP_FOCAL_ADHESION	WP_FOCAL_ADHESION	198	-0.352726	-1.51734	0.00028782	0.00461428	0.0038228	2839	tags=32%, list=15%, signal=27%	PIK3CA/ITGB3/PTEN/SOS1/ITGA8/PDGFC/ARHGAP5/VEGFC/ITGB1/FLT1/MYLK4/ITGA10/ILK/TLN1/MYL2/ITGA6/TNN/AKT3/FYN/VEGFB/ROCK2/CCND2/HGF/PRKCA/KDR/LAMC1/LAMA1/LAMC3/PARVA/ITGA9/PDGFA/ITGA1/MYL7/LAMC2/SHC3/COL4A6/JUN/EGF/PDGFRA/MYL9/PIK3R1/LAMA4/LAMB3/FLNC/MET/LAMA2/LAMA3/EGFR/PDGFD/TLN2/CAV3/MAPK10/PPP1R12B/VWF/MYLK/IGF1/PAK3/RELN/CAV2/CAV1/ITGA7/TNXB/VEGFD
WP_LEPTIN_AND_ADIPONECTIN	WP_LEPTIN_AND_ADIPONECTIN	10	-0.845964	-2.00872	0.000303529	0.00483533	0.00400593	219	tags=40%, list=1%, signal=40%	PRKAA1/LEPR/ADIPOQ/LEP
KEGG_ABC_TRANSPORTERS	KEGG_ABC_TRANSPORTERS	44	-0.560628	-1.86076	0.000311146	0.0049255	0.00408064	1761	tags=32%, list=9%, signal=29%	ABCG8/ABCA1/ABCG2/ABCC6/ABCA5/ABCB11/ABCB1/ABCC9/ABCA6/ABCA10/ABCB5/ABCA9/ABCA8/ABCD2
REACTOME_BINDING_AND_UPTAKE_OF_LIGANDS_BY_SCAVENGER_RECEPTORS	REACTOME_BINDING_AND_UPTAKE_OF_LIGANDS_BY_SCAVENGER_RECEPTORS	42	-0.571638	-1.87093	0.000318227	0.00497502	0.00412166	1061	tags=29%, list=6%, signal=27%	MARCO/LRP1/JCHAIN/STAB2/SAA1/MASP1/HBA1/CD36/HBA2/HBB/SCARA5/APOB
REACTOME_CYCLIN_A_B1_B2_ASSOCIATED_EVENTS_DURING_G2_M_TRANSITION	REACTOME_CYCLIN_A_B1_B2_ASSOCIATED_EVENTS_DURING_G2_M_TRANSITION	25	0.693649	1.80227	0.000316946	0.00497502	0.00412166	993	tags=36%, list=5%, signal=34%	PKMYT1/FOXM1/CDC25C/PLK1/CDK1/CCNB2/CCNA2/CCNB1/CDC25A
REACTOME_ACTIVATION_OF_THE_PRE_REPLICATIVE_COMPLEX	REACTOME_ACTIVATION_OF_THE_PRE_REPLICATIVE_COMPLEX	33	0.658613	1.81163	0.000323991	0.00503386	0.00417041	5164	tags=67%, list=27%, signal=49%	MCM10/CDC6/CDC45/ORC6/CDT1/ORC1/MCM4/CDC7/MCM2/POLE2/DBF4/POLA2/MCM6/MCM3/PRIM2/RPA3/MCM7/MCM5/POLE/CDK2/PRIM1/MCM8
WP_INSULIN_SIGNALING	WP_INSULIN_SIGNALING	160	-0.375537	-1.59493	0.000348227	0.00537723	0.00445488	3037	tags=24%, list=16%, signal=21%	PTPN11/CYTH3/PRKAA1/IRS1/PIK3CA/MAP3K3/PTEN/SOS1/RPS6KA5/MYO1C/RRAD/VAMP2/RPS6KA2/MAP3K5/MAP3K8/RPS6KA3/PRKCA/TBC1D4/STXBP1/SHC3/JUN/PIK3R1/SGK1/IRS2/RHOQ/MAP2K6/RHOJ/FOXO1/SOCS3/MAPK10/EHD2/FOS/EGR1/PIK3C2G/SGK2/SORBS1/SLC2A4/LIPE/GYS2
REACTOME_TYPE_I_HEMIDESMOSOME_ASSEMBLY	REACTOME_TYPE_I_HEMIDESMOSOME_ASSEMBLY	11	-0.805176	-1.96178	0.000366571	0.00562597	0.00466095	2229	tags=73%, list=12%, signal=64%	ITGA6/LAMC2/LAMB3/KRT5/KRT14/LAMA3/DST/COL17A1
NABA_ECM_GLYCOPROTEINS	NABA_ECM_GLYCOPROTEINS	195	-0.346512	-1.49364	0.000396446	0.00604761	0.00501027	2228	tags=32%, list=12%, signal=28%	SRPX2/TNN/MFGE8/NTN4/AMBN/LTBP2/NTN5/FBLN1/INTS6L/LAMC1/LAMA1/EYS/LAMC3/FGL2/LAMC2/FBLN2/NDNF/SLIT2/EMILIN2/CCN3/LAMA4/CCN5/LAMB3/EMILIN3/CCN1/TINAGL1/CRIM1/SPARCL1/VWCE/LAMA2/RSPO1/EGFLAM/FBLN5/LAMA3/MMRN2/LTBP4/EFEMP1/MFAP5/HMCN2/TECTB/BMPER/VWF/GLDN/ABI3BP/LGI4/RSPO3/MFAP4/SLIT3/SRPX/MATN2/ECM2/RELN/IGFBP1/VIT/IGSF10/IGFBP6/SVEP1/MMRN1/DPT/TNXB/PCOLCE2/ADIPOQ
WP_MIRNA_REGULATION_OF_DNA_DAMAGE_RESPONSE	WP_MIRNA_REGULATION_OF_DNA_DAMAGE_RESPONSE	71	0.535081	1.68137	0.000410473	0.00622386	0.0051563	2740	tags=30%, list=14%, signal=25%	CDC20B/CDC25C/CDK1/CCNB2/CCNE1/E2F1/RAD51/CCNB1/CCNE2/HUS1B/CDC25A/H2AX/CHEK1/PMAIP1/FANCD2/CDK5/GADD45G/BBC3/CCND1/BAX/BRCA1
WP_DNA_IRDOUBLE_STRAND_BREAKS_AND_CELLULAR_RESPONSE_VIA_ATM	WP_DNA_IRDOUBLE_STRAND_BREAKS_AND_CELLULAR_RESPONSE_VIA_ATM	55	0.570232	1.74082	0.000415521	0.00624616	0.00517476	4592	tags=42%, list=24%, signal=32%	EXO1/CDC25C/CDKN2A/E2F1/RAD51/BLM/H2AX/CHEK1/BRCA2/FANCD2/CDK5/PCNA/PARP1/BAX/BRCA1/BAK1/CHEK2/ACTL6A/NABP2/PRKDC/TRIM28/HSF1/CASP3
KEGG_FOCAL_ADHESION	KEGG_FOCAL_ADHESION	199	-0.349768	-1.50599	0.000416907	0.00624616	0.00517476	2839	tags=33%, list=15%, signal=28%	PIK3CA/ITGB3/PTEN/SOS1/LAMB4/ITGA8/PDGFC/ARHGAP5/VEGFC/ITGB1/FLT1/ITGA10/ILK/TLN1/MYL2/ITGA6/TNN/AKT3/FYN/VEGFB/ROCK2/CCND2/HGF/PRKCA/KDR/LAMC1/LAMA1/FLT4/LAMC3/PARVA/ITGA9/PDGFA/ITGA1/MYL7/LAMC2/SHC3/COL4A6/JUN/EGF/PDGFRA/MYL9/PIK3R1/LAMA4/LAMB3/FLNC/MET/LAMA2/LAMA3/EGFR/PDGFD/TLN2/CAV3/MAPK10/VWF/MYLK/IGF1/PAK3/RELN/CAV2/PAK5/COL6A6/CAV1/ITGA7/TNXB/VEGFD
REACTOME_INHIBITION_OF_THE_PROTEOLYTIC_ACTIVITY_OF_APC_C_REQUIRED_FOR_THE_ONSET_OF_ANAPHASE_BY_MITOTIC_SPINDLE_CHECKPOINT_COMPONENTS	REACTOME_INHIBITION_OF_THE_PROTEOLYTIC_ACTIVITY_OF_APC_C_REQUIRED_FOR_THE_ONSET_OF_ANAPHASE_BY_MITOTIC_SPINDLE_CHECKPOINT_COMPONENTS	21	0.711912	1.80173	0.00042702	0.00632241	0.00523794	2955	tags=33%, list=15%, signal=28%	UBE2C/CDC20/BUB1B/UBE2S/MAD2L1/ANAPC11/BUB3
REACTOME_BIOLOGICAL_OXIDATIONS	REACTOME_BIOLOGICAL_OXIDATIONS	217	-0.340634	-1.48026	0.000425971	0.00632241	0.00523794	2250	tags=21%, list=12%, signal=19%	CYP7B1/HPGDS/CYP4F12/CYP3A43/ADH5/CYB5R3/ADH7/CYP2C19/CYP46A1/MGST1/CYP39A1/ADH6/UGP2/GSTM2/SULT1C4/CYP2U1/ACSM1/ALDH3A1/CYP11A1/ACSS2/CYP7A1/CYP3A4/PTGIS/CYP26B1/UGT2B28/AOC2/ALDH2/CYP1A2/ACSM2A/ALDH1A1/MTARC1/ACSM2B/FMO2/MAOA/ADH1C/CYP1A1/ADH4/ACSM5/CES1/GSTM5/AADAC/AOC3/ADH1A/ADH1B/GLYAT
REACTOME_RA_BIOSYNTHESIS_PATHWAY	REACTOME_RA_BIOSYNTHESIS_PATHWAY	22	-0.681537	-1.9702	0.000459051	0.0067569	0.0055979	1671	tags=50%, list=9%, signal=46%	DHRS9/DHRS3/ALDH1A3/CYP26B1/AKR1C3/ALDH1A1/ALDH1A2/ADH1C/ADH4/RDH5/ADH1A
WP_PRADERWILLI_AND_ANGELMAN_SYNDROME	WP_PRADERWILLI_AND_ANGELMAN_SYNDROME	63	0.563998	1.74272	0.000481286	0.00704301	0.00583493	1246	tags=24%, list=7%, signal=22%	CGA/GABRA5/PCSK1/GABRD/GABRG2/MKRN3/CDC6/CDKN2A/E2F1/KISS1/TACR3/DLX5/HTR2C/GHRH/GABRR3
REACTOME_RESOLUTION_OF_D_LOOP_STRUCTURES_THROUGH_SYNTHESIS_DEPENDENT_STRAND_ANNEALING_SDSA	REACTOME_RESOLUTION_OF_D_LOOP_STRUCTURES_THROUGH_SYNTHESIS_DEPENDENT_STRAND_ANNEALING_SDSA	27	0.66652	1.7595	0.000491086	0.00714487	0.00591932	2740	tags=44%, list=14%, signal=38%	EXO1/RMI2/RAD51/RAD51AP1/BRIP1/BLM/XRCC2/DNA2/BRCA2/RMI1/BARD1/BRCA1
WP_REGULATION_OF_SISTER_CHROMATID_SEPARATION_AT_THE_METAPHASEANAPHASE_TRANSITION	WP_REGULATION_OF_SISTER_CHROMATID_SEPARATION_AT_THE_METAPHASEANAPHASE_TRANSITION	15	0.771053	1.80637	0.000518826	0.00750509	0.00621775	2955	tags=67%, list=15%, signal=56%	CDC20/BUB1/PTTG1/BUB1B/ESPL1/CENPE/MAD2L1/ANAPC11/RAD21/BUB3
KEGG_RETINOL_METABOLISM	KEGG_RETINOL_METABOLISM	64	-0.493536	-1.79052	0.000524075	0.0075377	0.00624477	2149	tags=34%, list=11%, signal=31%	CYP3A43/ADH5/ADH7/CYP2C19/DHRS9/DHRS3/ADH6/RETSAT/CYP3A4/CYP26B1/UGT2B28/CYP1A2/ALDH1A1/RPE65/ALDH1A2/DGAT2/ADH1C/CYP1A1/ADH4/RDH5/ADH1A/ADH1B
REACTOME_G0_AND_EARLY_G1	REACTOME_G0_AND_EARLY_G1	27	0.66561	1.7571	0.000530635	0.00758869	0.00628701	993	tags=33%, list=5%, signal=32%	MYBL2/TOP2A/CDK1/CDC6/CCNA2/CCNE1/E2F1/CCNE2/CDC25A
REACTOME_BUTYROPHILIN_BTN_FAMILY_INTERACTIONS	REACTOME_BUTYROPHILIN_BTN_FAMILY_INTERACTIONS	12	-0.793756	-1.98342	0.000541446	0.00769955	0.00637886	1804	tags=58%, list=9%, signal=53%	BTNL8/XDH/PPL/BTN1A1/BTNL2/CD209/BTNL9
WP_MELATONIN_METABOLISM_AND_EFFECTS	WP_MELATONIN_METABOLISM_AND_EFFECTS	35	-0.579259	-1.8378	0.000553642	0.00782875	0.0064859	2007	tags=34%, list=11%, signal=31%	PER3/CYP2C19/PRKCA/CRY2/PER2/ADRB1/EDN1/FOXO1/PER1/CYP1A2/MAOA/CYP1A1
REACTOME_RESOLUTION_OF_D_LOOP_STRUCTURES	REACTOME_RESOLUTION_OF_D_LOOP_STRUCTURES	35	0.637589	1.77912	0.000572584	0.00805137	0.00667033	2843	tags=43%, list=15%, signal=37%	EXO1/RMI2/RAD51/EME1/RAD51AP1/BRIP1/BLM/XRCC2/DNA2/BRCA2/EME2/RMI1/BARD1/BRCA1/GEN1
REACTOME_THE_ROLE_OF_GTSE1_IN_G2_M_PROGRESSION_AFTER_G2_CHECKPOINT	REACTOME_THE_ROLE_OF_GTSE1_IN_G2_M_PROGRESSION_AFTER_G2_CHECKPOINT	79	0.52624	1.69389	0.000581483	0.00813107	0.00673636	6162	tags=59%, list=32%, signal=40%	PLK1/TUBA3C/CDK1/TUBA3D/TUBA3E/GTSE1/CCNB2/TUBB3/TUBA4B/CCNB1/TUBB8/TUBB4A/PSMD3/TUBA1C/PSME2/TUBAL3/PSMB3/TUBB8B/PSMC4/FKBPL/PSMB9/PSMB4/PSMA5/TUBB4B/PSMD4/PSMD14/PSMB8/SEM1/PSMA7/PSMB5/PSME1/PSMD11/PSMD12/PSMA4/PSMD2/TUBA1B/PSMC5/PSMA6/TUBA4A/HSP90AB1/PSMB10/PSMB2/PSME4/PSMD10/PSMC3/PSMA3/PSMD8
SA_REG_CASCADE_OF_CYCLIN_EXPR	SA_REG_CASCADE_OF_CYCLIN_EXPR	13	0.800589	1.81306	0.000613512	0.00853155	0.00706815	913	tags=54%, list=5%, signal=51%	CCNA2/CCNE1/CDKN2A/E2F1/E2F2/PRB1/CCNE2
KEGG_INSULIN_SIGNALING_PATHWAY	KEGG_INSULIN_SIGNALING_PATHWAY	136	-0.385215	-1.5909	0.000652973	0.00898106	0.00744055	1476	tags=22%, list=8%, signal=20%	PHKA2/INPP5K/PRKAA1/IRS1/PIK3CA/G6PC2/SOS1/PDE3A/AKT3/PPARGC1A/GCK/PYGL/SOCS2/SHC3/PIK3R1/PHKG1/IRS2/RHOQ/FOXO1/SOCS3/MAPK10/PRKAR2B/PYGM/SORBS1/ACACB/PDE3B/SLC2A4/LIPE/PCK1/GYS2
REACTOME_CARDIAC_CONDUCTION	REACTOME_CARDIAC_CONDUCTION	130	-0.380072	-1.56033	0.000652973	0.00898106	0.00744055	1991	tags=28%, list=10%, signal=25%	ASPH/FXYD6/SLC8A3/ATP2B4/KCNA5/KCNIP1/TRPC1/CLIC2/KCNJ2/KAT2B/PLN/ATP1B2/NPR2/SCN7A/NOS1/FXYD2/SCN11A/RYR3/SCN3B/SCN5A/SCN2A/ABCC9/SCN9A/KCNE1/SCN4B/SCN3A/SCN2B/CASQ2/SCN4A/FXYD1/MME/NPR1/CES1/TRDN/ATP1A2/KCNIP2
BIOCARTA_AGR_PATHWAY	BIOCARTA_AGR_PATHWAY	33	-0.592836	-1.85895	0.000666822	0.00912169	0.00755706	1277	tags=36%, list=7%, signal=34%	JUN/ARHGEF6/UTRN/LAMA4/LAMA2/LAMA3/EGFR/NRG1/NRG2/PAK3/DMD/PAK5
WP_ESTROGEN_RECEPTOR_PATHWAY	WP_ESTROGEN_RECEPTOR_PATHWAY	13	-0.781514	-1.97433	0.000735943	0.0100128	0.00829532	1361	tags=54%, list=7%, signal=50%	PPARA/JUN/CYP1A2/PDK4/CYP1A1/GPAM/PCK1
REACTOME_GLYCOGEN_METABOLISM	REACTOME_GLYCOGEN_METABOLISM	25	-0.640187	-1.90933	0.000770033	0.0103646	0.00858674	2045	tags=36%, list=11%, signal=32%	EPM2A/PGM1/UGP2/PYGL/PHKG1/GBE1/PYGM/GYG2/GYS2
WP_EGFR_TYROSINE_KINASE_INHIBITOR_RESISTANCE	WP_EGFR_TYROSINE_KINASE_INHIBITOR_RESISTANCE	84	-0.443364	-1.69534	0.000768075	0.0103646	0.00858674	3013	tags=37%, list=16%, signal=31%	JAK1/GAS6/AXL/PIK3CA/PTEN/SOS1/PDGFC/TGFA/PLCG2/RRAS/IL6R/AKT3/MYC/RRAS2/HGF/PRKCA/KDR/PDGFA/SHC3/EGF/PDGFRA/PIK3R1/MET/EGFR/PDGFD/MRAS/NRG1/NRG2/IGF1/FGF2/IL6
REACTOME_ABACAVIR_ADME	REACTOME_ABACAVIR_ADME	10	-0.830014	-1.97085	0.000794134	0.0106321	0.0088084	1163	tags=50%, list=6%, signal=47%	ABCG2/ABCB1/SLC22A3/ADH1A/PCK1
REACTOME_HOST_INTERACTIONS_OF_HIV_FACTORS	REACTOME_HOST_INTERACTIONS_OF_HIV_FACTORS	131	0.464965	1.6044	0.000799408	0.0106461	0.00881998	7989	tags=65%, list=42%, signal=38%	NUP210/HMGA1/AP1M2/PSMD3/PSME2/AP1S1/AP1S3/RCC1/PSMB3/ELOB/ARF1/AP2S1/PSMC4/ELOC/PSMB9/LCK/RANGAP1/RAE1/PSMB4/BANF1/PSMA5/HLA-A/PSMD4/PSMD14/PSMB8/SEM1/RANBP1/NUP62/PSMA7/PSMB5/SEC13/PSME1/PSMD11/RAN/PSMD12/PPIA/PSMA4/NUP155/PSMD2/NDC1/NUP85/RBX1/CD8B/SLC25A5/PSMC5/PSMA6/PSMB10/PSMB2/NUP93/ATP6V1H/PSME4/AP2M1/HCK/PSMD10/PSMC3/NUP205/PSMA3/PSMD8/CD247/AP2B1/AP2A1/PSMC2/PSMA1/PSMD1/PSMD13/NUP107/AP…
WP_GPCRS_CLASS_B_SECRETINLIKE	WP_GPCRS_CLASS_B_SECRETINLIKE	24	-0.657724	-1.96056	0.000824802	0.0109026	0.00903251	2178	tags=54%, list=11%, signal=48%	VIPR1/ADGRG2/PTH2R/ADGRL2/CALCRL/CALCR/CRHR2/ADGRL4/ADGRL3/PTH1R/ADCYAP1R1/SCTR/GLP2R
WP_LIPID_METABOLISM_PATHWAY	WP_LIPID_METABOLISM_PATHWAY	29	-0.596926	-1.84842	0.000827334	0.0109026	0.00903251	936	tags=28%, list=5%, signal=26%	PRKAA1/ABHD5/AKT3/ACSS2/PNPLA2/PRKAR2B/LIPE/PLIN1
WP_GALANIN_RECEPTOR_PATHWAY	WP_GALANIN_RECEPTOR_PATHWAY	21	-0.673135	-1.92281	0.000852551	0.0111764	0.00925934	2189	tags=43%, list=11%, signal=38%	VAMP2/PPARGC1A/YAP1/CDKN1C/FOS/IL6/PPARG/SLC2A4/ADIPOQ
KEGG_DRUG_METABOLISM_CYTOCHROME_P450	KEGG_DRUG_METABOLISM_CYTOCHROME_P450	70	-0.454965	-1.68521	0.000858625	0.0111977	0.00927699	3323	tags=41%, list=17%, signal=34%	FMO4/CYP2C18/CYP2C9/UGT2B7/UGT2B15/GSTA1/UGT1A7/FMO1/MAOB/CYP3A43/ADH5/ADH7/CYP2C19/MGST1/ADH6/GSTM2/ALDH3A1/ALDH1A3/CYP3A4/UGT2B28/AOX1/CYP1A2/FMO2/MAOA/ADH1C/ADH4/GSTM5/ADH1A/ADH1B
WP_G1_TO_S_CELL_CYCLE_CONTROL	WP_G1_TO_S_CELL_CYCLE_CONTROL	64	0.5437	1.68268	0.000885831	0.011434	0.00947277	2537	tags=34%, list=13%, signal=30%	MYT1/CDK1/CDC45/CCNE1/CDKN2A/E2F1/E2F2/CCNB1/ORC6/CCNE2/ORC1/CREB3L1/CDC25A/MCM4/MCM2/CREB3L4/CREB3L3/POLE2/PCNA/CCND1/CDKN2D/POLA2
REACTOME_HDR_THROUGH_HOMOLOGOUS_RECOMBINATION_HRR	REACTOME_HDR_THROUGH_HOMOLOGOUS_RECOMBINATION_HRR	68	0.527986	1.65452	0.000882254	0.011434	0.00947277	4155	tags=40%, list=22%, signal=31%	EXO1/RMI2/RAD51/EME1/RAD51AP1/BRIP1/BLM/XRCC2/CHEK1/DNA2/POLE2/BRCA2/EME2/PCNA/RFC4/RMI1/BARD1/BRCA1/GEN1/RFC2/RHNO1/POLD4/POLD1/SEM1/SLX4/RPA3/RFC3
REACTOME_APC_C_CDH1_MEDIATED_DEGRADATION_OF_CDC20_AND_OTHER_APC_C_CDH1_TARGETED_PROTEINS_IN_LATE_MITOSIS_EARLY_G1	REACTOME_APC_C_CDH1_MEDIATED_DEGRADATION_OF_CDC20_AND_OTHER_APC_C_CDH1_TARGETED_PROTEINS_IN_LATE_MITOSIS_EARLY_G1	74	0.51835	1.64449	0.000924247	0.011869	0.00983316	6162	tags=50%, list=32%, signal=34%	UBE2C/CDC20/AURKB/PLK1/PTTG1/AURKA/UBE2S/PSMD3/PSME2/ANAPC11/PSMB3/PSMC4/PSMB9/PSMB4/PSMA5/PSMD4/PSMD14/PSMB8/SEM1/PSMA7/PSMB5/PSME1/PSMD11/PSMD12/PSMA4/PSMD2/ANAPC7/PSMC5/PSMA6/PSMB10/PSMB2/SKP2/PSME4/PSMD10/PSMC3/PSMA3/PSMD8
WP_MITOCHONDRIAL_LONG_CHAIN_FATTY_ACID_BETAOXIDATION	WP_MITOCHONDRIAL_LONG_CHAIN_FATTY_ACID_BETAOXIDATION	17	-0.719853	-1.98328	0.000967795	0.0123652	0.0102442	3294	tags=65%, list=17%, signal=54%	HADHA/ACADM/ACADVL/SLC25A20/EHHADH/ACSL4/HADH/ACADS/PECR/ACSL1/ACADL
NABA_SECRETED_FACTORS	NABA_SECRETED_FACTORS	340	-0.297036	-1.36482	0.000973729	0.0123782	0.010255	2325	tags=26%, list=12%, signal=24%	TNFSF12/DHH/IFNA1/IGF2/CTF1/S100A12/IL36A/FGF9/NTF3/VEGFB/WNT9B/MSTN/INHBB/HBEGF/WFIKKN2/HGF/IL34/CBLN1/PF4V1/S100A4/CCL2/FGF8/HRNR/PDGFA/WNT11/FGFBP1/IL13/WNT10B/FGF17/HHIP/FSTL1/NODAL/IFNE/BMP5/EGF/EDA/FGF16/TPO/CBLN4/IL17D/TDGF1/FGF7/BMP6/ANGPTL2/ANGPTL4/PDGFD/WIF1/CXCL3/IFNA8/WNT8A/CXCL12/CCBE1/EGFL6/CCL13/CCL23/IL17B/PPBP/FGF1/BMP2/CCL24/ISM1/NRG1/CCL16/NRG2/NTF4/CCL21/CX3CL1/PTN/CCL28/IGF1/…
REACTOME_SYNTHESIS_OF_BILE_ACIDS_AND_BILE_SALTS	REACTOME_SYNTHESIS_OF_BILE_ACIDS_AND_BILE_SALTS	34	-0.566843	-1.77466	0.000984326	0.01245	0.0103145	2250	tags=44%, list=12%, signal=39%	OSBPL9/NCOA1/CYP8B1/CYP7B1/OSBPL1A/AKR1D1/CH25H/CYP46A1/CYP39A1/CYP7A1/ABCB11/PTGIS/AKR1C3/AKR1C2/AKR1C1
REACTOME_GLYCOGEN_SYNTHESIS	REACTOME_GLYCOGEN_SYNTHESIS	14	-0.759885	-1.94165	0.00100542	0.0126532	0.0104828	2045	tags=43%, list=11%, signal=38%	EPM2A/PGM1/UGP2/GBE1/GYG2/GYS2
PID_ARF6_TRAFFICKING_PATHWAY	PID_ARF6_TRAFFICKING_PATHWAY	49	-0.505221	-1.73216	0.00102012	0.0127743	0.0105832	2739	tags=33%, list=14%, signal=28%	ITGA8/ITGB1/VAMP3/CPE/ITGA10/ITGA6/TSHR/PLD1/BIN1/ITGA9/ITGA1/EDNRB/AVPR2/ADRB2/ITGA7/SLC2A4
REACTOME_HEME_SIGNALING	REACTOME_HEME_SIGNALING	48	-0.506495	-1.71101	0.00110659	0.0137885	0.0114234	2201	tags=23%, list=12%, signal=20%	RORA/NR1D1/CHD9/PPARGC1A/MEF2C/PPARA/TLR4/HBA1/HBA2/HBB/APOB
REACTOME_TP53_REGULATES_TRANSCRIPTION_OF_GENES_INVOLVED_IN_G1_CELL_CYCLE_ARREST	REACTOME_TP53_REGULATES_TRANSCRIPTION_OF_GENES_INVOLVED_IN_G1_CELL_CYCLE_ARREST	14	0.777227	1.79282	0.0011391	0.0140545	0.0116437	913	tags=43%, list=5%, signal=41%	E2F8/CCNA2/E2F7/CCNE1/E2F1/CCNE2
REACTOME_HIV_INFECTION	REACTOME_HIV_INFECTION	231	0.407221	1.48237	0.00113861	0.0140545	0.0116437	8040	tags=58%, list=42%, signal=34%	NUP210/ELOA2/FEN1/HMGA1/AP1M2/PSMD3/PSME2/AP1S1/AP1S3/RCC1/PSMB3/ELOB/CXCR4/TAF7L/ARF1/POLR2H/LIG1/AP2S1/PSMC4/ELOC/VPS37D/PSMB9/LCK/CCR5/RANGAP1/RAE1/PSMB4/VPS28/BANF1/PSMA5/POLR2J/VPS37C/HLA-A/POLR2K/PSMD4/PSMD14/PSMB8/POLR2I/SEM1/RANBP1/NUP62/PSMA7/PSMB5/SEC13/PSME1/PSMD11/RAN/PSMD12/CHMP4B/PPIA/PSMA4/NUP155/PSMD2/TAF2/NDC1/CHMP2A/CHMP4C/CDK7/NUP85/RBX1/POLR2G/CD8B/TAF4/SLC25A5/PSMC5/PSMA6/MVB…
REACTOME_GOLGI_CISTERNAE_PERICENTRIOLAR_STACK_REORGANIZATION	REACTOME_GOLGI_CISTERNAE_PERICENTRIOLAR_STACK_REORGANIZATION	14	0.776853	1.79195	0.00115291	0.0141554	0.0117274	702	tags=29%, list=4%, signal=28%	PLK1/CDK1/CCNB2/CCNB1
REACTOME_NEURONAL_SYSTEM	REACTOME_NEURONAL_SYSTEM	410	0.363902	1.38127	0.00117226	0.0143231	0.0118663	2907	tags=27%, list=15%, signal=23%	GNG13/KCNJ3/CHRNA9/GNGT1/GABRA5/GABRA3/GABRQ/SLC6A4/CHRNA6/HCN2/KCNF1/GABBR2/GRIA2/GABRA1/TUBA3C/GABRG2/TUBA3D/SLC1A6/TUBA3E/KCNH6/TUBB3/SYT1/GAD1/ACTN2/KCNG3/KCNJ6/LRFN2/TUBA4B/KCNH1/GNG4/KCNK9/SLITRK6/HTR3A/KCNJ4/CHAT/CACNA1B/KCNJ10/CHRNA4/KCNH2/GNAT3/CACNG4/KCNK16/PPM1E/SLC1A1/KCNG1/GRIN2D/KPNA2/SLC18A3/SYN1/SYT9/CHRNB3/GABRR3/KCNK1/TUBB8/TUBB4A/CHRND/KCNQ5/PANX2/NEFL/CACNA1E/DLGAP3/LRFN1/GNG3…
REACTOME_SMOOTH_MUSCLE_CONTRACTION	REACTOME_SMOOTH_MUSCLE_CONTRACTION	43	-0.524195	-1.7273	0.00123261	0.0149878	0.012417	2516	tags=42%, list=13%, signal=36%	CALD1/PDE5A/TLN1/TPM2/GUCY1A1/CACNA1G/ITGA1/MYL7/MYL9/ACTA2/CAV3/ACTG2/MYLK/ALDH2/ANXA1/LMOD1/MYH11/SORBS1
WP_CONGENITAL_GENERALIZED_LIPODYSTROPHY	WP_CONGENITAL_GENERALIZED_LIPODYSTROPHY	18	-0.70022	-1.93608	0.00126004	0.0152477	0.0126323	2855	tags=56%, list=15%, signal=47%	ITGB4/IRS1/PIK3CA/FYN/LPIN1/GPAT3/AGPAT2/CAVIN1/DGAT2/CAV1
REACTOME_KERATINIZATION	REACTOME_KERATINIZATION	217	0.418483	1.51785	0.00126683	0.0152566	0.0126396	3339	tags=25%, list=18%, signal=21%	CASP14/KRT20/KRT75/KRT34/IVL/KRT37/KRT31/KRTAP4-1/KRT3/LCE1A/KRTAP3-1/KRT38/KRT2/KRT81/KRT35/KRTAP5-6/KRT19/KLK12/KRTAP17-1/KRT8/KRT6A/KRT18/EVPL/KRTAP21-2/LCE1B/KRT73/KRTAP5-10/LCE3D/KRT1/KRT24/KRT78/KRT86/PRSS8/KRT16/KRT85/RPTN/LCE2A/KRTAP5-1/PKP3/SPRR1B/LCE1F/KRT72/SPRR2D/KRTAP5-7/KRTAP5-8/KRTAP5-9/PCSK6/KRT36/ST14/LCE2B/LORICRIN/TCHH/KRTAP10-4/CDSN/LCE5A
WP_DNA_DAMAGE_RESPONSE	WP_DNA_DAMAGE_RESPONSE	68	0.517039	1.62022	0.00132682	0.0159029	0.0131751	2740	tags=29%, list=14%, signal=25%	CDC25C/CDK1/CCNB2/CCNE1/E2F1/RAD51/CCNB1/CCNE2/HUS1B/CDC25A/H2AX/CHEK1/PMAIP1/FANCD2/CDK5/GADD45G/BBC3/CCND1/BAX/BRCA1
KEGG_DNA_REPLICATION	KEGG_DNA_REPLICATION	36	0.615588	1.72689	0.00134175	0.0160057	0.0132602	5331	tags=69%, list=28%, signal=50%	RNASEH2A/MCM4/DNA2/MCM2/FEN1/POLE2/PCNA/RFC4/POLA2/RFC2/MCM6/LIG1/POLD4/POLD1/MCM3/PRIM2/RPA3/RFC3/MCM7/POLD2/MCM5/POLE/PRIM1/SSBP1/RFC5
REACTOME_MITOCHONDRIAL_TRANSLATION	REACTOME_MITOCHONDRIAL_TRANSLATION	94	0.47856	1.58509	0.00135664	0.0161069	0.0133441	8887	tags=72%, list=47%, signal=39%	MRPL12/MRPS30/MRPS34/MRPL14/MRPS12/MRPL13/MRPL55/MRPL24/MRPL17/MRPL47/MRPS23/GADD45GIP1/CHCHD1/MRPL41/MRPS26/AURKAIP1/DAP3/MRPL23/MRPL58/MRPL15/MRPL28/MRPL27/MRPL36/MRPL51/MRPL21/MRPS21/MRPL52/MRPL3/MRPL9/ERAL1/MRPS35/TUFM/MRPL4/MRPS28/MRPS7/MRPS16/MRPL37/MRPL48/MRPL18/MRPL42/MRPL57/MRPL22/MRPL49/MRPL11/MRPL34/MRPL2/MRPS2/MRPS10/MRPS17/MRPS18A/MRPS15/MRPL20/MRPS33/MRPL19/MRPL46/MRPS11/MRPS5/MRPL3…
REACTOME_NOTCH4_INTRACELLULAR_DOMAIN_REGULATES_TRANSCRIPTION	REACTOME_NOTCH4_INTRACELLULAR_DOMAIN_REGULATES_TRANSCRIPTION	20	-0.670887	-1.88545	0.00140298	0.0164246	0.0136073	4362	tags=65%, list=23%, signal=50%	NOTCH2/NOTCH1/SMAD3/HEY1/RBPJ/MAML3/MAMLD1/HEY2/FLT4/KAT2B/NOTCH4/ACTA2/MAML2
REACTOME_EXTENSION_OF_TELOMERES	REACTOME_EXTENSION_OF_TELOMERES	51	0.566357	1.69978	0.00140094	0.0164246	0.0136073	4907	tags=51%, list=26%, signal=38%	CCNA2/TERT/PIF1/BLM/CHTF18/DNA2/FEN1/DSCC1/PCNA/RFC4/POLA2/RFC2/RUVBL1/LIG1/RUVBL2/POLD4/POLD1/PRIM2/NHP2/RPA3/RFC3/POLD2/DKC1/TEN1/CDK2/PRIM1
WP_NUCLEAR_RECEPTORS_METAPATHWAY	WP_NUCLEAR_RECEPTORS_METAPATHWAY	313	-0.299738	-1.36578	0.00139565	0.0164246	0.0136073	2479	tags=24%, list=13%, signal=21%	SEC14L1/SLC2A9/NR1H3/SLC2A3/JUNB/SNAI2/GPX2/FKBP5/SLC6A14/SRPX2/MFGE8/CYP4F12/PPARGC1A/SLC5A9/ADH7/MYC/CYP2C19/HBEGF/AMIGO2/SLC5A1/HGF/EHHADH/SLC2A12/THBD/ABCG8/EPHA2/CCL2/SLC6A2/MGST1/EPB41L4B/FGD4/GSTM2/FGFBP1/PLTP/SLC5A4/PPARA/KAT2B/JUN/MAFF/IRS2/ALDH3A1/PTGS2/TNS4/ME1/SCD/NR3C1/CYP7A1/SPRY1/ABCB11/FOXO1/ACKR3/EGFR/ANGPTL4/CYP3A4/PMP2/RGS2/ABCB1/IL17B/CDKN1C/TGFBR2/NRG1/SOD3/CYP1A2/TGFBR3/EGR1…
WP_PHOSPHOINOSITIDES_METABOLISM	WP_PHOSPHOINOSITIDES_METABOLISM	49	-0.496401	-1.70192	0.00145138	0.0169126	0.0140116	4146	tags=45%, list=22%, signal=35%	PIK3C2A/PLCE1/PIK3C2B/INPP5D/MTMR9/MTMR12/PLCD1/MTMR3/PLCD3/PIKFYVE/PIK3CA/PTEN/PLCG2/PLCB1/MTMR8/SBF2/PIP4P2/MTMR10/PIP5K1B/PLCH2/PIK3C2G/PLCZ1
PID_ATR_PATHWAY	PID_ATR_PATHWAY	38	0.587433	1.66076	0.00147158	0.0170689	0.0141411	2327	tags=34%, list=12%, signal=30%	CDC25C/PLK1/CDC6/CLSPN/CCNA2/RAD51/CDC25A/CHEK1/MCM2/BRCA2/TIMELESS/FANCD2/RFC4
WP_MFAP5_EFFECT_ON_PERMEABILITY_AND_MOTILITY_OF_ENDOTHELIAL_CELLS_VIA_CYTOSKELETON_REARRANGEMENT	WP_MFAP5_EFFECT_ON_PERMEABILITY_AND_MOTILITY_OF_ENDOTHELIAL_CELLS_VIA_CYTOSKELETON_REARRANGEMENT	18	-0.690514	-1.90925	0.00159876	0.018459	0.0152928	3441	tags=56%, list=18%, signal=46%	PXN/TJP1/VCL/ITGB3/LPP/MYL2/ITPR1/JUN/MFAP5/MYLK
WP_NEURAL_CREST_DIFFERENTIATION	WP_NEURAL_CREST_DIFFERENTIATION	101	0.475138	1.57847	0.00164397	0.0188944	0.0156535	1462	tags=21%, list=8%, signal=19%	PAX7/ASCL1/LHX1/GBX2/LHX2/CDH7/COL2A1/FOXD3/DMBX1/ZIC5/ZIC1/DLL3/OLIG2/FGFR3/DLX5/CDH2/TLX2/HOXB1/LHX5/PHOX2B/OLIG1
REACTOME_DISEASES_OF_DNA_REPAIR	REACTOME_DISEASES_OF_DNA_REPAIR	51	0.562155	1.68717	0.00167859	0.0192046	0.0159105	6295	tags=57%, list=33%, signal=38%	EXO1/NEIL3/RMI2/RAD51/RAD51AP1/BRIP1/BLM/XRCC2/DNA2/BRCA2/RFC4/NTHL1/RMI1/BARD1/BRCA1/RFC2/RHNO1/SEM1/RPA3/RFC3/ATRIP/RFC5/MSH2/RAD1/MSH6/RAD9A/TOPBP1/PALB2/RAD51C
WP_GLYCEROPHOSPHOLIPID_BIOSYNTHETIC_PATHWAY	WP_GLYCEROPHOSPHOLIPID_BIOSYNTHETIC_PATHWAY	30	-0.578254	-1.78982	0.00169046	0.0192529	0.0159505	1975	tags=20%, list=10%, signal=18%	LPIN1/PEMT/PLA2G2A/GPAT3/GPAM/GPD1
WP_PROTEASOME_DEGRADATION	WP_PROTEASOME_DEGRADATION	62	0.523933	1.61491	0.00172827	0.0195949	0.0162338	7202	tags=71%, list=38%, signal=44%	H2AC4/H2AX/IFNG/H2AZ1/PSMD3/PSME2/PSMB3/PSMC4/PSMB9/HLA-G/PSMB4/HLA-C/PSMA5/HLA-A/HLA-F/PSMD4/RPN2/PSMB8/HLA-B/PSMA7/PSMB5/RPN1/PSME1/PSMD11/PSMD12/PSMA4/PSMD2/PSMC5/PSMA6/UBA1/PSMB10/PSMB2/PSMD10/PSMC3/PSMA3/PSMD8/PSMC2/PSMA1/PSMD1/PSMD13/UCHL3/UBE2D2/PSME3/PSMB7
PID_INTEGRIN4_PATHWAY	PID_INTEGRIN4_PATHWAY	11	-0.767187	-1.86922	0.00176408	0.0199111	0.0164958	3536	tags=82%, list=19%, signal=67%	ITGB4/LAMB2/ITGA6/LAMC1/LAMA1/LAMC2/LAMB3/LAMA2/LAMA3
KEGG_TYROSINE_METABOLISM	KEGG_TYROSINE_METABOLISM	42	-0.525023	-1.71836	0.00178361	0.0200117	0.0165791	1102	tags=45%, list=6%, signal=43%	FAH/MAOB/TAT/ADH5/ADH7/ADH6/ALDH3A1/TPO/ALDH1A3/AOC2/AOX1/DCT/HPD/MAOA/ADH1C/ADH4/AOC3/ADH1A/ADH1B
REACTOME_PROCESSING_OF_CAPPED_INTRON_CONTAINING_PRE_MRNA	REACTOME_PROCESSING_OF_CAPPED_INTRON_CONTAINING_PRE_MRNA	244	0.39811	1.45768	0.00178889	0.0200117	0.0165791	8601	tags=57%, list=45%, signal=31%	ELAVL2/NUP210/LUZP4/DDX39A/LSM4/SNRNP25/SNRPB/ALYREF/SNRPE/THOC6/POLR2H/LSM7/THOC3/SF3B4/PRCC/SNRPG/RAE1/SNRPF/POLR2J/PUF60/SNRPD1/POLR2K/MAGOHB/SNRPC/SNRPA1/EIF4A3/POLR2I/CSTF2/CPSF1/NUP62/PPIL1/RNPS1/SEC13/FUS/HNRNPF/U2AF2/TXNL4A/PRPF19/PRPF31/RBM42/NUP155/CSTF3/PTBP1/SRRT/SRSF9/NDC1/ELAVL1/CD2BP2/NUP85/LSM2/SLBP/CRNKL1/PRPF3/POLR2G/HNRNPA2B1/MAGOH/CHTOP/SNRPB2/PPIH/SNRPD2/NXT1/ZC3H11A/CSTF1/US…
WP_OXIDATIVE_STRESS_RESPONSE	WP_OXIDATIVE_STRESS_RESPONSE	32	-0.575543	-1.79761	0.0017992	0.020038	0.0166009	2799	tags=41%, list=15%, signal=35%	SOD2/NFIX/JUNB/XDH/MGST1/MT1X/MAPK10/CAT/SOD3/FOS/MAOA/CYP1A1/GPX3
WP_CELL_DIFFERENTIATION_EXPANDED_INDEX	WP_CELL_DIFFERENTIATION_EXPANDED_INDEX	20	0.686834	1.70913	0.00189646	0.0208838	0.0173017	2152	tags=40%, list=11%, signal=36%	PAX7/TLX1/TLX3/SOX2/EZH2/TLX2/MYOD1/RUNX2
REACTOME_REGULATION_OF_GENE_EXPRESSION_IN_BETA_CELLS	REACTOME_REGULATION_OF_GENE_EXPRESSION_IN_BETA_CELLS	21	0.672994	1.70323	0.0019122	0.0208838	0.0173017	987	tags=38%, list=5%, signal=36%	NKX2-2/PDX1/PAX6/MAFA/NEUROD1/NKX6-1/FOXA3/IAPP
BIOCARTA_PPARA_PATHWAY	BIOCARTA_PPARA_PATHWAY	52	-0.484965	-1.69277	0.00191143	0.0208838	0.0173017	2839	tags=38%, list=15%, signal=33%	NCOA1/ACOX1/PIK3CA/CITED2/NR1H3/PPARGC1A/MYC/PRKCA/EHHADH/STAT5B/PDGFA/PPARA/JUN/PIK3R1/STAT5A/PTGS2/ME1/DUSP1/PRKAR2B/LPL
REACTOME_HOMOLOGOUS_DNA_PAIRING_AND_STRAND_EXCHANGE	REACTOME_HOMOLOGOUS_DNA_PAIRING_AND_STRAND_EXCHANGE	43	0.577413	1.68905	0.00190577	0.0208838	0.0173017	4155	tags=44%, list=22%, signal=35%	EXO1/RMI2/RAD51/RAD51AP1/BRIP1/BLM/XRCC2/CHEK1/DNA2/BRCA2/RFC4/RMI1/BARD1/BRCA1/RFC2/RHNO1/SEM1/RPA3/RFC3
REACTOME_FORMATION_OF_THE_CORNIFIED_ENVELOPE	REACTOME_FORMATION_OF_THE_CORNIFIED_ENVELOPE	129	0.446461	1.53879	0.00191663	0.0208838	0.0173017	3339	tags=34%, list=18%, signal=28%	CASP14/KRT20/KRT75/KRT34/IVL/KRT37/KRT31/KRT3/LCE1A/KRT38/KRT2/KRT81/KRT35/KRT19/KLK12/KRT8/KRT6A/KRT18/EVPL/LCE1B/KRT73/LCE3D/KRT1/KRT24/KRT78/KRT86/PRSS8/KRT16/KRT85/RPTN/LCE2A/PKP3/SPRR1B/LCE1F/KRT72/SPRR2D/PCSK6/KRT36/ST14/LCE2B/LORICRIN/TCHH/CDSN/LCE5A
WP_INTEGRINMEDIATED_CELL_ADHESION	WP_INTEGRINMEDIATED_CELL_ADHESION	101	-0.382185	-1.51826	0.00195346	0.0211933	0.0175581	3536	tags=38%, list=19%, signal=31%	MAP2K5/CRK/ITGA2/ITGB4/PXN/RAPGEF1/ARHGEF7/ITGB8/CAPN5/DOCK1/VCL/ITGB3/CAPN6/SOS1/ITGA8/ITGB1/ITGA10/ILK/TLN1/ITGA6/AKT3/FYN/ROCK2/ITGA9/ITGA1/SHC3/CAPN3/SELENOP/MAP2K6/CAV3/MAPK10/CAPN11/PAK3/CAV2/TNS1/CAV1/ITGA7/SORBS1
REACTOME_GAP_JUNCTION_ASSEMBLY	REACTOME_GAP_JUNCTION_ASSEMBLY	38	0.579753	1.63905	0.00216256	0.0233613	0.0193541	3794	tags=47%, list=20%, signal=38%	GJB2/TUBA3C/TUBA3D/TUBA3E/TUBB3/TUBA4B/GJA3/TUBB8/TUBB4A/GJB3/TUBA1C/TUBAL3/GJB6/TUBB8B/GJD2/GJA8/TUBB4B/GJA1
REACTOME_METABOLISM_OF_POLYAMINES	REACTOME_METABOLISM_OF_POLYAMINES	59	0.538071	1.64658	0.00239095	0.025718	0.0213066	7989	tags=81%, list=42%, signal=47%	AGMAT/PSMD3/PSME2/PSMB3/SMS/OAZ3/PSMC4/PSMB9/PSMB4/PSMA5/PSMD4/PSMD14/PSMB8/SEM1/PSMA7/PSMB5/PSME1/PSMD11/AZIN2/SMOX/PSMD12/PSMA4/PSMD2/PSMC5/PSMA6/PSMB10/PSMB2/AZIN1/PSME4/PSMD10/PSMC3/PSMA3/PSMD8/SRM/PSMC2/PSMA1/PSMD1/NQO1/PSMD13/PSME3/PSMB7/SAT1/PSMB6/PAOX/OAZ1/PSMC6/PSMD5/PSMB1
WP_COMPLEMENT_SYSTEM	WP_COMPLEMENT_SYSTEM	96	-0.389874	-1.52922	0.00242445	0.0259674	0.0215132	2017	tags=34%, list=11%, signal=31%	ALB/CD93/CFP/PRKCA/FCN2/FCER2/C3/PTX3/LAMC1/CFI/VSIG4/SERPING1/MASP2/CR1/PRNP/F13A1/ADM/CFH/SELE/ICAM2/C7/SFTPA1/SELP/PROS1/CLEC4M/DCN/C4BPA/ELANE/F10/CFD/C6/MASP1/ADIPOQ
REACTOME_G1_S_DNA_DAMAGE_CHECKPOINTS	REACTOME_G1_S_DNA_DAMAGE_CHECKPOINTS	68	0.503441	1.57761	0.00246762	0.0263178	0.0218036	7202	tags=66%, list=38%, signal=41%	CCNA2/CCNE1/CDKN2A/CCNE2/CDC25A/CHEK1/PSMD3/PSME2/PSMB3/PSMC4/PSMB9/CHEK2/PSMB4/PSMA5/PSMD4/PSMD14/PSMB8/SEM1/PSMA7/PSMB5/PSME1/ZNF385A/PSMD11/PSMD12/CDK2/PSMA4/PSMD2/PSMC5/PSMA6/PSMB10/PSMB2/COP1/PSME4/PSMD10/PSMC3/CCNA1/PSMA3/PSMD8/PSMC2/PSMA1/PSMD1/PSMD13/MDM2/PSME3/PSMB7
REACTOME_FOXO_MEDIATED_TRANSCRIPTION	REACTOME_FOXO_MEDIATED_TRANSCRIPTION	65	-0.442844	-1.61024	0.00262699	0.0278334	0.0230592	2863	tags=34%, list=15%, signal=29%	RBL2/SOD2/PINK1/CITED2/AKT3/PPARGC1A/MSTN/FBXO32/FOXO4/GCK/BCL6/KAT2B/NR3C1/FOXO1/CAT/TXNIP/KLF4/ABCA6/IGFBP1/PLXNA4/CAV1/PCK1
REACTOME_RECRUITMENT_OF_NUMA_TO_MITOTIC_CENTROSOMES	REACTOME_RECRUITMENT_OF_NUMA_TO_MITOTIC_CENTROSOMES	95	0.465266	1.5423	0.00263184	0.0278334	0.0230592	5594	tags=38%, list=29%, signal=27%	NEK2/PLK1/TUBA3C/CDK1/TUBA3D/TUBA3E/TUBB3/TUBA4B/TUBB8/TUBB4A/PLK4/TUBA1C/MZT2A/TUBAL3/MZT2B/TUBG1/TUBB8B/SSNA1/CEP131/ODF2/NDE1/TUBB4B/HAUS8/TUBB/CKAP5/CEP250/HAUS1/MZT1/CETN2/CEP70/TUBA1B/CEP72/PPP2R1A/TUBA4A/SFI1/DYNLL1
REACTOME_SYNTHESIS_OF_BILE_ACIDS_AND_BILE_SALTS_VIA_27_HYDROXYCHOLESTEROL	REACTOME_SYNTHESIS_OF_BILE_ACIDS_AND_BILE_SALTS_VIA_27_HYDROXYCHOLESTEROL	15	-0.718628	-1.87499	0.00265529	0.02793	0.0231392	3365	tags=67%, list=18%, signal=55%	NR1H4/NCOA1/CYP8B1/CYP7B1/AKR1D1/CYP7A1/PTGIS/AKR1C3/AKR1C2/AKR1C1
REACTOME_NUCLEAR_ENVELOPE_NE_REASSEMBLY	REACTOME_NUCLEAR_ENVELOPE_NE_REASSEMBLY	76	0.497721	1.58696	0.00266317	0.02793	0.0231392	5824	tags=46%, list=31%, signal=32%	TUBA3C/CDK1/TUBA3D/TUBA3E/CCNB2/TUBB3/TUBA4B/CCNB1/LMNB1/TUBB8/TUBB4A/TUBA1C/TUBAL3/RCC1/TUBB8B/RANGAP1/BANF1/TUBB4B/NUP62/SEC13/TMPO/RAN/CHMP4B/NUP155/NDC1/CHMP2A/CHMP4C/TUBA1B/NUP85/LEMD2/PPP2R1A/TUBA4A/VRK2/VRK1/NUP93
REACTOME_TRIGLYCERIDE_CATABOLISM	REACTOME_TRIGLYCERIDE_CATABOLISM	24	-0.626245	-1.86672	0.00269563	0.0280367	0.0232276	505	tags=25%, list=3%, signal=24%	MGLL/FABP9/CAV1/LIPE/FABP4/PLIN1
REACTOME_G_ALPHA_S_SIGNALLING_EVENTS	REACTOME_G_ALPHA_S_SIGNALLING_EVENTS	156	-0.347105	-1.47076	0.00269045	0.0280367	0.0232276	2563	tags=31%, list=13%, signal=27%	GNAZ/GPR45/ITGB1/GNG12/PTHLH/RXFP2/ARRB1/PDE3A/VIPR1/DRD1/PTH2R/RAMP2/TSHR/PDE8B/CALCRL/PDE1A/GNG7/GRK5/ADCY5/ADRB1/ADM/CALCR/PTGER4/GPR15/PDE7B/CRHR2/GRK3/ADCY4/PDE1B/TSHB/HTR4/VIP/AVP/GNG2/PTH1R/GNG11/PDE11A/GNAI1/PRKAR2B/ADCYAP1R1/AVPR2/ADRB2/ADRB3/GPBAR1/SCTR/PDE2A/GLP2R/PDE3B/LHCGR
PID_A6B1_A6B4_INTEGRIN_PATHWAY	PID_A6B1_A6B4_INTEGRIN_PATHWAY	46	-0.496153	-1.67193	0.00297296	0.030794	0.025512	2839	tags=41%, list=15%, signal=35%	PIK3CA/PMP22/ITGB1/ITGA6/PRKCA/LAMC1/LAMA1/LAMC3/LAMC2/EGF/PIK3R1/LAMA4/LAMB3/MET/LAMA2/LAMA3/EGFR/RXRG/COL17A1
REACTOME_SCF_SKP2_MEDIATED_DEGRADATION_OF_P27_P21	REACTOME_SCF_SKP2_MEDIATED_DEGRADATION_OF_P27_P21	60	0.530119	1.62594	0.00304022	0.0313616	0.0259822	7202	tags=70%, list=38%, signal=44%	CCNA2/CCNE1/CCNE2/PTK6/PSMD3/CCND1/PSME2/PSMB3/PSMC4/PSMB9/CKS1B/PSMB4/PSMA5/PSMD4/PSMD14/PSMB8/SEM1/PSMA7/PSMB5/PSME1/PSMD11/PSMD12/CDK2/PSMA4/PSMD2/PSMC5/PSMA6/PSMB10/PSMB2/SKP2/CDK4/PSMD10/PSMC3/CCNA1/PSMA3/PSMD8/PSMC2/PSMA1/PSMD1/PSMD13/PSME3/PSMB7
REACTOME_BIOSYNTHESIS_OF_SPECIALIZED_PRORESOLVING_MEDIATORS_SPMS	REACTOME_BIOSYNTHESIS_OF_SPECIALIZED_PRORESOLVING_MEDIATORS_SPMS	19	-0.633206	-1.75935	0.00325347	0.0334244	0.0276912	1098	tags=68%, list=6%, signal=65%	ALOX12/LTA4H/LTC4S/HPGD/PTGR1/GPX4/ALOX15/EPHX2/CYP2C9/PTGS2/CYP3A4/CYP1A2/CYP1A1
PID_FANCONI_PATHWAY	PID_FANCONI_PATHWAY	46	0.557561	1.6485	0.00329033	0.0336657	0.0278911	4155	tags=43%, list=22%, signal=34%	UBE2T/BRIP1/BLM/H2AX/FANCA/FANCI/CHEK1/BRCA2/FANCD2/RFC4/FANCB/RMI1/FAAP24/BRCA1/CENPS/RFC2/FANCF/FANCG/FAAP100/RFC3
REACTOME_INTERFERON_ALPHA_BETA_SIGNALING	REACTOME_INTERFERON_ALPHA_BETA_SIGNALING	72	0.499982	1.57835	0.00336458	0.034286	0.028405	4298	tags=44%, list=23%, signal=35%	ISG15/IFNB1/IFI6/OASL/IRF7/IFI27/MX1/OAS2/RSAD2/OAS3/OAS1/IFIT1/BST2/STAT1/ISG20/USP18/IFITM1/IFIT2/IFI35/IFIT3/PTPN6/HLA-G/HLA-C/PTPN1/ADAR/HLA-A/HLA-F/IRF9/PSMB8/IRF1/IRF5/HLA-B
REACTOME_MITOCHONDRIAL_FATTY_ACID_BETA_OXIDATION_OF_SATURATED_FATTY_ACIDS	REACTOME_MITOCHONDRIAL_FATTY_ACID_BETA_OXIDATION_OF_SATURATED_FATTY_ACIDS	11	-0.745063	-1.81532	0.00349382	0.0351757	0.0291421	4529	tags=91%, list=24%, signal=69%	HADHB/ACSM6/ECHS1/HADHA/ACADM/ACADVL/HADH/ACADS/ACSM3/ACADL
KEGG_PROPANOATE_METABOLISM	KEGG_PROPANOATE_METABOLISM	32	-0.552741	-1.72639	0.00349039	0.0351757	0.0291421	4037	tags=62%, list=21%, signal=49%	ECHS1/LDHAL6B/HIBCH/ALDH7A1/HADHA/SUCLG1/ACADM/ALDH3A2/LDHAL6A/LDHB/ACAT1/ALDH6A1/SUCLA2/MLYCD/EHHADH/PCCA/ACSS3/ACSS2/ALDH2/ACACB
REACTOME_TRANSPORT_OF_CONNEXONS_TO_THE_PLASMA_MEMBRANE	REACTOME_TRANSPORT_OF_CONNEXONS_TO_THE_PLASMA_MEMBRANE	21	0.655703	1.65947	0.00346702	0.0351757	0.0291421	3794	tags=62%, list=20%, signal=50%	GJB2/TUBA3C/TUBA3D/TUBA3E/TUBB3/TUBA4B/TUBB8/TUBB4A/TUBA1C/TUBAL3/TUBB8B/TUBB4B/GJA1
WP_HIPPO_SIGNALING_REGULATION_PATHWAYS	WP_HIPPO_SIGNALING_REGULATION_PATHWAYS	97	-0.377406	-1.48396	0.003509	0.0351878	0.0291521	2971	tags=32%, list=16%, signal=27%	FGFR1/PRKD3/PRKAA1/TCF7/PLCB1/FLT1/TCF7L1/CDH10/CDH4/LATS2/PRKCA/TCF7L2/CDH22/EPHA2/KDR/FLT4/TEAD1/PDGFRA/CDH8/CDH13/CDH5/MET/EGFR/TEK/NGFR/GNAL/CDH12/PRKAR2B/NTRK2/KIT/CDH20
BIOCARTA_G2_PATHWAY	BIOCARTA_G2_PATHWAY	24	0.650857	1.67488	0.00354651	0.0354229	0.0293468	3299	tags=46%, list=17%, signal=38%	MYT1/CDC25C/PLK1/CDK1/CCNB1/CDC25A/CHEK1/CDKN2D/CDC25B/BRCA1/CHEK2
WP_THYROID_HORMONES_PRODUCTION_AND_PERIPHERAL_DOWNSTREAM_SIGNALING_EFFECTS	WP_THYROID_HORMONES_PRODUCTION_AND_PERIPHERAL_DOWNSTREAM_SIGNALING_EFFECTS	93	-0.386982	-1.4971	0.00366292	0.036441	0.0301904	2971	tags=32%, list=16%, signal=27%	FGFR1/SLC16A2/PIK3CA/ITGB3/DUOX2/SECISBP2L/SOS1/PRKG2/PLCB1/DUOXA2/SLC26A4/THRA/AKT3/PPARGC1A/TSHR/TBC1D4/THRB/TPO/PRDM16/FOXO1/PNPLA2/TSHB/SLCO1C1/MGLL/ADRB3/PPARG/NPR1/KLB/AQP7/PLIN1
[truncated: 244 more rows]
